# Supplementary material for: Left ventricular myocardial molecular profile of human diabetic ischaemic cardiomyopathy
Source: EMBO Mol Med. 2025 Aug 4;17(9):2483–524. doi: 10.1038/s44321-025-00281-9 (PMC12423312; doi:10.1038/s44321-025-00281-9)
Supplement: Supplementary file 3 — EV Datasets [file 44321_2025_281_MOESM3_ESM.xlsx]

## Sheet: Navigation
Dataset Expandend View #	Description
Dataset EV1	MS analysis sample demographics and patient details
Dataset EV2	HF-No DM vs AMD proteomic MS analysis data
Dataset EV3	HF-No DM vs AMD metabolomic MS analysis data
Dataset EV4	HF-No DM vs AMD lipidomic MS analysis data
Dataset EV5	HF-DM vs AMD proteomic MS analysis data
Dataset EV6	HF-DM vs AMD metabolomic MS analysis data
Dataset EV7	HF-DM vs AMD lipidomic MS analysis data
Dataset EV8	ICM-No DM vs AMD proteomic MS analysis data
Dataset EV9	ICM-No DM vs AMD metabolomic MS analysis data
Dataset EV10	ICM-No DM vs AMD lipidomic MS analysis data
Dataset EV11	ICM-DM vs AMD proteomic MS analysis data
Dataset EV12	ICM-DM vs ICM-No DM proteomic MS analysis data
Dataset EV13	ICM-DM vs AMD metabolomic MS analysis data
Dataset EV14	ICM-DM vs AMD lipidomic MS analysis data
Dataset EV15	NICM-No DM vs AMD proteomic MS analysis data
Dataset EV16	NICM-No DM vs AMD metabolomic MS analysis data
Dataset EV17	NICM-No DM vs AMD lipidomic MS analysis data
Dataset EV18	NICM-DM vs AMD proteomic MS analysis data
Dataset EV19	NICM-DM vs AMD metabolomic MS analysis data
Dataset EV20	NICM-DM vs AMD lipidomic MS analysis data
Dataset EV21	ICM-DM vs AMD proteomics clusterProfiler KEGG & MitoCarta3.0 analysis
Dataset EV22	ICM-No DM vs AMD proteomics clusterProfiler KEGG & MitoCarta3.0 analysis
Dataset EV23	NICM-DM vs AMD proteomics clusterProfiler KEGG & MitoCarta3.0 analysis
Dataset EV24	NICM-No DM vs AMD proteomics clusterProfiler KEGG & MitoCarta3.0 analysis
Dataset EV25	ICM-DM vs AMD metabolomics clusterProfiler KEGG analysis
Dataset EV26	ICM-No DM vs AMD metabolomics clusterProfiler KEGG analysis
Dataset EV27	NICM-DM vs AMD metabolomics clusterProfiler KEGG analysis
Dataset EV28	NICM-No DM vs AMD metabolomics clusterProfiler KEGG analysis
Dataset EV29	ICM-DM vs AMD proteomics clusterProfiler cytoskeletal/scm/ECM GO analysis
Dataset EV30	ICM-No DM vs AMD proteomics clusterProfiler cytoskeletal/scm/ECM GO analysis
Dataset EV31	NICM-DM vs AMD proteomics clusterProfiler cytoskeletal/scm/ECM GO analysis
Dataset EV32	NICM-No DM vs AMD proteomics clusterProfiler cytoskeletal/scm/ECM GO analysis
Dataset EV33	Proteins FDR sig. common in HF vs AMD GO analysis via PANTHER
Dataset EV34	Proteins FDR sig. common in ICM vs AMD GO analysis via PANTHER
Dataset EV35	Proteins FDR sig. only in ICM-DM vs AMD GO analysis via PANTHER
Dataset EV36	Proteins FDR sig. common in DM vs AMD GO analysis via PANTHER
Dataset EV37	BMI-protein correlation
Dataset EV38	BMI-metabolite correlation
Dataset EV39	BMI-lipid correlation
Dataset EV40	ICM-DM individual protein correlation with MitoCart3.0 proteome
Dataset EV41	HF individual protein correlation with MitoCart3.0 proteome
Dataset EV42	All samples individual protein correlation with MitoCart3.0 proteome
Dataset EV43	RNAseq analysis sample demographics and patient details
Dataset EV44	ICM-DM vs AMD RNAseq analysis data
Dataset EV45	ICM-DM vs ICM-No DM RNAseq analysis data
Dataset EV46	ICM-No DM vs AMD RNAseq analysis data
Dataset EV47	RNA sig. & >2FC in ICM-DM & ICM-No DM vs AMD GO analysis via PANTHER
Dataset EV48	ICM-DM RNA-protein >80% correlation
Dataset EV49	ICM-No DM RNA-protein >80% correlation
Dataset EV50	AMD RNA-protein >80% correlation
Dataset EV51	All samples RNA-protein >80% correlation
Dataset EV52	ICM-DM vs AMD coregulated RNA and protein
Dataset EV53	RNA-protein correlated genes only in ICM-DM KEGG analysis via STRING
Dataset EV54	RNA-protein correlated genes only in ICM-DM GO analysis via STRING
Dataset EV55	Male vs Female AMD MS analysis sample demographics and patient details
Dataset EV56	Male vs Female AMD proteomic MS analysis data
Dataset EV57	Male vs Female AMD metabolomic MS analysis data
Dataset EV58	Male vs Female AMD lipidomic MS analysis data
Dataset EV59	Individual patient study IDs
Dataset EV60	Proteomic MS data
Dataset EV61	Metabolomic MS data
Dataset EV62	Lipidomic MS data
Dataset EV63	Lipid names
Dataset EV64	RNAseq data
Dataset EV65	ICM-DM-specific signature proteins vs AMD
Dataset EV66	ICM-No DM-specific signature proteins vs AMD
Dataset EV67	NICM-DM-specific signature proteins vs AMD
Dataset EV68	NICM-No DM-specific signature proteins vs AMD
Dataset EV69	ICM-DM-specific signature metabolites vs AMD
Dataset EV70	ICM-No DM-specific signature metabolites vs AMD
Dataset EV71	NICM-No DM-specific signature metabolites vs AMD
Dataset EV72	Protein extracellular matrix secretome (HPA)
Dataset EV73	RNA extracellular matrix secretome (HPA)
Dataset EV74	HF-associated serum proteins matched with Shah et al. 2024

## Sheet: Dataset EV1
Dataset EV1. Aggregated demographic data of end-stage heart failure patients and healthy donors whose contributed pre-mortem left ventricular
myocardium samples were used in multi-omics mass spectrometry analyses.
A total of 77 individuals contributed to the proteomic and metabolomic mass spectrometry (MS) analyses (P&M-omics), where 75 contributed to lipidomic MS
(L-omics). End-stage heart failure conditions comprised of ischaemic cardiomyopathy with diabetes (ICM-DM), ICM without diabetes (ICM-No DM),
non-ischaemic cardiomyopathy with DM (NICM-DM), and NICM-No DM. The presence of pathology was verified histologically by hospital anatomical pathology.
Clinical information was not available for every individual. Individual-level data beyond age, sex and body mass index (BMI) cannot be provided. LVEF, left ventricular
ejection fraction; LVEDD, left ventricular end-diastolic diameter; NYHA, New York Heart Association Functional Classification; TPG, trans-pulmonary pressure
gradient; LVAD, left ventricular assisting device implant; ACE, angiotensin converting enzyme.
Characteristic			ICM-no DM		ICM-DM		NICM-no DM				NICM-DM		AMD-ICM				AMD-NICM
							P&M-omics		L-omics				P&M-omics		L-omics		P&M-omics		L-omics
Count (n)			16		14		18		17		9		16		15		20		19
Age (years) (mean)			51.8125	±7.8	52.5714	±6.4	52.2222	±5.7	52.7059	±5.5	51	±14.4	55.0625	±6.1	55.2	±6.3	48.65	±14.3	48.4211	±14.6
Male (%)			56.25		92.8571		72.2222		70.5882		55.5556		50		53.3333		50		52.6316
BMI (kg/m2) (mean)			26.0873	±4.3	30.8138	±5.1	25.3 ±4.8				24.2214	±4.8	25.8 ±5.7				25.7 ±5.1
Min LVEF (mean)			24	±7.7	25.7778	±14.6	21.3 ±10.4				20	±5.0	>55
LVEDD (mm) (mean)			64.2	±21.8	68.9	±8.5	69.8 ±8.9				65	±4.2	<55
NYHA			2-4								3-4		NA
TPG (mmHG) (mean)			10.7143	±6.2	9	±3.6	8.5 ±3.2				12.6	±5.6	NA
Diabetes (%)			NA		100		NA				100		0
Type 1 (%)			NA		7.14286		NA				11.1111		0
Type 2 (%)			NA		92.8571		NA				88.8889		0
Hypertension (%)			18.75		21.4286		16.6667		17.6471		33.3333		6.25		6.66667		5		5.26316
Hypercholesterolemia (%)			31.25		57.1429		0				11.1111		18.75		20		15		15.7895
Kidney disease (%)			6.25		21.4286		5.55556		5.88235		11.1111		0
Alcohol (%)			18.75		14.2857		0				44.4444		18.75		20		15		15.7895
Smoking (%)			31.25		21.4286		11.1111		11.7647		11.1111		6.25		6.66667		5		5.26316
Family history of heart disease (%)			18.75		7.14286		16.6667		17.6471		11.1111		6.25		6.66667		5		5.26316
LVAD (%)			6.25		7.14286		16.6667		17.6471		22.2222		NA
Aldosterone antagonist (%)			18.75		42.8571		22.2222		23.5294		0		NA
Beta blocker (%)			37.5		35.7143		11.1111		11.7647		33.3333		NA
ACE inhibitor (%)			31.25		42.8571		11.1111		11.7647		22.2222		NA

## Sheet: Dataset EV2
HF-No DM vs AMD proteomic MS analysis data
Gene symbol	logFC	AveExpr	t	P.Value	adj.P.Val	B	neglogP_value
SAA1;SAA2	-4.32119	22.5663	-9.46753	1.49367e-12	6.08221e-09	18.2692	11.8257
SERPINA4	1.34598	22.0778	8.76105	5.15971e-12	1.05052e-08	17.1074	11.2874
APOA4	2.00008	25.7106	8.3828	2.10225e-11	2.85346e-08	15.7645	10.6773
CLEC3B	1.35909	21.6416	8.16763	6.10265e-11	6.2125e-08	14.7439	10.2145
PLN	1.58789	26.3053	7.8569	1.91096e-10	1.55629e-07	13.6532	9.71875
TF	1.12173	29.1256	7.61709	3.70734e-10	2.20061e-07	13.0161	9.43094
FBLN5	1.63262	24.7128	7.61173	3.78297e-10	2.20061e-07	12.9968	9.42217
LTBP2	2.30979	22.8815	7.38689	1.0835e-09	5.515e-07	11.9936	8.96517
HRG	1.28038	24.6133	7.29154	1.26409e-09	5.7193e-07	11.8401	8.89822
VWF	1.16282	22.7821	7.06073	3.30386e-09	1.34533e-06	10.9232	8.48098
GPT	-0.846667	24.3802	-6.83009	7.82188e-09	2.89552e-06	10.097	8.10669
AHSG	1.11507	26.1673	6.74278	1.08368e-08	3.63415e-06	9.78439	7.9651
COL1A1	1.39723	25.0329	6.7245	1.16022e-08	3.63415e-06	9.71897	7.93546
SERPIND1	1.27307	22.3141	6.61653	1.73581e-08	5.04872e-06	9.33275	7.7605
COL1A2	1.56947	26.8351	6.43202	3.45169e-08	9.3702e-06	8.67386	7.46197
SERPINF1	1.17001	23.2996	6.33362	4.97682e-08	1.2666e-05	8.32317	7.30305
ITGAV	0.589339	21.844	6.26373	6.45166e-08	1.54536e-05	8.07446	7.19033
KNG1	0.94539	25.64	6.16893	8.60896e-08	1.84504e-05	7.7924	7.06505
GOLGA3	2.24043	19.7466	8.23769	7.58676e-08	1.71629e-05	7.49643	7.11994
ATP1A1;ATP1A3	-0.386026	26.0611	-6.08492	1.25132e-07	2.54769e-05	7.43987	6.90263
VCAN	1.76285	24.7302	6.03021	1.53168e-07	2.97e-05	7.24626	6.81483
ACSS3	-0.616756	21.4766	-5.9841	1.71361e-07	3.17174e-05	7.13291	6.76609
FBLN1	1.1164	23.3576	5.92759	2.11366e-07	3.7421e-05	6.93198	6.67496
CFH;CFHR1	0.96069	23.3571	5.86276	2.83885e-07	4.81658e-05	6.65556	6.54686
DPYSL3	0.806777	23.805	5.81117	3.25289e-07	5.19492e-05	6.51925	6.48773
CKAP4	0.489658	25.0776	5.80589	3.31699e-07	5.19492e-05	6.50057	6.47926
SERPINA6	0.826414	23.1812	5.82504	3.86629e-07	5.70153e-05	6.38567	6.41271
POSTN	2.54214	24.2466	5.77483	3.9205e-07	5.70153e-05	6.34939	6.40666
C8A	1.46596	21.7285	5.73589	4.52182e-07	6.34926e-05	6.21015	6.34469
PLG	1.1793	23.8867	5.71206	4.93393e-07	6.69699e-05	6.12672	6.30681
NES	0.830748	24.8171	5.68904	5.10445e-07	6.70494e-05	6.08811	6.29205
ALB	0.735389	33.531	5.66853	5.50446e-07	7.00442e-05	6.01595	6.25929
ECM1	0.906629	21.3215	5.58487	7.48442e-07	9.1322e-05	5.72211	6.12584
PGAM2	-0.633894	27.824	-5.59284	7.62512e-07	9.1322e-05	5.71049	6.11775
OGN	1.39125	27.2565	5.56429	8.07082e-07	9.38983e-05	5.64999	6.09308
FMOD	2.74495	22.3174	5.48732	1.11907e-06	0.000126579	5.34389	5.95114
IDH1;IDH2	-0.463584	29.2941	-5.43099	1.37247e-06	0.000151046	5.14892	5.8625
CFD	1.53455	20.3499	5.37939	1.89451e-06	0.000197799	4.87173	5.7225
ABI3BP	1.36854	23.0313	5.34672	1.94302e-06	0.000197799	4.82714	5.71152
TGFBI	0.882609	23.8805	5.32795	1.91009e-06	0.000197799	4.82701	5.71895
CRP	-2.35662	21.7057	-5.76974	2.38487e-06	0.000236858	4.8	5.62254
DPT	1.31697	24.7164	5.26278	2.51708e-06	0.000244037	4.57003	5.5991
ITGB5	0.92332	18.8339	5.34238	2.77371e-06	0.000256695	4.5425	5.55694
LUM	1.12239	29.0162	5.22651	2.75649e-06	0.000256695	4.47699	5.55964
LASP1	0.439476	25.0714	5.21788	2.95702e-06	0.000267578	4.4164	5.52915
CP	1.0072	25.7269	5.18269	3.22795e-06	0.000285744	4.3264	5.49107
GSN	0.371636	26.4908	5.15908	3.51397e-06	0.000304445	4.24545	5.4542
CFH	0.820204	24.1123	5.14503	3.83713e-06	0.000325229	4.16801	5.41599
PLXDC2	0.79652	20.4092	5.13949	3.91361e-06	0.000325229	4.1492	5.40742
IGLC3	0.907661	24.2555	5.12116	4.5137e-06	0.000360388	4.0306	5.34547
EIF5	-0.3957	23.4532	-5.09477	4.4257e-06	0.000360388	4.02559	5.35402
TUBB3;TUBB6	0.553975	24.5653	5.0636	4.94773e-06	0.000385512	3.91935	5.30559
SERPINF2	1.00663	22.3881	5.06971	5.01771e-06	0.000385512	3.91242	5.29949
C5	0.896052	21.7133	5.03425	5.69098e-06	0.00042506	3.79251	5.24481
FN1	0.966821	24.3385	5.03178	5.74123e-06	0.00042506	3.78414	5.241
PRELP	1.2826	27.2118	5.0158	5.86826e-06	0.000426706	3.75684	5.23149
FSCN1	0.905251	21.0173	5.01665	6.51428e-06	0.000449595	3.68626	5.18613
RAB23	1.70889	21.6496	5.99049	6.12233e-06	0.000437371	3.68333	5.21308
LTBP1	1.16934	20.315	5.00867	6.45724e-06	0.000449595	3.67893	5.18995
AEBP1	2.32194	22.0604	5.13148	7.81223e-06	0.000497053	3.62578	5.10722
SLC9A3R2	-0.406823	22.6647	-4.97285	7.07314e-06	0.000476478	3.58554	5.15039
BGN	1.29639	26.9186	4.96075	7.13782e-06	0.000476478	3.5704	5.14643
MYH10	1.1042	22.4086	4.9538	7.31604e-06	0.000480499	3.54693	5.13572
TNNI3	-0.333942	31.2381	-4.9543	7.552e-06	0.000488123	3.52321	5.12194
TOMM20	-0.478224	22.3898	-5.0359	8.59195e-06	0.000514506	3.48857	5.06591
IGHG2;IGHG4	0.837335	29.4969	4.93862	7.98158e-06	0.000500015	3.47057	5.09791
NEB;NEBL	-0.291645	24.5472	-4.94693	8.31063e-06	0.000505088	3.45	5.08037
APOC3	1.15011	23.9965	4.93044	8.21492e-06	0.000505088	3.44316	5.0854
IFITM3	-0.838689	20.4968	-4.91842	8.8648e-06	0.000523152	3.37745	5.05233
H1-10	0.555011	22.4135	4.92884	9.17649e-06	0.000528101	3.37269	5.03732
APOB	1.34404	22.72	4.89803	9.20804e-06	0.000528101	3.3395	5.03583
COL14A1	1.57473	22.4794	4.91486	9.63133e-06	0.000538429	3.31671	5.01631
GC	0.690036	25.9079	4.88369	9.68419e-06	0.000538429	3.28667	5.01394
ACTN1	0.767008	24.6324	4.87168	9.78481e-06	0.000538429	3.27034	5.00945
COQ10A	-0.487482	23.629	-4.86706	1.02666e-05	0.000544608	3.23114	4.98857
NDRG4	-0.354011	25.0921	-4.85746	1.02886e-05	0.000544608	3.2226	4.98764
SERPINA7	1.15821	20.4147	4.85719	1.02983e-05	0.000544608	3.2217	4.98723
ASPN	1.65687	23.5188	4.88259	1.15882e-05	0.000597305	3.17022	4.93598
SEPTIN2	0.340363	23.712	4.82891	1.13778e-05	0.000593979	3.12695	4.94394
CYB5R3	0.337141	25.9841	4.8092	1.21944e-05	0.000620696	3.06107	4.91384
COL18A1	0.831223	24.1183	4.79682	1.31298e-05	0.000660056	2.99738	4.88174
DES;KRT7;KRT8;KRT84;PRPH;VIM	0.395919	30.7351	4.77365	1.46824e-05	0.000729107	2.90285	4.8332
CRMP1;DPYSL2;DPYSL3	0.353259	23.34	4.7592	1.49718e-05	0.000734519	2.87269	4.82473
LTBP4	1.00637	22.664	4.77108	1.69224e-05	0.000801258	2.81194	4.77154
THBS4	1.30195	22.7837	4.74143	1.64161e-05	0.000786428	2.79696	4.78473
MAP1B	0.660852	23.2271	4.72734	1.62479e-05	0.000786428	2.78849	4.7892
POTEF;POTEI	0.570248	26.1019	4.71913	1.72117e-05	0.000805587	2.74032	4.76418
IGLC3;IGLC7	0.783778	27.8068	4.69257	1.83449e-05	0.000848867	2.67327	4.73649
MFAP4	1.62175	23.4182	4.71836	1.95515e-05	0.000884595	2.66899	4.70882
AAMDC	-0.648602	24.7413	-4.69297	1.8848e-05	0.000862347	2.65414	4.72474
MACROD1	-0.325577	25.4688	-4.66084	2.10665e-05	0.000942669	2.54857	4.67641
FARSA	-0.351476	22.111	-4.63342	2.31607e-05	0.00102511	2.4587	4.63525
SERPINC1	0.722309	25.9975	4.61807	2.3768e-05	0.0010378	2.42761	4.62401
TTR	0.965405	27.3177	4.61517	2.40079e-05	0.0010378	2.41809	4.61965
ACSL1	-0.399502	26.5293	-4.61173	2.42955e-05	0.0010378	2.4068	4.61447
ANKRD2	-1.25294	25.0222	-4.6049	2.48771e-05	0.0010378	2.38437	4.6042
IDH2	-0.476985	29.4554	-4.60417	2.49408e-05	0.0010378	2.38195	4.60309
ACTN1;ACTN4	0.642232	24.9382	4.60375	2.49765e-05	0.0010378	2.38059	4.60247
ITIH1	0.923166	22.5344	4.59719	2.55502e-05	0.00105091	2.35906	4.59261
SEPTIN7	0.391058	23.1702	4.59999	2.59899e-05	0.00105831	2.34945	4.5852
FABP4	0.61947	27.0172	4.58879	2.63039e-05	0.00106049	2.33151	4.57998
FGF1	0.670207	22.5916	4.59142	2.67678e-05	0.00106861	2.32149	4.57239
SIAE	-0.724005	22.0463	-4.55623	3.02089e-05	0.00119428	2.20691	4.51987
MRPL38	-0.316534	21.0351	-4.53929	3.20157e-05	0.00125354	2.15189	4.49464
A1BG	0.828812	25.8558	4.50732	3.48306e-05	0.00135076	2.06554	4.45804
IGLV1-47	0.869115	24.1625	4.51177	3.51775e-05	0.00135135	2.06272	4.45373
ADSS1	-0.425942	24.3422	-4.49823	3.59357e-05	0.00136757	2.03597	4.44447
CLTC	0.333251	24.2514	4.49448	3.64004e-05	0.00137135	2.02381	4.43889
COL6A2	0.480913	27.1016	4.49202	3.67086e-05	0.00137135	2.01583	4.43523
ACTB;ACTG1	0.488697	28.6038	4.48113	3.81058e-05	0.00141061	1.98048	4.41901
BGN;DCN	1.01821	25.3804	4.48381	3.97014e-05	0.00144343	1.96051	4.40119
PYGL;PYGM	-0.844058	21.5539	-4.47991	3.92208e-05	0.0014388	1.95975	4.40648
ITIH4	0.8473	23.648	4.44993	4.24007e-05	0.00152793	1.87943	4.37263
ARMT1	-0.571477	21.4631	-4.44327	4.55458e-05	0.00162686	1.82512	4.34155
PPIB	0.425435	24.215	4.42292	4.64964e-05	0.00164364	1.79222	4.33258
PSMC5	0.305291	21.8514	4.42086	4.68229e-05	0.00164364	1.7856	4.32954
C6orf136	-0.323898	21.3622	-4.43209	4.85155e-05	0.0016885	1.77245	4.31412
AFM	0.862117	23.8337	4.39879	5.04782e-05	0.00172895	1.71454	4.2969
VIM	0.568188	28.7464	4.39851	5.05269e-05	0.00172895	1.71363	4.29648
C3	0.820468	25.9829	4.39242	5.15847e-05	0.00175044	1.69404	4.28748
HSP90B1	0.25494	26.5369	4.37766	5.42384e-05	0.00182528	1.64664	4.26569
NIPSNAP3B	-0.66033	23.3558	-4.36588	5.645e-05	0.00188414	1.60888	4.24834
GFAP;KRT3;KRT5;KRT6A;KRT6C;KRT7;KRT78;KRT79;KRT8;KRT83;KRT84;KRT85;VIM	0.558382	27.5806	4.35474	6.13757e-05	0.00203188	1.54897	4.212
PRDX4	0.394635	22.3982	4.32836	6.40989e-05	0.00210493	1.48886	4.19315
FKBP9	0.448409	22.8407	4.31158	6.78353e-05	0.0022098	1.43537	4.16854
ATP1B1	-0.300374	26.2382	-4.3079	6.86833e-05	0.00221967	1.42365	4.16315
DES;INA;NEFH;NEFL;NEFM;VIM	0.342967	30.3455	4.30784	7.02137e-05	0.00225126	1.40941	4.15358
CFI	0.941794	21.561	4.30524	7.08308e-05	0.0022533	1.40116	4.14978
IVD	0.318513	24.8021	4.29029	7.28858e-05	0.0023007	1.3676	4.13736
TST	-0.364544	25.2065	-4.28815	7.50085e-05	0.0023495	1.34708	4.12489
NDUFC1	-0.473379	25.1207	-4.26796	8.02559e-05	0.00249467	1.28329	4.09552
PRKAR2A	-0.217607	23.662	-4.24159	8.58439e-05	0.00262706	1.21325	4.06629
PGAM1;PGAM2	-0.366294	28.5827	-4.24571	8.64505e-05	0.00262706	1.21318	4.06323
TUBB4A;TUBB6	0.469593	23.8481	4.24033	8.62055e-05	0.00262706	1.20929	4.06447
MRPL55	-0.376654	22.0844	-4.24367	8.89327e-05	0.00268247	1.1933	4.05094
RCN3	1.61624	20.2055	4.2647	0.00010461	0.00302109	1.1651	3.98043
DPYSL2;DPYSL3	0.457825	24.0721	4.2269	9.20475e-05	0.00274685	1.15404	4.03599
ITIH2	0.845151	23.4865	4.21956	9.24161e-05	0.00274685	1.14371	4.03425
MFGE8	0.885567	23.0566	4.19926	9.89011e-05	0.0029183	1.07981	4.0048
ANKRD1	0.972111	24.5072	4.20304	9.96564e-05	0.00291943	1.0792	4.00149
NDUFB1	-0.375927	26.4811	-4.20045	0.000100517	0.00292362	1.0711	3.99776
PSMD7	0.223561	22.3147	4.16199	0.000111978	0.0032111	0.962845	3.95087
DPM3	0.605688	19.9254	4.17806	0.000117988	0.00326272	0.960147	3.92816
COL6A1	0.499541	26.665	4.15662	0.000113994	0.0032321	0.946048	3.94312
TUBA1C	0.375012	28.1606	4.15494	0.000114634	0.0032321	0.940782	3.94069
HNMT	0.815632	20.0492	4.23413	0.000135469	0.00359171	0.933489	3.86816
SRL	-0.449692	26.8087	-4.15239	0.000115607	0.0032321	0.932822	3.93702
CLU	0.557855	26.1625	4.15167	0.000115886	0.0032321	0.930556	3.93597
CHCHD7	-0.430313	22.5699	-4.15641	0.000121184	0.00331181	0.9215	3.91656
PLS3	0.434875	23.139	4.14473	0.000118586	0.00326272	0.908874	3.92597
MRC2	0.740781	20.839	4.13982	0.000125349	0.00338026	0.870048	3.90188
SELENBP1	-0.626587	25.8665	-4.12983	0.000124595	0.00338026	0.862353	3.9045
IGHV4-34	1.38146	22.1027	4.12647	0.000130968	0.00350857	0.834962	3.88283
TPT1	-0.424795	24.6004	-4.10943	0.000135836	0.00359171	0.787654	3.86699
CKB;CKM	-0.593199	27.5304	-4.10821	0.000139054	0.00362968	0.778646	3.85682
PRPH;VIM	0.588805	27.7194	4.10311	0.00013869	0.00362968	0.768099	3.85796
TUBB6	0.453554	23.8665	4.09032	0.000141988	0.00364592	0.739441	3.84775
NAXE	-0.342487	26.2782	-4.08996	0.000142157	0.00364592	0.738324	3.84723
SNTB2	0.387431	21.5222	4.08872	0.000142737	0.00364592	0.7345	3.84546
DES	0.360182	31.104	4.08762	0.000143258	0.00364592	0.731071	3.84388
A2M	0.777905	25.4385	4.07899	0.000147395	0.00371384	0.704307	3.83152
TXNDC5	0.379621	23.7988	4.07825	0.000147751	0.00371384	0.70204	3.83047
TJP1	0.200027	22.0184	4.08131	0.000148989	0.00372198	0.700751	3.82685
ANXA4	0.61467	22.4658	4.06359	0.000157907	0.00391827	0.646114	3.8016
F9	-0.776828	22.4836	-4.06192	0.000158771	0.00391827	0.640986	3.79923
DCN	0.879827	28.4508	4.06001	0.000159771	0.00391919	0.635089	3.7965
ADD3	0.461396	21.4675	4.05423	0.000162822	0.00397014	0.617311	3.78829
CA4	-0.739895	23.1577	-4.05278	0.000173301	0.00420048	0.579952	3.7612
FBLN2	0.978774	21.9946	4.02742	0.000181002	0.00436119	0.531054	3.74232
SPG7	-0.33708	21.8502	-4.00855	0.000185745	0.00444915	0.487065	3.73108
EFEMP1	1.80089	21.3734	4.08456	0.000265251	0.00553898	0.441229	3.57634
PROCR	0.602289	21.2141	4.011	0.000215555	0.00495899	0.439772	3.66644
VPS25	-0.242388	22.3294	-3.99309	0.000198762	0.00473308	0.430044	3.70167
COL11A1;COL1A1;COL5A1	0.643542	20.5585	4.09666	0.000256252	0.00543467	0.42044	3.59133
IGKV3-20	0.752532	25.8125	3.98449	0.000204396	0.00481099	0.403816	3.68953
TNXB	0.595065	23.2249	3.98009	0.000203838	0.00481099	0.399841	3.69072
ILF2	0.338302	22.7036	3.9765	0.000206237	0.00482642	0.388862	3.68563
ACTN4;SPTBN4	0.680182	22.5387	3.97226	0.000209109	0.00486566	0.37589	3.67963
LRG1	-0.823662	25.8365	-3.96732	0.000212497	0.0049164	0.360816	3.67265
BID	-0.648482	19.0604	-3.96546	0.000221221	0.00503029	0.342888	3.65517
GALT	-0.747627	20.1694	-4.02436	0.000255139	0.00543467	0.337695	3.59322
APOA1	0.63997	29.7452	3.95858	0.000218629	0.00500144	0.334137	3.66029
C2	0.909527	22.0513	3.9654	0.000243537	0.00533163	0.329832	3.61343
HPRT1	0.341499	23.7805	3.95337	0.000222361	0.00503029	0.318266	3.65294
HP1BP3	0.353693	23.238	3.94756	0.0002266	0.00509788	0.300558	3.64474
TMSB10;TMSB4X	0.619499	20.8608	3.97173	0.000249317	0.00540009	0.288858	3.60325
IGHG4	0.789415	26.5116	3.9423	0.000230501	0.00515212	0.284558	3.63733
ARPC3	0.273285	23.6671	3.94091	0.000231542	0.00515212	0.280336	3.63537
TMEM11	-0.318695	23.0258	-3.92885	0.000240776	0.00532849	0.24368	3.61839
NT5DC1	-0.351265	21.4987	-3.93165	0.000242543	0.00533163	0.243363	3.61521
EZR;RDX	-0.246921	23.4299	-3.93889	0.000254484	0.00543467	0.232601	3.59434
IGHG2	0.8357	28.3406	3.92332	0.000245133	0.00533788	0.226875	3.6106
COLGALT1	0.37326	20.3253	3.93458	0.000257983	0.00544305	0.219812	3.58841
A2M;PZP	0.802184	24.1062	3.91583	0.000251148	0.00541098	0.204163	3.60007
CLTC;CLTCL1	0.404072	22.9681	3.90438	0.000264831	0.00553898	0.161004	3.57703
ATP2A2;ATP2A3	-0.358235	26.7684	-3.90124	0.000267517	0.00555781	0.151553	3.57265
SOD3	0.626803	25.3977	3.89942	0.000269084	0.00556198	0.146084	3.57011
GOT1	-0.32627	29.3933	-3.89067	0.000272415	0.00560239	0.128034	3.56477
COL6A3	0.662322	26.2661	3.88791	0.000274854	0.00562415	0.119688	3.5609
FUNDC2	-0.281423	22.6239	-3.88932	0.000277969	0.00565945	0.115665	3.556
ARMC10	1.31156	20.4699	4.09309	0.000418305	0.0075037	0.097556	3.37851
PPP1R1A	-0.913423	22.214	-3.87192	0.000293926	0.00595457	0.0634157	3.53176
GFAP;VIM	0.619797	23.1126	3.87901	0.000307556	0.00613907	0.0619932	3.51208
MRPS6	-0.410218	21.8322	-3.869	0.000296697	0.00598095	0.0546343	3.52769
C1QC	1.09367	23.9399	3.9195	0.000381918	0.00694272	0.0423159	3.41803
PFKM	-0.319628	26.2704	-3.85813	0.000302501	0.0060679	0.0299826	3.51927
UBL5	-0.230195	23.4546	-3.8628	0.00031264	0.00615432	0.0257927	3.50495
DES;KRT7;KRT8;PRPH;VIM	0.314619	28.3151	3.85741	0.000312855	0.00615432	0.0184612	3.50466
HSPA2	0.866636	23.8349	3.85047	0.000310036	0.00615432	0.00696435	3.50859
SEPTIN11;SEPTIN6;SEPTIN8	0.484005	22.6373	3.85311	0.000333692	0.00643978	0.00282068	3.47665
IGKC	0.670802	29.5607	3.84465	0.000315884	0.00618403	-0.010515	3.50047
GSTM2	-0.378436	24.4195	-3.84342	0.000322	0.00627361	-0.0219296	3.49214
TIMM8B	-0.50746	23.7777	-3.83367	0.000332179	0.00643978	-0.0510329	3.47863
RMDN3	0.924411	23.6422	3.83515	0.000366105	0.00680444	-0.0607961	3.43639
APOH	0.735482	25.7375	3.82667	0.000339677	0.00649373	-0.0719038	3.46893
PARVB	-0.332814	22.1773	-3.82404	0.000337449	0.00648156	-0.0722689	3.47179
PRPSAP2	0.623863	20.6824	3.83728	0.000370728	0.00683078	-0.0753211	3.43094
PFKL;PFKM	-0.349989	23.6781	-3.82079	0.000346104	0.00658567	-0.089425	3.46079
ENDOG	-0.397925	22.0108	-3.81952	0.000352911	0.00662236	-0.0941297	3.45233
DES;VIM	0.284984	30.0427	3.81889	0.00034821	0.00659494	-0.0950978	3.45816
SGCE	0.635913	20.4312	3.81866	0.000365515	0.00680444	-0.0977828	3.43709
PLPBP	-0.298104	23.9678	-3.81668	0.000350665	0.00661068	-0.101663	3.45511
NRP1	0.366612	21.3644	3.80184	0.000367627	0.00680444	-0.145807	3.43459
CKM	-0.469467	31.9015	-3.79241	0.000373308	0.00684734	-0.166647	3.42793
NDUFB2	-0.472415	26.2747	-3.79392	0.000376986	0.00688379	-0.169292	3.42368
OPLAH	-0.491793	21.8973	-3.79386	0.000388806	0.00703652	-0.184311	3.41027
IGFALS	0.7498	20.7335	3.78301	0.000422757	0.00754368	-0.220174	3.37391
UCHL1	1.20874	22.4679	3.76843	0.000476182	0.00818149	-0.26292	3.32223
CAND1	0.254947	22.799	3.75882	0.000415394	0.00748445	-0.266398	3.38154
RTN3	0.419452	23.4164	3.75665	0.000424239	0.00754368	-0.279557	3.37239
SUCLA2	-0.243299	27.0828	-3.74965	0.000427652	0.00756058	-0.293539	3.36891
RAB31	1.01634	17.3453	4.02412	0.00066881	0.0101493	-0.294881	3.1747
APMAP	0.388174	22.2251	3.74873	0.000428903	0.00756058	-0.296265	3.36764
PSMD11	0.210556	22.6668	3.74923	0.0004343	0.00762271	-0.301429	3.36221
ACSS1	-0.420629	24.8368	-3.74006	0.000440842	0.00770434	-0.321883	3.35572
ATP1A1;ATP1A2;ATP1A3;ATP4A	-0.319364	23.0644	-3.73629	0.000452396	0.00787246	-0.339516	3.34448
NANS	-0.238461	23.3109	-3.73033	0.000454625	0.00787759	-0.350601	3.34235
ATP1A1;ATP1A2;ATP1A3	-0.289104	26.1017	-3.71956	0.000470359	0.00811569	-0.382332	3.32757
GUK1	0.481902	20.943	3.71179	0.000518437	0.00868756	-0.407331	3.2853
RRBP1	0.459424	21.9718	3.70789	0.000494672	0.00844639	-0.42282	3.30568
ARHGAP1	0.491695	24.3273	3.70289	0.000495748	0.00844639	-0.431342	3.30474
PVR	-0.59143	20.9348	-3.70235	0.000510431	0.00866032	-0.445294	3.29206
TUBA1A;TUBA3C	0.493211	22.7725	3.70396	0.000515251	0.00866984	-0.447018	3.28798
ATIC	-0.295785	23.695	-3.6923	0.000512563	0.00866041	-0.462427	3.29025
NPY	-0.785258	22.6071	-3.73121	0.000592745	0.00932676	-0.463183	3.22713
MRPL43	-0.457144	21.508	-3.69366	0.000524472	0.00871693	-0.47058	3.28028
DYNC1I2	0.230008	22.1482	3.6903	0.000522739	0.00871693	-0.474251	3.28172
ATP1A2;ATP1A3	-0.304809	24.1734	-3.68665	0.000528751	0.00875234	-0.484906	3.27675
EXOC6B	0.346324	20.7445	3.68711	0.000559472	0.00914927	-0.495958	3.25222
ARHGDIB	0.40445	23.422	3.67944	0.000540815	0.00891578	-0.505919	3.26695
CTSZ	-0.451264	24.4835	-3.678	0.000543266	0.00892008	-0.510132	3.26499
THY1	1.00951	22.0479	3.69584	0.000672965	0.0101493	-0.539154	3.17201
GALK1	-0.411875	22.1273	-3.66571	0.000564526	0.00919501	-0.545881	3.24832
SERPINA5	1.65645	20.5351	3.76255	0.000732012	0.0107608	-0.548233	3.13548
VAT1	0.371529	24.0178	3.66382	0.000567875	0.0092127	-0.551388	3.24575
BAX	0.610197	20.9111	3.66316	0.000593365	0.00932676	-0.557489	3.22668
PROB1	-0.517828	23.3554	-3.65702	0.000572566	0.00925193	-0.56553	3.24217
CMC2	-0.368045	23.9132	-3.65731	0.000579539	0.00925738	-0.570315	3.23692
NDUFA8	-0.319174	27.481	-3.6572	0.000579723	0.00925738	-0.570611	3.23678
CACNA2D1	0.394423	23.6432	3.65344	0.000579023	0.00925738	-0.575971	3.2373
LPP	0.243319	24.2961	3.65349	0.00058648	0.00932676	-0.581397	3.23175
ABCF2	-0.343285	19.3306	-3.66239	0.000633333	0.00976869	-0.594708	3.19837
HMOX2	-0.334015	22.7005	-3.64871	0.000595285	0.00932676	-0.595266	3.22528
APOE	0.675015	23.9896	3.64858	0.00059552	0.00932676	-0.595634	3.2251
RTN4	0.532101	23.8496	3.64571	0.00060087	0.00936548	-0.603958	3.22122
IGKV1-27;IGKV1-8	0.770578	23.5473	3.64068	0.000602592	0.00936548	-0.613102	3.21998
HIBCH	-0.509586	24.7055	-3.63348	0.000616285	0.00954188	-0.634007	3.21022
ACBD5	-0.547092	21.001	-3.62232	0.000638104	0.00980513	-0.666369	3.19511
SRP9	0.661568	21.7648	3.64949	0.000828273	0.01196	-0.683008	3.08183
TPM2;TPM4	-0.539514	29.5301	-3.61009	0.0006712	0.0101493	-0.706913	3.17315
EEF2	-0.189489	25.5969	-3.60798	0.00066725	0.0101493	-0.707898	3.17571
KIF13A	0.679852	18.1551	3.63523	0.000885438	0.0125205	-0.708109	3.05284
TOM1	-0.320054	22.478	-3.60626	0.000670814	0.0101493	-0.712851	3.1734
SMARCA4	2.50267	20.3314	3.9067	0.00114274	0.0148562	-0.715299	2.94205
PSMD2	0.193959	23.2382	3.60356	0.000676465	0.0101645	-0.720649	3.16975
SRM	0.50065	21.0883	3.59765	0.000735924	0.0107794	-0.742211	3.13317
HK1	0.392371	26.4334	3.59328	0.000698421	0.0104558	-0.750335	3.15588
C4A;C4B	0.81685	23.9502	3.59059	0.00070427	0.0105047	-0.758084	3.15226
DLGAP4	0.773596	19.6672	3.67718	0.000994153	0.0136763	-0.758682	3.00255
CALD1	0.475483	24.3146	3.58717	0.000711785	0.0105781	-0.767946	3.14765
TCAP	-0.36989	27.4353	-3.58463	0.000717401	0.0106227	-0.775247	3.14424
SVIL	0.291254	22.8377	3.58333	0.000729123	0.0107572	-0.783838	3.1372
NRDC	-1.03144	17.0159	-3.6908	0.00104476	0.0141338	-0.785636	2.98098
UBE2R2	-0.360389	21.9322	-3.57087	0.000757687	0.0110584	-0.819529	3.12051
GLIPR2	0.888155	21.0023	3.58671	0.000965294	0.0134153	-0.831941	3.01534
SF3A2	0.591065	16.4401	3.65937	0.00113253	0.0148463	-0.844316	2.94595
GGT5	0.810429	21.1476	3.55955	0.000837967	0.0120572	-0.864028	3.07677
L1CAM	-0.982808	19.9725	-3.76409	0.00132001	0.0163745	-0.870562	2.87942
HDHD3	-0.519023	22.8689	-3.5521	0.000802775	0.0116746	-0.873193	3.09541
GLG1	0.313848	21.8387	3.54036	0.000822579	0.0119201	-0.902264	3.08482
RBP4	1.48091	23.5103	3.52087	0.00113754	0.0148463	-0.917441	2.94403
MAIP1	-0.252096	21.5405	-3.53	0.000869458	0.0124323	-0.940505	3.06075
CORO1C	0.383445	21.8364	3.52584	0.000870138	0.0124323	-0.947949	3.06041
IGKV2-24;IGKV2D-29	0.675632	24.322	3.52489	0.000894067	0.0125974	-0.952553	3.04863
PDXK	-0.306331	22.8904	-3.52134	0.00088221	0.0125205	-0.960725	3.05443
IGKV2D-28;IGKV2D-29	0.67322	25.0999	3.52011	0.000885538	0.0125205	-0.964217	3.05279
P4HA1	0.317118	20.8937	3.51529	0.00089869	0.0126189	-0.977886	3.04639
MRPL49	-0.534863	21.4878	-3.51975	0.000931888	0.0129954	-0.982878	3.03064
MTIF3	-0.435221	22.0657	-3.50815	0.000918513	0.0128529	-0.998112	3.03691
ATRN	0.921879	19.9368	3.50058	0.00111533	0.0147215	-1.04989	2.9526
DDAH1	0.612204	22.9964	3.4885	0.000975255	0.0135076	-1.05365	3.01088
IGKV1-6;IGKV1D-12	0.881742	23.7212	3.48475	0.00100976	0.0138443	-1.06526	2.99578
MRPL17	-0.335513	22.0685	-3.48103	0.000986712	0.01362	-1.07091	3.00581
ANXA3	-0.342929	25.1489	-3.46833	0.00102567	0.0140152	-1.10677	2.98899
IGLV3-21;IGLV3-9	0.797857	22.4032	3.46664	0.00104231	0.0141338	-1.11523	2.982
MRPL53	-0.350704	20.3782	-3.46347	0.00104097	0.0141338	-1.12048	2.98256
PSMC4	0.156411	23.7904	3.45325	0.00107385	0.0144342	-1.14925	2.96906
SYNPO2L	0.347857	26.7361	3.45319	0.00107405	0.0144342	-1.14943	2.96897
NUDC	-0.400967	21.812	-3.45703	0.00109785	0.0146572	-1.14959	2.95946
PSME2	-0.287232	23.2798	-3.45015	0.00109574	0.0146572	-1.16149	2.96029
MTFR1L	-0.292537	22.8564	-3.44657	0.0011077	0.0146924	-1.17154	2.95558
AOC3	0.663408	24.6285	3.44325	0.00110697	0.0146924	-1.17736	2.95587
CKMT2	-0.308523	31.3327	-3.44024	0.00111712	0.0147215	-1.18581	2.9519
PGP	-0.393083	23.7041	-3.43456	0.00113656	0.0148463	-1.20176	2.94441
CKMT1A;CKMT2	-0.364531	28.1411	-3.43501	0.0011471	0.0148562	-1.20386	2.9404
METTL26	-0.722016	20.0369	-3.45462	0.0014002	0.0170639	-1.20565	2.85381
PFKL;PFKM;PFKP	-0.260735	25.7377	-3.43306	0.00115389	0.0148691	-1.20932	2.93784
ACTN4	0.414929	24.2719	3.4309	0.00114924	0.0148562	-1.21201	2.93959
ELOC	-0.19761	23.7869	-3.42589	0.00117914	0.015099	-1.22934	2.92843
PSME1	-0.260936	25.9933	-3.42298	0.00117713	0.015099	-1.23418	2.92918
SPON1	0.763285	21.4283	3.42222	0.00124791	0.015781	-1.23954	2.90382
MT-ATP8	-0.351804	25.6584	-3.41489	0.0012189	0.0155418	-1.25999	2.91403
PGM5	0.239085	25.2363	3.41422	0.00122136	0.0155418	-1.26186	2.91316
NAMPT	-0.391157	25.0792	-3.40754	0.00123335	0.0156455	-1.2773	2.90891
TMEM177	-0.664071	20.6856	-3.46166	0.00174552	0.0194202	-1.28639	2.75807
QDPR	-0.279953	24.8546	-3.40059	0.0012725	0.0160421	-1.29975	2.89534
FKBP5	-0.649409	20.2758	-3.41819	0.00151929	0.0178287	-1.30735	2.81836
KLHL36	-0.308371	24.2934	-3.38909	0.00175201	0.0194392	-1.31052	2.75646
NAPA	-0.23442	23.0615	-3.39347	0.00128683	0.0161727	-1.31651	2.89048
PACS1	0.417545	21.1235	3.39218	0.00129184	0.0161791	-1.3201	2.88879
DECR1	-0.305875	29.0717	-3.3913	0.00129528	0.0161791	-1.32256	2.88764
TJP2	-0.3452	21.2862	-3.38936	0.00131617	0.0163745	-1.33092	2.88069
CPNE2;CPNE3;CPNE5;CPNE8	-0.603719	23.2009	-3.38764	0.00132299	0.0163745	-1.33569	2.87844
PRKG1	0.472868	20.8176	3.38053	0.00150585	0.0177679	-1.34948	2.82222
WDR37	0.322249	20.831	3.38178	0.00139068	0.0170056	-1.35419	2.85677
SNCA	0.751911	21.884	3.37593	0.00137021	0.0169076	-1.36806	2.86321
IGKV3-15	0.615925	26.151	3.37467	0.0013754	0.0169203	-1.37155	2.86157
H1-4	0.393862	26.4411	3.37144	0.00138879	0.0170056	-1.38049	2.85736
PYURF	-0.937044	18.8386	-3.37285	0.00156184	0.018223	-1.38512	2.80636
UTRN	0.333924	21.143	3.36783	0.00140384	0.0170639	-1.39043	2.85268
HSD17B12	0.247306	22.3384	3.3671	0.00142146	0.0171756	-1.39526	2.84727
AMBP	0.591125	25.2334	3.36218	0.00141372	0.0171329	-1.40331	2.84964
MTHFR	-0.52227	23.1442	-3.37041	0.00167522	0.0189487	-1.4142	2.77593
LMAN2	0.185391	23.5279	3.35882	0.00144219	0.0173233	-1.4153	2.84098
ACAT1	-0.259998	29.1183	-3.35724	0.0014348	0.0172855	-1.41697	2.84321
MAP2K1	-0.291856	22.4608	-3.35427	0.00146191	0.0174882	-1.42783	2.83508
GPNMB	-0.520112	25.537	-3.35367	0.0014645	0.0174882	-1.42946	2.83431
IGKV1-5	0.714077	23.1735	3.34135	0.00160315	0.018493	-1.43313	2.79503
VBP1	-0.293457	22.9887	-3.34674	0.00149512	0.0177679	-1.44854	2.82532
C8B	0.72065	21.6302	3.33976	0.00157468	0.0182681	-1.45132	2.80281
BAD	0.464776	20.2013	3.34536	0.00150126	0.0177679	-1.45232	2.82354
FBN1	0.44961	23.6704	3.34436	0.00150575	0.0177679	-1.45507	2.82225
S100A11	0.328428	25.3142	3.34022	0.00150975	0.0177679	-1.46391	2.8211
SDC2	0.463238	20.0531	3.33749	0.00153688	0.0179832	-1.47393	2.81336
PRDX5	-0.260504	28.6304	-3.32688	0.00157105	0.0182681	-1.50059	2.80381
PPID	0.689219	19.2353	3.34076	0.001999	0.0214208	-1.50371	2.69919
TIMM44	-0.187848	23.8493	-3.32426	0.00158334	0.0183163	-1.50777	2.80043
NFU1	-0.390123	24.7854	-3.32077	0.00161517	0.0185791	-1.51972	2.79178
PLS1;PLS3	0.362959	21.2091	3.3184	0.00162658	0.0186575	-1.5262	2.78873
MRPS35	-0.325864	22.1509	-3.31345	0.00163514	0.018703	-1.53743	2.78645
TATDN1	-0.28649	22.2027	-3.30855	0.00167481	0.0189487	-1.55311	2.77603
PYGM	-0.584421	24.5357	-3.30709	0.00166635	0.0189487	-1.55484	2.77824
HIBADH	-0.303998	26.1797	-3.30582	0.00167265	0.0189487	-1.55831	2.77659
EEF1A1	0.585715	25.3812	3.30359	0.00168378	0.0189927	-1.56442	2.77371
EPDR1	-0.585856	25.3928	-3.30109	0.00169631	0.0190812	-1.57124	2.77049
RHOT1	-0.221345	21.6261	-3.29825	0.00172666	0.019331	-1.58118	2.76279
COASY	-0.30843	22.446	-3.29789	0.00172851	0.019331	-1.58216	2.76233
DPYSL2	0.21749	25.9984	3.29392	0.00173276	0.019331	-1.59081	2.76126
UGDH	0.62918	19.765	3.2847	0.00191237	0.0207152	-1.60024	2.71843
TUBB	0.271668	26.7769	3.28879	0.00175934	0.0194675	-1.60482	2.75465
PPP1R13L	-0.353355	22.7104	-3.28637	0.00177197	0.0195541	-1.6114	2.75154
MRPS25	-0.471202	21.6846	-3.28327	0.0018048	0.0198625	-1.6219	2.74357
TUBB;TUBB1;TUBB2A;TUBB2B;TUBB3;TUBB4A;TUBB4B;TUBB6;TUBB8	0.279004	27.8833	3.28234	0.00180974	0.0198633	-1.62442	2.74238
PSMC2	0.195122	23.1447	3.27398	0.00185489	0.0202446	-1.64708	2.73168
GSTK1	-0.192294	25.3008	-3.27298	0.00184356	0.02018	-1.64783	2.73434
GNG12	0.266837	23.8331	3.27009	0.0018594	0.0202446	-1.6557	2.73063
SLC1A3	-0.767795	19.4881	-3.27287	0.00210659	0.0222806	-1.67116	2.67642
H2AC18	0.283582	27.2887	3.26354	0.0019128	0.0207152	-1.67535	2.71833
AASS	-0.441055	22.6666	-3.26169	0.00192319	0.0207725	-1.68033	2.71598
CRAT	-0.264203	25.3146	-3.25429	0.0019481	0.0209859	-1.69853	2.71039
MRPL1	-0.561897	21.4002	-3.24956	0.00199295	0.0214124	-1.71307	2.7005
HNRNPA0	0.2776	21.7779	3.24386	0.00204509	0.0217702	-1.72251	2.68929
PRKAR2B	0.400421	20.5894	3.24263	0.0020339	0.0217376	-1.73176	2.69167
UBE2A	-0.433036	21.1198	-3.24776	0.00226115	0.023645	-1.73376	2.64567
WASHC3	0.64736	17.8798	3.31229	0.00332402	0.0300676	-1.74226	2.47834
PALLD	-0.268604	24.474	-3.23734	0.00204764	0.0217702	-1.74431	2.68875
CYSTM1	0.707251	20.2616	3.23572	0.00251857	0.0255107	-1.75359	2.59885
RHOA;RHOB;RHOC	-1.18252	21.1424	-3.24927	0.00293039	0.0280784	-1.75559	2.53307
SUCLG1	-0.209985	27.7077	-3.23268	0.00207589	0.0220131	-1.75689	2.6828
ADD1	0.378558	21.7383	3.2254	0.00213909	0.0225658	-1.77806	2.66977
AGFG1	-0.210505	21.1741	-3.21688	0.00219299	0.0230745	-1.80089	2.65896
RRAS2	0.423437	21.3423	3.21432	0.00231669	0.024004	-1.80165	2.63513
TMX2	-0.32533	21.4715	-3.20912	0.00235147	0.024241	-1.80645	2.62866
AKAP12	0.460123	21.5363	3.21182	0.0022256	0.0233574	-1.81444	2.65255
TMEM33	0.934433	18.9848	3.31892	0.00407888	0.034207	-1.82464	2.38946
DDX3X;DDX3Y	-0.208495	22.9764	-3.20295	0.00226462	0.023645	-1.83674	2.645
AZGP1	0.554721	24.5077	3.19688	0.00230511	0.0239741	-1.85299	2.63731
FLOT2	0.438148	22.0356	3.19646	0.00230792	0.0239741	-1.85411	2.63678
LGMN	0.866328	18.7896	3.22972	0.00358241	0.0313711	-1.86022	2.44583
AK1	-0.310443	29.3347	-3.19269	0.00233342	0.0241159	-1.86418	2.63201
DDAH2	0.251624	24.2193	3.18917	0.00235748	0.0242416	-1.87359	2.62755
ALDH5A1	-0.293108	24.9701	-3.18578	0.00238091	0.0244208	-1.88265	2.62326
CD163	-0.836599	20.3528	-3.193	0.00309387	0.0290952	-1.88659	2.5095
EIF5A;EIF5A2	-0.218856	25.3694	-3.18086	0.00241519	0.0247101	-1.89575	2.61705
HYOU1	0.243867	22.3025	3.17815	0.00243436	0.0248439	-1.90299	2.61362
MYH6	-0.629037	28.756	-3.17595	0.00244994	0.0249404	-1.90884	2.61084
F12	0.672388	22.3207	3.16952	0.00263323	0.0262665	-1.90998	2.57951
COX6C	-0.265395	29.0072	-3.1743	0.00248203	0.025204	-1.91441	2.60519
IDH1	-0.309126	24.2977	-3.16559	0.00252476	0.0255107	-1.93639	2.59778
ATP1A3	-0.349619	23.9997	-3.16264	0.00254644	0.0256661	-1.94422	2.59407
ISOC1	-0.265237	25.3418	-3.15573	0.00259799	0.0261211	-1.96257	2.58536
MYZAP	0.266124	23.7173	3.15374	0.00261302	0.0262074	-1.96785	2.58286
ALDH4A1	0.228574	25.8705	3.15319	0.00263826	0.0262665	-1.9703	2.57868
IQGAP1	0.389025	22.2364	3.15139	0.00263084	0.0262665	-1.97407	2.57991
NMT1	-0.36667	19.9515	-3.13802	0.00296852	0.0281767	-1.97782	2.52746
NPPA	2.78771	22.9888	3.07506	0.00429031	0.0355631	-1.98311	2.36751
CNN3	0.371515	22.604	3.14727	0.00268373	0.0265891	-1.98594	2.57126
GATD3A;GATD3B	-0.250079	28.1061	-3.14668	0.00266693	0.0264872	-1.98653	2.57399
PON1	0.821083	20.0244	3.14603	0.00271557	0.0267744	-1.99012	2.56614
ALDH1A1;ALDH2	-0.207951	27.3301	-3.14106	0.00273214	0.0268727	-2.0023	2.5635
CDIPT	0.431357	21.3752	3.14056	0.00271447	0.0267744	-2.0027	2.56631
ESAM	-0.293972	22.1763	-3.13987	0.00274157	0.0269004	-2.00545	2.562
TUBA1C;TUBA4A	0.263231	27.1803	3.13598	0.0027506	0.0269242	-2.0148	2.56057
FABP3	-0.255933	32.5083	-3.13539	0.00277712	0.027087	-2.01723	2.55641
NDUFAB1	-0.346699	27.0039	-3.13496	0.00278055	0.027087	-2.01836	2.55587
PYGB	0.291305	26.5497	3.12947	0.00280276	0.0272383	-2.03197	2.55241
UBE2D1	-0.302217	23.2166	-3.12094	0.00296797	0.0281767	-2.04191	2.52754
IQGAP1;IQGAP2	0.51612	21.8184	3.11704	0.00314796	0.0294627	-2.04228	2.50197
CCDC58	-0.367723	24.6835	-3.1249	0.00283991	0.0275336	-2.04401	2.5467
EIF5A	-0.192448	23.6181	-3.12019	0.00290113	0.0280603	-2.05718	2.53743
ATP1A1	-0.310692	24.1697	-3.11911	0.00291011	0.0280784	-2.06	2.53609
GM2A	-0.825907	21.0266	-3.11292	0.0032184	0.0297404	-2.06385	2.49236
IGKV3-20;IGKV3D-20	0.592141	25.2778	3.11661	0.00293106	0.0280784	-2.06656	2.53298
VWA3B	-0.339213	18.8731	-3.11703	0.00370794	0.0320568	-2.06852	2.43087
C6	0.471451	20.4825	3.11287	0.00298632	0.0282797	-2.06919	2.52486
ATP2A2	-0.305176	27.6807	-3.11418	0.00292886	0.0280784	-2.0722	2.5333
ENO3	-0.356181	27.3782	-3.11316	0.00293748	0.0280784	-2.07488	2.53203
SRI	-0.250936	24.5197	-3.1128	0.00296323	0.0281767	-2.07653	2.52823
CDC34;UBE2R2	-0.626429	22.1365	-3.20744	0.00551575	0.0421391	-2.07838	2.2584
GLYCTK	-0.375784	23.9153	-3.10814	0.00316326	0.0294627	-2.07918	2.49986
IGKV1-33;IGKV1D-33	0.786269	23.5652	3.1052	0.00307749	0.0290082	-2.08135	2.5118
MRPL50	-0.445595	21.5538	-3.10449	0.0030115	0.028452	-2.09762	2.52122
ABCD2	0.699138	20.394	3.13302	0.00484885	0.0388272	-2.09948	2.31436
DDX3X	-0.301691	21.836	-3.09868	0.00313515	0.0294155	-2.11456	2.50374
SH3D19	0.673814	19.6191	3.09337	0.00469502	0.0379328	-2.11699	2.32836
HSPBP1	-0.593579	19.5948	-3.09124	0.00345522	0.0306116	-2.12031	2.46152
SEPTIN11;SEPTIN6	0.415028	21.7094	3.088	0.00331623	0.0300676	-2.12954	2.47936
IGHV3-7	0.667614	22.7087	3.09204	0.00316912	0.0294627	-2.13129	2.49906
MDH1	-0.239511	31.1016	-3.08818	0.00315567	0.0294627	-2.14032	2.50091
BCS1L	-0.239755	23.3476	-3.08517	0.00318289	0.0295233	-2.14815	2.49718
ABI1	0.247834	21.5693	3.07965	0.00330903	0.0300676	-2.15635	2.4803
PSMD3	0.187231	22.1482	3.08102	0.0032209	0.0297404	-2.15899	2.49202
LBP	-0.608882	21.9924	-3.08012	0.00322918	0.0297494	-2.16133	2.49091
PRDX6	-0.288311	28.6353	-3.07703	0.00325784	0.0299457	-2.16939	2.48707
ERP44	0.209236	23.6902	3.07498	0.0032769	0.030053	-2.17471	2.48454
GSTM2;GSTM3	-0.310089	26.3304	-3.07385	0.00331191	0.0300676	-2.17809	2.47992
COMTD1	-0.425071	22.3097	-3.07352	0.00331505	0.0300676	-2.17896	2.47951
TGFB1I1	0.426738	20.3221	3.07211	0.00335379	0.0301471	-2.18297	2.47446
IGHM	1.00942	23.433	3.0717	0.00333223	0.0300676	-2.18367	2.47727
HNRNPC	0.227533	23.6143	3.0704	0.00332007	0.0300676	-2.18665	2.47885
ENO2;ENO3	-0.56652	23.9438	-3.06855	0.00333756	0.0300676	-2.19144	2.47657
NUDT9	-0.334831	21.9963	-3.06757	0.0033716	0.0302404	-2.19438	2.47216
LRP1	0.432804	20.8685	3.0621	0.00342442	0.0305287	-2.20856	2.46541
NDUFS4	-0.379486	26.9611	-3.06029	0.00341712	0.0305287	-2.21292	2.46634
BCAM	-0.290203	25.1557	-3.05935	0.00342624	0.0305287	-2.21535	2.46518
FBLIM1	-0.364253	21.6655	-3.05851	0.00345951	0.0306116	-2.21785	2.46099
NUDT4	-0.35561	21.4929	-3.05574	0.00348676	0.0307318	-2.225	2.45758
NDUFA2	-0.301732	27.5443	-3.05538	0.00346514	0.0306116	-2.22564	2.46028
JUP	-0.25397	25.3418	-3.05533	0.00346561	0.0306116	-2.22577	2.46022
CBR1;CBR3	0.280659	23.8774	3.0516	0.00352796	0.0310277	-2.23571	2.45248
ISLR	0.788916	21.151	2.98713	0.00479588	0.0385253	-2.24461	2.31913
HINT2	-0.318603	24.9369	-3.04734	0.00354526	0.0311127	-2.24647	2.45035
NT5C3A	-0.498314	21.3228	-3.0439	0.00366047	0.0317731	-2.24833	2.43646
PDE3A;PDE3B	-0.294124	21.2136	-3.04543	0.0036447	0.0317731	-2.25192	2.43834
UBLCP1	0.407626	18.9107	3.02702	0.00425935	0.0353961	-2.26824	2.37066
HSCB	-0.371682	22.6498	-3.03791	0.00366732	0.0317731	-2.271	2.43565
ENPP4	-0.317395	21.0685	-3.03631	0.00365788	0.0317731	-2.27496	2.43677
ECI1	-0.219742	25.8262	-3.03548	0.00366656	0.0317731	-2.27711	2.43574
EIF5B	-0.541694	19.8601	-3.0227	0.00430919	0.0355814	-2.2788	2.3656
ACE2	1.23081	19.2141	2.9827	0.00574957	0.0434364	-2.2806	2.24036
SELENOH	0.643993	20.2264	3.02063	0.00547106	0.0418763	-2.28147	2.26193
DNAJB11	0.255123	22.0256	3.02917	0.00375899	0.0324292	-2.29348	2.42493
ALDH1A1;ALDH1A2;ALDH1A3;ALDH1B1;ALDH2	-0.203554	26.2304	-3.02795	0.00377197	0.0324724	-2.29662	2.42343
RILPL1	0.703716	18.7046	2.98715	0.00520066	0.0404143	-2.30376	2.28394
PNKD	-0.299508	22.5569	-3.02109	0.00381891	0.0328072	-2.31418	2.41806
SMTN	-0.392946	22.4886	-3.02094	0.00384731	0.0329815	-2.31462	2.41484
PDIA4	0.295757	22.5359	3.01994	0.00385812	0.0330048	-2.31717	2.41362
NDUFB8	-0.31094	27.8282	-3.01638	0.003897	0.0332675	-2.3263	2.40927
MRPS10	-0.487024	18.9882	-3.00537	0.00456795	0.0371385	-2.3307	2.34028
SEPTIN8	0.340783	20.8308	2.99831	0.00422379	0.0351724	-2.33566	2.3743
FAHD2A	-0.279963	24.3786	-3.01228	0.00391507	0.0333518	-2.3368	2.40726
MRPL13	-0.284826	21.9115	-3.0111	0.00392819	0.0333937	-2.33984	2.40581
SLC4A1	0.830653	23.7055	3.00566	0.00404501	0.0341244	-2.34566	2.39308
PDLIM7	0.724193	22.6431	3.00498	0.00402406	0.0341212	-2.35548	2.39534
DBN1	0.464292	20.8772	3.00441	0.00403053	0.0341212	-2.35694	2.39464
TFAM	-0.244109	25.0828	-3.0029	0.00404766	0.0341244	-2.3608	2.3928
TRIAP1	-0.684621	21.676	-2.9945	0.00475959	0.0383783	-2.36299	2.32243
MRPL16	-1.15823	18.9727	-3.06907	0.00782841	0.0535657	-2.36528	2.10633
LAMB1	-0.359401	24.3195	-2.99788	0.0040772	0.034207	-2.3737	2.38964
PCMT1	-0.196481	25.6	-2.99741	0.00408266	0.034207	-2.37491	2.38906
MYO1D	1.21153	19.3751	2.92541	0.00628508	0.0460303	-2.37965	2.20169
WARS1	-0.272657	24.8523	-2.99316	0.0041317	0.0345468	-2.38577	2.38387
KCNAB2	-0.798386	18.5761	-2.99638	0.00666524	0.0476156	-2.38869	2.17618
HNRNPF	-0.238767	21.2443	-2.99045	0.0041915	0.034975	-2.39254	2.37763
MCEE	-0.4627	24.7696	-2.98158	0.00429692	0.0355631	-2.41511	2.36684
MT-ND5	-0.273448	24.5777	-2.97994	0.0043166	0.0355814	-2.41926	2.36486
TRAFD1	-0.954136	18.8416	-2.9598	0.00566756	0.0428964	-2.42899	2.2466
FN3K	-0.179002	25.0806	-2.97316	0.00439929	0.0361168	-2.43649	2.35662
KLHL31	-0.608758	20.4465	-2.96372	0.00522762	0.0404693	-2.43651	2.2817
GANAB	0.180569	24.7477	2.97082	0.00439894	0.0361168	-2.44269	2.35665
MAP1LC3A	0.787747	21.5429	2.93496	0.00660315	0.0473381	-2.44326	2.18025
SYPL1	-0.174092	24.2308	-2.96462	0.00450532	0.0368387	-2.45811	2.34627
IGHV3-43;IGHV3-7	0.594203	24.1562	2.96286	0.00452744	0.0369454	-2.46255	2.34415
TIMM50	-0.204646	22.7482	-2.96297	0.00449648	0.0368387	-2.4626	2.34713
RPL35	0.393034	20.5224	2.96127	0.00457847	0.0371385	-2.46617	2.33928
DDX39B	0.31847	22.8434	2.95917	0.0045743	0.0371385	-2.4719	2.33968
CILP	0.884606	21.048	2.91878	0.00595326	0.0444985	-2.48601	2.22525
PTGR2	-0.35285	24.423	-2.95312	0.00462195	0.0374166	-2.48757	2.33518
TPM2;TPM3;TPM4	-0.482374	24.3011	-2.94449	0.00479674	0.0385253	-2.50036	2.31905
TMEM43	0.839648	22.0111	2.93521	0.00492144	0.0391134	-2.51414	2.30791
NDUFA4	-0.248804	29.4591	-2.93674	0.00486855	0.038872	-2.52843	2.3126
HSDL1	-0.289403	22.3171	-2.93584	0.00488077	0.0388934	-2.5307	2.31151
CA1	0.963998	26.7025	2.93557	0.0048534	0.0388272	-2.53187	2.31395
MPI	-0.35044	23.3287	-2.93011	0.0049276	0.0391134	-2.54562	2.30736
COPS7A	-0.325013	22.448	-2.92871	0.00497812	0.0392847	-2.5486	2.30293
GLRX5	-0.300106	24.9485	-2.92846	0.00495023	0.0392166	-2.54977	2.30537
CDH2	-0.326944	27.9447	-2.92751	0.00496332	0.0392439	-2.55216	2.30423
DSC2;DSC3	-0.523966	22.1052	-2.92566	0.00512279	0.0399457	-2.55404	2.29049
MCAM	0.308789	23.4876	2.92555	0.00499034	0.0393049	-2.55708	2.30187
NDUFA12	-0.253634	26.7645	-2.92502	0.00502916	0.0394724	-2.55784	2.2985
FKBP3	-0.272262	23.8859	-2.92489	0.00503099	0.0394724	-2.55817	2.29835
BCKDHB	-0.330084	20.0503	-2.9196	0.00524617	0.0405359	-2.56812	2.28016
HTRA1	0.64046	19.0435	2.90889	0.00544178	0.0418093	-2.5699	2.26426
AFG3L2;ANK2	-0.205968	24.9309	-2.91965	0.00507264	0.0397226	-2.5719	2.29477
ALDH1A2;ALDH2	-0.790872	22.1109	-2.90994	0.00582203	0.0439024	-2.57389	2.23493
H2BC4	0.205861	28.7984	2.91846	0.00512134	0.0399457	-2.57429	2.29062
SARS2	-0.273475	22.1296	-2.9178	0.00513056	0.0399457	-2.57592	2.28984
SHBG	1.13322	20.3557	2.84759	0.00775927	0.0533712	-2.58819	2.11018
GRHPR	-0.213964	26.2694	-2.90934	0.00521953	0.0404693	-2.59774	2.28237
CDC5L	0.309755	23.8843	2.90589	0.00526963	0.04064	-2.60639	2.27822
NAPRT	-0.346572	22.0957	-2.90409	0.00532851	0.0410164	-2.61018	2.27339
RPL38	0.294742	20.971	2.89376	0.0056292	0.0427651	-2.61677	2.24955
MYL6;MYL6B	0.357626	26.059	2.89552	0.00545569	0.0418372	-2.63152	2.26315
CDC42BPB	0.545966	16.2481	2.87921	0.00929605	0.0599176	-2.64017	2.0317
IGKV3D-20	0.795014	23.769	2.88778	0.00560789	0.0426828	-2.64174	2.2512
YWHAQ	0.290738	23.8269	2.88969	0.00554381	0.0422741	-2.64601	2.25619
ELOB	-0.188305	24.3286	-2.882	0.00566207	0.0428964	-2.66509	2.24702
NCKIPSD	0.424066	19.7815	2.79971	0.00973087	0.0609601	-2.67724	2.01185
FCGR3A	0.956348	17.4451	2.85868	0.0109055	0.0658861	-2.67849	1.96235
GLUL	-1.32954	20.1882	-2.84894	0.0106849	0.0650356	-2.6957	1.97123
PFDN1	-0.245011	24.0535	-2.8667	0.00590454	0.0442786	-2.70298	2.22881
GNG7	-0.323383	22.8556	-2.86657	0.00587202	0.0441975	-2.70423	2.23121
PDIA6	0.200996	25.1032	2.86569	0.00588612	0.0442219	-2.7064	2.23017
LMNB1	0.213738	22.824	2.86354	0.00595571	0.0444985	-2.71077	2.22507
AS3MT	-0.430424	20.1095	-2.85955	0.00617624	0.0454786	-2.7157	2.20928
LACTB	-0.428038	22.6713	-2.86055	0.00596965	0.0445209	-2.71912	2.22405
STRAP	-0.202781	22.3373	-2.85504	0.0060956	0.0451296	-2.73173	2.21498
NDUFA7	-0.292181	26.3785	-2.85515	0.00605847	0.0451007	-2.73245	2.21764
APOM	0.511624	22.476	2.85423	0.00610906	0.0451471	-2.73372	2.21403
COL5A1	1.66669	21.7894	2.76262	0.00943273	0.0602039	-2.73498	2.02536
ETFRF1	-0.341083	23.3612	-2.85375	0.00608169	0.0451199	-2.7359	2.21598
ADHFE1	-0.447945	23.1422	-2.85366	0.00608321	0.0451199	-2.73613	2.21587
CBX3	-0.327455	20.7211	-2.84735	0.00630062	0.0460613	-2.74049	2.20062
IGKV4-1	0.62869	24.8318	2.8505	0.00613609	0.0452648	-2.74394	2.21211
COPS8	-0.191454	23.3464	-2.84804	0.00621301	0.0455845	-2.74895	2.2067
FARP1	0.786356	17.409	2.80326	0.00792811	0.0538952	-2.74985	2.10083
MYH10;MYH9	0.355014	23.3246	2.84619	0.0062087	0.0455845	-2.75455	2.207
FAM50A	-0.832112	19.2057	-2.80824	0.011247	0.0675482	-2.75765	1.94896
CXADR	-0.323807	21.5247	-2.84111	0.00644883	0.0465445	-2.76213	2.19052
MTUS2	-0.436375	21.5106	-2.84146	0.00632534	0.0461591	-2.76511	2.19892
COX6B1	-0.307572	29.758	-2.83965	0.00635658	0.0463041	-2.76955	2.19678
MAP2K2	-0.185605	22.2423	-2.83649	0.00641155	0.0464552	-2.77732	2.19304
VPS4A	-0.286511	21.4979	-2.83514	0.00643515	0.0465434	-2.78063	2.19144
AKAP2;PALM2	0.777849	20.5269	2.74098	0.00994805	0.0620344	-2.78133	2.00226
SERPINH1	0.489884	23.3705	2.83502	0.00640074	0.0464552	-2.78202	2.19377
MRPS33	-0.359746	22.5383	-2.83453	0.00640928	0.0464552	-2.78323	2.19319
FHL2	-0.393562	29.0248	-2.83382	0.00645816	0.0465445	-2.78385	2.18989
PPIL1	-0.302457	23.2175	-2.8312	0.00650425	0.0467113	-2.79026	2.1868
COX5A	-0.350481	30.6701	-2.83005	0.00648797	0.0466767	-2.79423	2.18789
TPM3;TPM4	0.607969	22.891	2.81488	0.00705948	0.0493074	-2.80687	2.15123
SUMF2	0.489456	19.8185	2.81847	0.00689831	0.0485279	-2.8085	2.16126
TUBA4A;TUBA8;TUBAL3	0.25027	23.0143	2.82315	0.00664798	0.0475757	-2.80996	2.17731
NUP43	0.320543	20.8978	2.82021	0.00670109	0.0477043	-2.81712	2.17385
CPNE3	-0.232849	23.8236	-2.81881	0.00672665	0.0478026	-2.82055	2.1722
CMAS	0.335979	19.8212	2.81696	0.00688227	0.0485279	-2.82076	2.16227
C9	0.657534	24.5623	2.81891	0.00668737	0.0476899	-2.8215	2.17474
NDUFS5	-0.238384	26.7126	-2.81566	0.00678415	0.0481273	-2.82822	2.1685
TICAM2	0.308617	20.0704	2.81457	0.00680433	0.0481865	-2.8309	2.16721
MRPL34	-0.265479	22.0784	-2.80224	0.0073522	0.0509152	-2.83589	2.13358
ABCF3	-0.264736	19.5191	-2.80899	0.00698822	0.0489777	-2.84162	2.15563
CAV1;CAV3	-0.18222	26.4166	-2.80991	0.00689052	0.0485279	-2.84223	2.16175
SAR1B	-0.14772	23.1749	-2.80939	0.00690021	0.0485279	-2.84349	2.16114
COX5B	-0.27118	30.6591	-2.80584	0.00696677	0.0489115	-2.85214	2.15697
MRPL40	-0.306231	22.1899	-2.80079	0.00714388	0.0498114	-2.86145	2.14607
CA3	1.12187	23.5772	2.80146	0.00704958	0.0493074	-2.86277	2.15184
PTCD3	-0.255595	22.0911	-2.79353	0.00720198	0.0500451	-2.88201	2.14255
ITGA6	-0.276895	22.6292	-2.79386	0.00715692	0.049817	-2.88258	2.14527
CLCC1	0.563929	19.5381	2.75803	0.00941495	0.0602039	-2.88458	2.02618
OSBPL2	-0.595767	20.613	-2.76372	0.00886006	0.0576329	-2.89035	2.05256
CCDC22	0.382041	20.8609	2.78449	0.00746299	0.0515947	-2.89291	2.12709
APOBEC2	-0.268325	25.547	-2.78492	0.00733151	0.0508585	-2.90426	2.13481
RP2	0.831646	18.5576	2.72066	0.0131946	0.0742108	-2.9125	1.8796
CYB5A	-0.22698	25.4964	-2.7709	0.00765385	0.0527351	-2.93672	2.11612
ATP5F1B	-0.196721	31.0839	-2.77124	0.00760665	0.0524988	-2.93736	2.11881
SEPTIN11	0.467013	21.8187	2.74289	0.0086545	0.0565668	-2.94439	2.06276
PPL	0.887274	20.0277	2.70785	0.0123014	0.0715589	-2.94711	1.91005
EPB41L2	0.257897	22.9171	2.76475	0.00778101	0.0534304	-2.95152	2.10896
ADPRS	-0.18865	22.5005	-2.76192	0.00784017	0.0535657	-2.95832	2.10567
PTGIS	0.889662	21.4145	2.7301	0.00945958	0.0602807	-2.95912	2.02413
NPEPPS	-0.18741	24.8286	-2.76106	0.00781738	0.0535657	-2.96191	2.10694
NHLRC2	-0.222632	22.4554	-2.75967	0.00788758	0.0537994	-2.96373	2.10306
SLC44A2	0.205416	23.0942	2.75896	0.00790249	0.0538109	-2.96543	2.10224
DCAF11	-0.784536	16.7568	-2.70815	0.0122928	0.0715589	-2.97534	1.91035
PDE3A	-0.336183	21.9387	-2.75402	0.00800764	0.054145	-2.97729	2.0965
HHATL	-0.308457	22.2462	-2.75381	0.00801214	0.054145	-2.97779	2.09625
MYOZ2	-0.197272	30.0003	-2.75353	0.00801803	0.054145	-2.97845	2.09593
TUBA4A;TUBA8	0.188534	28.0129	2.75219	0.00800544	0.054145	-2.98324	2.09661
DMPK	0.254462	19.3651	2.74695	0.00834448	0.0555208	-2.98652	2.0786
CSNK2B	0.323616	21.6142	2.739	0.00842435	0.0557214	-2.99228	2.07446
PCBP2	0.241996	23.5755	2.7463	0.00817436	0.0550036	-2.99578	2.08755
NUBP1	-0.181191	22.8688	-2.74516	0.0081992	0.0550036	-2.9985	2.08623
PSMB9	0.665787	19.6212	2.70036	0.0103912	0.0640232	-2.99982	1.98333
GSTP1	-0.220516	26.4805	-2.74468	0.00816794	0.0550036	-3.00127	2.08789
IGHV3-33;IGHV3-74	0.623276	24.4252	2.74304	0.00824571	0.05522	-3.00358	2.08377
PSMD6	0.156342	22.3266	2.74339	0.00819618	0.0550036	-3.00437	2.08639
NDUFAF2	-0.300149	23.1266	-2.74245	0.0082586	0.05522	-3.00498	2.08309
MYH10;MYH11	0.728409	23.3753	2.74016	0.00830911	0.0554667	-3.01044	2.08045
MOCS2	-0.308567	22.1027	-2.73902	0.0083345	0.0555208	-3.01318	2.07912
PTPRM	-0.324037	22.1045	-2.7003	0.0103928	0.0640232	-3.01363	1.98327
NDUFC2	-0.212341	25.5817	-2.73736	0.00837145	0.0555331	-3.01715	2.0772
SHC1	-0.535666	18.814	-2.68673	0.0156404	0.0828981	-3.01933	1.80575
PCYOX1	-0.188472	24.5154	-2.73537	0.0083736	0.0555331	-3.02357	2.07709
PRPS1	0.262334	21.7439	2.7344	0.00843773	0.0557214	-3.02422	2.07377
BST2	-0.323862	23.7893	-2.73367	0.00845393	0.0557214	-3.02594	2.07294
PDIA3	0.17631	26.646	2.73166	0.00845674	0.0557214	-3.03242	2.0728
TNNT1;TNNT2	-0.494361	28.0183	-2.72933	0.00855216	0.0561684	-3.03629	2.06792
TAGLN2	0.27847	26.5354	2.72812	0.00853684	0.0561583	-3.04087	2.0687
TSFM	0.24143	22.482	2.72681	0.00860959	0.0563638	-3.04229	2.06502
RPLP0	0.19003	23.3236	2.72553	0.00859595	0.0563638	-3.04706	2.06571
DNAJC7	-0.258666	20.6023	-2.70575	0.00929958	0.0599176	-3.05786	2.03154
ZBTB21	-3.092	21.6651	-2.66745	0.0176206	0.0892424	-3.06574	1.75398
NDUFAF6	-0.233152	21.6937	-2.71654	0.00884739	0.0576329	-3.06669	2.05319
EIF4G1	-0.181897	21.5264	-2.71696	0.00879415	0.0573875	-3.06747	2.05581
JMJD7	-0.763064	19.6281	-2.68114	0.0112451	0.0675482	-3.06789	1.94904
LDB3	-0.135366	29.4684	-2.71337	0.00887836	0.0576598	-3.07601	2.05167
ART3	-0.761422	21.7026	-2.64693	0.0154978	0.0828981	-3.08444	1.80973
SMIM12	-0.515469	19.7745	-2.64944	0.0143481	0.0780046	-3.08907	1.84321
BCAP31	0.20984	23.5985	2.7018	0.00924563	0.0597591	-3.09127	2.03406
PCCA	-0.224342	24.0417	-2.70584	0.00905763	0.0587303	-3.0939	2.04299
CIAPIN1	-0.296742	22.2525	-2.70299	0.00917057	0.0593682	-3.09881	2.0376
DYNLL1	0.322669	22.526	2.69164	0.00959613	0.060582	-3.10257	2.0179
APOF	1.06307	19.5675	2.60541	0.0199401	0.0949663	-3.1077	1.70027
MRPL30	-0.347912	19.6143	-2.6945	0.00942519	0.0602039	-3.10847	2.02571
CD14	-0.393333	20.7571	-2.69724	0.00935739	0.0601508	-3.11039	2.02885
SYNCRIP	0.180531	22.2186	2.69321	0.00936533	0.0601508	-3.12378	2.02848
GNL1	0.226479	19.1058	2.68846	0.00962515	0.0606712	-3.12888	2.01659
ANXA1	0.279691	24.7875	2.69074	0.00942681	0.0602039	-3.12963	2.02564
PICALM	0.390876	20.0258	2.60407	0.0137133	0.0760915	-3.13097	1.86286
VAPB	-0.181362	24.6828	-2.68743	0.00955495	0.0604986	-3.13553	2.01977
ARPC4	0.19505	23.7616	2.6879	0.00949758	0.0604097	-3.13632	2.02239
FABP5	-0.277172	27.9762	-2.68691	0.00956804	0.0604986	-3.13675	2.01918
HSDL2	-0.308477	26.4478	-2.68743	0.00950949	0.0604097	-3.13744	2.02184
EMILIN1	0.392109	24.2677	2.68655	0.00953148	0.0604551	-3.1395	2.02084
SEC23B	0.557912	18.8789	2.62243	0.0192761	0.0932211	-3.14306	1.71498
MRPL39	-0.208743	21.3377	-2.6817	0.00970014	0.0609453	-3.14901	2.01322
ESYT1	0.249114	21.7383	2.68168	0.00970067	0.0609453	-3.14905	2.0132
OLA1	-0.179275	24.195	-2.67938	0.00971352	0.0609453	-3.15641	2.01262
GPT;GPT2	-0.606975	21.09	-2.60359	0.0162404	0.0846741	-3.16117	1.7894
ANXA2	0.274305	26.4492	2.67555	0.00981193	0.0613735	-3.16541	2.00825
ACY1	-0.525442	22.6347	-2.67476	0.00983257	0.0614083	-3.16729	2.00733
GOLIM4	0.971382	19.8322	2.57875	0.0184345	0.0911292	-3.18673	1.73437
TIMM9	-0.214408	22.7752	-2.663	0.0101882	0.0633772	-3.19284	1.9919
UBR4	0.383179	20.5808	2.66039	0.0103582	0.0640232	-3.19444	1.98472
CCDC51	-0.249176	21.1443	-2.66218	0.0102101	0.0633772	-3.19476	1.99097
RO60	0.258529	21.2396	2.66051	0.0102076	0.0633772	-3.20071	1.99107
YWHAB;YWHAG;YWHAH;YWHAQ	0.155204	26.5826	2.65221	0.0105296	0.0645731	-3.20738	1.97759
C11orf54	-0.244162	23.4628	-2.65645	0.0103645	0.0640232	-3.20815	1.98445
PUDP	-0.467663	22.8404	-2.65423	0.0104742	0.06433	-3.21111	1.97988
THYN1	0.186587	21.8292	2.65478	0.0104096	0.0640302	-3.21203	1.98256
MANF	0.27754	22.0876	2.65515	0.0103522	0.0640232	-3.21325	1.98497
NNMT	0.756477	20.5431	2.58739	0.01443	0.0781248	-3.21332	1.84073
RWDD4	-0.562747	21.4424	-2.5776	0.0202902	0.0961836	-3.22004	1.69271
STIM1	0.593283	19.3816	2.61902	0.0118378	0.0698603	-3.22971	1.92673
AGRN	0.307486	21.9392	2.64805	0.0105465	0.0645792	-3.22983	1.97689
HSPA1A;HSPA2;HSPA6;HSPA8	-0.19267	23.4021	-2.64708	0.0106214	0.064937	-3.22999	1.97382
MINPP1	0.745259	19.8443	2.54787	0.0208459	0.0974565	-3.23517	1.68098
NDRG2	-0.275129	25.3993	-2.64479	0.0106368	0.064937	-3.23744	1.97319
TPM4	0.31544	24.8773	2.64291	0.0107375	0.0652582	-3.23968	1.9691
COPS4	-0.136286	23.218	-2.64373	0.0106662	0.0650194	-3.2399	1.97199
CPB2	0.809723	20.386	2.49621	0.017736	0.0896711	-3.24409	1.75114
RBFOX1	0.354571	20.2751	2.55882	0.0175742	0.089198	-3.24563	1.75513
TMSB4X	0.329887	26.0625	2.63911	0.0108444	0.0657335	-3.24851	1.9648
PLIN5	-0.459649	20.2563	-2.60662	0.01311	0.0740733	-3.24914	1.8824
SNCG	-0.51957	21.8437	-2.63695	0.0109054	0.0658861	-3.25351	1.96236
CES2	-0.498236	23.9501	-2.63726	0.010848	0.0657335	-3.25496	1.96465
TRMU	-0.36971	19.6581	-2.54697	0.0180434	0.0902612	-3.26862	1.74368
STT3B	0.696817	21.1736	2.5768	0.0139876	0.0769569	-3.27101	1.85426
CYP2U1	0.323809	27.125	2.6035	0.0124607	0.0720739	-3.27396	1.90446
H2AC18;H2AX;H2AZ2	0.192232	30.4055	2.62783	0.0111675	0.0672691	-3.27466	1.95205
FAM136A	-0.368778	22.9675	-2.62512	0.0113512	0.067874	-3.27605	1.94496
RBBP7	-0.247776	20.5448	-2.62632	0.0111619	0.0672691	-3.28037	1.95226
ERI3	-0.513808	21.4385	-2.53723	0.0220147	0.101355	-3.28145	1.65729
SAA1	-1.72743	24.6993	-2.50704	0.0185123	0.0911756	-3.28361	1.73254
FLII	0.239044	21.1321	2.6224	0.0113261	0.0678234	-3.28722	1.94592
AFG3L2	-0.177308	25.5822	-2.62131	0.0113083	0.0678162	-3.29196	1.9466
SMYD1	-0.227942	25.2368	-2.61897	0.0113775	0.0679314	-3.2974	1.94395
LCP1;PLS3	0.360949	23.8224	2.61727	0.0114778	0.06833	-3.29906	1.94014
PALMD	-0.275839	24.7687	-2.61783	0.011411	0.0680319	-3.30002	1.94267
ILF3;STRBP	0.246777	21.041	2.61124	0.011711	0.069313	-3.30206	1.9314
MTRF1L	-0.408294	18.6535	-2.59521	0.0128029	0.0730742	-3.30678	1.89269
MRPL15	-0.256624	21.5082	-2.61472	0.0115036	0.0683832	-3.3072	1.93917
HNRNPA3	0.169476	24.5967	2.61403	0.0115244	0.0684071	-3.30881	1.93838
RALA	-0.242295	21.7989	-2.61123	0.0116587	0.0691039	-3.31298	1.93335
MYADM	0.406081	20.9532	2.58759	0.0129708	0.0734595	-3.31923	1.88703
DNAJC13	0.419765	17.9523	2.52371	0.0166186	0.0860955	-3.3246	1.7794
NDUFB10	-0.26907	27.1287	-2.60632	0.0117572	0.0694852	-3.3266	1.9297
TECR	0.299332	18.1375	2.58778	0.0126165	0.072568	-3.32939	1.89906
FETUB	1.16098	19.5708	2.47208	0.0216726	0.100171	-3.33605	1.66409
MBNL1	-0.235335	21.8181	-2.56363	0.014335	0.0780046	-3.33863	1.8436
TMOD3	0.299132	21.165	2.5993	0.0120241	0.0707545	-3.34041	1.91995
CSDC2	-0.415926	22.1587	-2.59863	0.0119935	0.0706766	-3.34429	1.92105
MAGT1	0.971965	19.8609	2.47346	0.0225037	0.102385	-3.34491	1.64775
MRPS9	-0.217938	22.1781	-2.59409	0.0122962	0.0715589	-3.34717	1.91023
GNAI1;GNAI2;GNAO1	0.260747	17.9061	2.58932	0.0125061	0.0722338	-3.34755	1.90288
IFFO1	-0.581194	22.5088	-2.58346	0.0128871	0.073291	-3.3525	1.88984
UQCRQ	-0.183654	28.1364	-2.59399	0.0121899	0.0715237	-3.35258	1.914
CANX	0.157255	26.4664	2.59389	0.0121414	0.0713415	-3.35517	1.91573
RNASEH2A	-0.2536	23.8706	-2.59099	0.0122846	0.0715589	-3.35945	1.91064
COQ9	-0.21168	26.385	-2.59062	0.0122444	0.0715589	-3.36268	1.91206
RABGGTA	-0.315968	22.1608	-2.57024	0.0137159	0.0760915	-3.36333	1.86278
CAND2	-0.19559	22.464	-2.58987	0.0122682	0.0715589	-3.36441	1.91122
PABPC1;PABPC4	0.201466	22.0548	2.58776	0.0123872	0.0719555	-3.36685	1.90703
TIMM21	-0.183226	23.3864	-2.58674	0.0124197	0.0720416	-3.36917	1.90589
AIMP1	-0.181513	22.605	-2.58566	0.0124544	0.0720739	-3.37165	1.90468
VWA1	0.341735	21.0029	2.58196	0.0125736	0.0725209	-3.38011	1.90054
ENDOD1	0.53412	21.7128	2.4741	0.0205201	0.0967509	-3.3842	1.68782
STAT5B	0.682421	17.4049	2.48567	0.0224442	0.102229	-3.38622	1.6489
NDUFS8	-0.298233	27.5189	-2.57887	0.0126212	0.072568	-3.38959	1.8989
PGM1	-0.222614	26.5784	-2.5784	0.0126366	0.072568	-3.39067	1.89837
MRPS22	-0.236853	22.4231	-2.57789	0.0126531	0.072568	-3.39183	1.8978
ATP5F1D	-0.260198	28.5495	-2.57518	0.0127947	0.0730742	-3.39557	1.89297
XIRP1	-0.407695	26.2406	-2.57514	0.0127429	0.0729805	-3.39811	1.89473
AKAP1	-0.374067	21.4704	-2.57349	0.0128501	0.0731827	-3.39941	1.89109
ITGB4	1.98079	19.2622	2.47367	0.0258751	0.109982	-3.40056	1.58712
PFDN5	-0.198792	22.8278	-2.57301	0.0128131	0.0730742	-3.40298	1.89235
MYH9	0.254988	25.0615	2.56919	0.0129394	0.0734595	-3.41168	1.88808
RAP1A;RAP1B	0.147817	24.9466	2.56825	0.0129709	0.0734595	-3.41384	1.88703
BAG2	0.210687	22.8334	2.56124	0.0133162	0.0744829	-3.41607	1.87562
GNPDA2	-0.816067	20.4996	-2.43454	0.0279401	0.115271	-3.4192	1.55377
TPM1;TPM3;TPM4	-0.532983	24.0231	-2.5588	0.0133992	0.0747846	-3.42157	1.87292
ACTR3	0.218083	23.6901	2.56392	0.0131156	0.0740733	-3.42368	1.88221
GSPT1	-0.242309	22.1091	-2.56264	0.0131591	0.0741383	-3.42661	1.88078
HADH	-0.18046	29.1497	-2.5625	0.0131636	0.0741383	-3.42691	1.88063
HNRNPL	0.200243	21.6693	2.56135	0.0132563	0.0743523	-3.42701	1.87758
EIF4H	-0.227481	23.1756	-2.56101	0.013214	0.0742173	-3.4303	1.87896
CA2	0.437932	24.9637	2.55961	0.0133155	0.0744829	-3.43096	1.87564
NDUFB6	-0.251674	25.3929	-2.55536	0.0134069	0.0747846	-3.44314	1.87267
PFDN2	-0.276343	24.2623	-2.55298	0.0135433	0.0753392	-3.44599	1.86828
LYRM7	-0.342237	23.2993	-2.55303	0.0134871	0.0751295	-3.44843	1.87008
MYLK	0.597989	21.3097	2.54012	0.0142394	0.0777249	-3.45573	1.84651
ALDH3A2	0.290391	22.9773	2.54709	0.0137485	0.0761686	-3.45931	1.86174
CORO1A	0.450868	20.6551	2.54199	0.0139858	0.0769569	-3.45951	1.85431
UBE2K	-0.188356	23.0589	-2.54337	0.0138793	0.0767885	-3.46769	1.85763
PSMD14	0.268243	21.4078	2.51281	0.0153954	0.0827044	-3.46797	1.81261
OSBPL8	0.537134	19.4291	2.48876	0.0175899	0.089198	-3.46986	1.75474
ACTR1A;ACTR1B	-0.173527	23.118	-2.54017	0.0139929	0.0769569	-3.47491	1.85409
DBNL	0.300615	21.9461	2.5397	0.0140097	0.0769569	-3.47598	1.85357
COPS2	-0.102489	22.129	-2.53884	0.0140405	0.0769569	-3.47792	1.85262
ALDOC	-0.206017	27.0961	-2.5397	0.0139545	0.0769569	-3.47859	1.85529
GSTM1;GSTM2	-0.36018	23.8359	-2.53846	0.0140541	0.0769569	-3.47877	1.8522
ADA	0.314111	20.2848	2.53672	0.0140609	0.0769569	-3.48532	1.85199
MRPL44	-0.353064	21.1546	-2.53524	0.0141696	0.0774481	-3.48602	1.84864
ACSL1;ACSL6	-0.309826	25.4287	-2.52869	0.0144661	0.0781248	-3.48937	1.83965
FCGRT	0.300385	20.9777	2.53131	0.0143702	0.0780204	-3.49206	1.84254
ERAP2	0.614658	18.8132	2.44112	0.0212376	0.0987211	-3.49226	1.67289
FHL1	0.395792	27.2615	2.53238	0.0142732	0.0778052	-3.49246	1.84548
MAPRE2;MAPRE3	0.683951	18.6955	2.42653	0.025403	0.10923	-3.49334	1.59511
OVCA2	-0.387784	18.8109	-2.49292	0.0170313	0.0876115	-3.49862	1.76875
VARS1	0.182613	21.1891	2.52791	0.0144362	0.0781248	-3.50251	1.84055
COA3	-0.201927	24.3799	-2.5271	0.0144658	0.0781248	-3.50432	1.83966
BASP1	0.897796	18.2364	2.39542	0.030161	0.120407	-3.5101	1.52055
C1S	0.585845	22.0234	2.49841	0.0160353	0.0843616	-3.51075	1.79492
MRPL58	-0.766931	21.5721	-2.50449	0.0157181	0.0830144	-3.52047	1.8036
DCTN6	-0.445865	20.7184	-2.45143	0.0192243	0.0930811	-3.53412	1.71615
SLC25A25	-0.430429	19.1719	-2.50542	0.0154698	0.0828855	-3.53583	1.81052
DNPH1	-0.337145	23.3631	-2.50898	0.0152054	0.0820085	-3.542	1.818
ERGIC1	0.339084	21.2171	2.49917	0.0156488	0.0828981	-3.54281	1.80552
PRPH	-0.598736	21.2257	-2.50156	0.0156204	0.0828981	-3.55211	1.80631
MAP1S	0.591387	20.2372	2.50279	0.0154444	0.0828587	-3.55577	1.81123
MTHFD1	-0.171045	24.0575	-2.5048	0.0152487	0.082133	-3.55699	1.81677
EEF1A2	-0.158446	27.3792	-2.50332	0.0153056	0.0823309	-3.56028	1.81515
IGKV2-24	0.737836	22.248	2.449	0.0188105	0.0919524	-3.56212	1.7256
TUBB2A;TUBB2B;TUBB4B	0.298947	24.2902	2.49909	0.0155286	0.0828981	-3.56695	1.80887
LRRC1	0.40118	17.399	2.46343	0.0177492	0.0896711	-3.56752	1.75082
ARPC1B	0.307303	20.7763	2.49791	0.0155748	0.0828981	-3.56957	1.80758
WBP2	-0.285436	22.9102	-2.49113	0.0159677	0.0841144	-3.57031	1.79676
CSRP1	0.492145	23.554	2.4973	0.0155987	0.0828981	-3.57092	1.80691
RPL13	0.203632	23.2294	2.49588	0.0156548	0.0828981	-3.57409	1.80535
BAG6	0.161632	22.5667	2.49586	0.0156554	0.0828981	-3.57412	1.80534
CCDC141	0.29851	22.6734	2.49504	0.0156879	0.0829628	-3.57596	1.80443
SELENOP	0.612193	22.1877	2.26298	0.0310525	0.122406	-3.58231	1.5079
DDAH1;DDAH2	0.261965	24.4893	2.49062	0.0158635	0.0836739	-3.58578	1.7996
MAP2K4	-0.298058	21.2053	-2.48667	0.0160834	0.0844762	-3.59154	1.79362
TRIM54;TRIM55	-0.197627	23.8056	-2.4822	0.0162646	0.0846741	-3.59279	1.78876
OLFML3	1.20229	21.9926	2.30499	0.0310126	0.122406	-3.59413	1.50846
RAB9A	-0.348201	19.932	-2.46784	0.0172952	0.0888096	-3.59732	1.76207
IGLV3-16	0.659012	21.3521	2.44427	0.0183265	0.0908958	-3.60004	1.73692
SIRT3	-0.222375	22.8124	-2.48329	0.0161587	0.0845736	-3.60203	1.79159
ZNF384	-0.595919	23.4189	-2.34793	0.0321282	0.124953	-3.60457	1.49311
DSC2	-0.399944	22.0035	-2.48331	0.0160986	0.0844762	-3.60484	1.79321
ABAT	0.626668	23.2311	2.48188	0.0161565	0.0845736	-3.60801	1.79165
LAMC1	-0.224313	25.9526	-2.48118	0.016185	0.0846022	-3.60956	1.79089
TXN2	-0.36691	23.0493	-2.47934	0.0162601	0.0846741	-3.61364	1.78888
HINT1	-0.257039	26.8422	-2.47881	0.0162819	0.0846741	-3.61482	1.7883
MDH2	-0.170828	29.9463	-2.47507	0.0164357	0.0853649	-3.6231	1.78421
LGALSL	0.319504	18.5948	2.47396	0.0164813	0.0854928	-3.62554	1.78301
SMARCC1;SMARCC2	0.271623	20.5235	2.41777	0.0205287	0.0967509	-3.63528	1.68764
ANK3	-0.223358	22.8843	-2.46585	0.0168808	0.0872318	-3.64054	1.77261
IGLV1-51	0.703315	21.8883	2.40981	0.0207867	0.0972913	-3.64183	1.68221
GRPEL1	-0.247583	24.203	-2.46601	0.0168135	0.0869941	-3.64311	1.77434
RAB1B	-0.739868	18.6084	-2.43942	0.0187233	0.0918071	-3.64314	1.72762
SSR4	0.266756	21.6708	2.46403	0.0169576	0.0875177	-3.64454	1.77063
TOP2B	0.337552	19.4349	2.44952	0.017856	0.0899858	-3.64645	1.74822
ATP5PO	-0.164665	28.4019	-2.46264	0.0170169	0.0876115	-3.64761	1.76912
PRKDC	0.232873	21.9665	2.46209	0.0170404	0.0876115	-3.64882	1.76852
RPS24	0.190669	22.3921	2.45623	0.0174903	0.089198	-3.65176	1.7572
SELENOW	-0.335735	21.0207	-2.45436	0.0175027	0.089198	-3.65936	1.7569
MYL6B	0.577675	21.0271	2.45559	0.0173828	0.0891472	-3.65997	1.75988
POPDC2	-0.277252	22.557	-2.45264	0.017511	0.089198	-3.66643	1.75669
COA7	-0.518063	19.2709	-2.41294	0.0202753	0.0961836	-3.66929	1.69303
PKP2	-0.175694	26.4687	-2.4517	0.0174263	0.089198	-3.67461	1.75879
UBE2V1;UBE2V2	-0.168133	25.9987	-2.45007	0.017559	0.089198	-3.6752	1.7555
AKR1D1	-0.524344	19.3791	-2.30553	0.0320186	0.12486	-3.67543	1.4946
RBM12	-0.246043	19.3729	-2.36476	0.0255066	0.109323	-3.6755	1.59335
SDHB	-0.193715	28.443	-2.45115	0.0174504	0.089198	-3.67582	1.75819
ATP13A1	0.605542	22.281	2.35586	0.0252266	0.108701	-3.68131	1.59814
TUBA8	-0.297776	25.5977	-2.448	0.0175883	0.089198	-3.68274	1.75478
LIPE	0.900099	20.5667	2.28538	0.0346869	0.131329	-3.6831	1.45983
MGP	0.522341	21.925	2.43819	0.0182892	0.0908217	-3.68324	1.7378
CAND1;CAND2	0.544182	19.7028	2.36677	0.0246114	0.107135	-3.68636	1.60886
C2orf88	-0.273273	21.0305	-2.4327	0.0186894	0.0918013	-3.68826	1.7284
AKAP13	0.290733	21.2243	2.44285	0.0178778	0.0899858	-3.69101	1.74769
NEO1	1.80841	21.8632	2.29436	0.0366941	0.135712	-3.69251	1.4354
CAB39	-0.133224	21.9214	-2.44216	0.0179085	0.0900287	-3.69252	1.74694
ARMCX2	0.253605	20.5495	2.44352	0.0177859	0.0897451	-3.69256	1.74992
RAB10;RAB12;RAB14;RAB1A;RAB1B;RAB30;RAB35;RAB39B;RAB3A;RAB3D;RAB4A;RAB4B;RAB8A;RAB8B	0.218798	23.9058	2.44106	0.0179577	0.0901298	-3.69493	1.74575
H2BC4;H2BU1	0.196221	29.1506	2.44014	0.0179987	0.0901487	-3.69694	1.74476
HBA1	0.74978	31.8343	2.43932	0.0179728	0.0901298	-3.70175	1.74538
STMN2	-0.661711	21.398	-2.27512	0.0370742	0.136621	-3.70458	1.43093
TUBA1C;TUBA4A;TUBA8;TUBAL3	0.215255	26.0451	2.43631	0.0181709	0.0907829	-3.7053	1.74062
MTOR	0.340715	19.4384	2.4193	0.01948	0.0937017	-3.70917	1.71041
PDE4DIP	-1.71361	20.5613	-2.24883	0.0381294	0.139499	-3.70981	1.41874
NDUFV2	-0.258676	28.7955	-2.43445	0.0181922	0.0907829	-3.7124	1.74011
TKT	0.290403	23.4511	2.43384	0.0182198	0.090809	-3.71373	1.73946
MRPS31	-0.267636	23.2059	-2.43263	0.0182745	0.0908217	-3.71636	1.73816
HPX	0.672121	27.9212	2.43254	0.0182786	0.0908217	-3.71656	1.73806
CTNNA1	-0.23436	23.9336	-2.43094	0.0183516	0.0909098	-3.72006	1.73633
NAXD	-0.207419	23.0729	-2.42879	0.0185128	0.0911756	-3.72166	1.73253
ATP5F1E	-0.15274	25.832	-2.42821	0.0185396	0.0911756	-3.72294	1.7319
P4HB	0.185414	26.612	2.42899	0.0184407	0.0911292	-3.72431	1.73422
LMAN1	0.170166	23.4469	2.42694	0.0185348	0.0911756	-3.72878	1.73201
UQCC1	-0.424773	20.6935	-2.34481	0.0261098	0.110634	-3.73195	1.5832
SUN1	0.287025	20.8383	2.41218	0.0196528	0.0942596	-3.73235	1.70657
UQCC2	-0.27355	24.0155	-2.42388	0.0187397	0.0918071	-3.73235	1.72724
TUBB3	0.391163	24.51	2.41585	0.0191823	0.0930083	-3.73778	1.7171
PCCB	-0.215693	24.6898	-2.42211	0.0187582	0.0918071	-3.73929	1.72681
ELMO1;ELMO2	0.443846	21.0479	2.23052	0.0395346	0.142338	-3.73971	1.40302
MAPKAPK3	-0.400358	20.2392	-2.38707	0.0215699	0.0998098	-3.74176	1.66615
AP2A2	0.293775	20.7854	2.40874	0.0197396	0.0944531	-3.74336	1.70466
SORBS3	0.863303	20.5805	2.34265	0.0243531	0.106599	-3.74412	1.61345
MYL6	0.310469	26.3709	2.41812	0.0190086	0.0925459	-3.74485	1.72105
MYH7B	1.93244	21.5079	2.27525	0.0347086	0.131329	-3.74925	1.45956
DYNC1H1	0.189055	24.3199	2.41745	0.0189762	0.0925459	-3.74942	1.72179
ATP6V1F	0.524645	20.0933	2.30413	0.0306187	0.12152	-3.74999	1.51401
ACAT2	0.322999	19.6272	2.41692	0.0190012	0.0925459	-3.75058	1.72122
RPL11	0.179516	23.5597	2.41535	0.0191394	0.0930018	-3.75086	1.71807
AK3	-0.199321	27.6902	-2.41646	0.0190228	0.0925459	-3.75158	1.72073
MRPL46	-0.176011	22.5862	-2.41435	0.0191864	0.0930083	-3.75302	1.71701
CNOT1	0.402426	18.439	2.40728	0.0198101	0.0945684	-3.75382	1.70311
CCSMST1	-0.285326	21.1683	-2.41021	0.0195206	0.0937356	-3.75517	1.70951
PKIA	-0.408349	23.5108	-2.41171	0.0193119	0.0932544	-3.75873	1.71418
UBE2V1	-0.207255	25.3187	-2.41136	0.0193288	0.0932544	-3.7595	1.7138
SLU7	1.40111	23.5956	2.22132	0.0422199	0.147951	-3.76213	1.37448
RPL24	0.226162	22.8734	2.40798	0.0194905	0.0937017	-3.7668	1.71018
MRPS11	-0.300494	20.9374	-2.39207	0.02056	0.0967864	-3.77005	1.68698
FLNA	0.469518	25.2052	2.40722	0.0194621	0.0937017	-3.77159	1.71081
MRPS24	-0.584732	19.58	-2.30843	0.0288891	0.117502	-3.77457	1.53927
NT5E	0.515804	20.8924	2.3548	0.0234099	0.104868	-3.77466	1.6306
TRPT1	-0.33726	19.5473	-2.32606	0.0265242	0.111577	-3.77532	1.57636
ACTR2	0.305763	23.5234	2.40397	0.0196841	0.0942983	-3.77546	1.70589
COQ10A;COQ10B	-0.319788	20.6324	-2.39767	0.02006	0.0954254	-3.77696	1.69767
IST1	-0.131661	21.8225	-2.38238	0.0213972	0.0991234	-3.78305	1.66964
ALDH2	-0.185365	27.6296	-2.40097	0.0197646	0.0944619	-3.7851	1.70411
STBD1	0.27967	23.1621	2.39926	0.0199137	0.0949514	-3.78562	1.70085
PATJ	-0.266158	21.1113	-2.35499	0.022852	0.103164	-3.8017	1.64108
NUDT16;NUDT16L1	-0.195908	19.756	-2.37698	0.0213286	0.0989453	-3.80212	1.67104
ENO1;ENO2;ENO3	-0.204696	27.16	-2.39289	0.0201622	0.0957996	-3.80253	1.69546
HLA-B	-0.321088	23.0786	-2.38946	0.0203992	0.0965484	-3.8067	1.69039
MLIP	-0.23303	25.7708	-2.38771	0.0204206	0.0965484	-3.81368	1.68993
RAB7A	0.105881	24.5232	2.38736	0.0204383	0.0965484	-3.81443	1.68956
SNX21	0.242066	17.7811	2.3838	0.0207537	0.0972485	-3.81544	1.6829
THSD4	0.305498	20.8524	2.38411	0.0206685	0.0971763	-3.81817	1.68469
SEC22B	0.225185	23.1111	2.38368	0.0206905	0.0971763	-3.81911	1.68423
CNRIP1	0.42631	19.3701	2.36256	0.0222563	0.101768	-3.82567	1.65255
MAOA	0.26338	25.3167	2.38184	0.0207171	0.097189	-3.82628	1.68367
SDSL	0.593715	19.3689	2.34005	0.0241156	0.106274	-3.83093	1.6177
RRP9	-0.268629	22.7808	-2.35395	0.0227225	0.102921	-3.83399	1.64354
LDHB	-0.212428	30.3483	-2.37793	0.0209169	0.0976228	-3.83467	1.6795
TUBB;TUBB2A;TUBB2B;TUBB3	0.17633	27.529	2.37769	0.0209294	0.0976228	-3.8352	1.67924
EIF4A3	0.513245	18.7967	2.25894	0.0318843	0.124719	-3.84297	1.49642
UQCRB	-0.277889	28.9629	-2.3738	0.0211298	0.0984444	-3.84352	1.67511
COQ8A	-0.202774	26.108	-2.37306	0.0211681	0.0985102	-3.8451	1.67432
FECH	0.182634	23.6376	2.36986	0.0213345	0.0989453	-3.85195	1.67092
SLC25A42	-0.575675	18.4998	-2.15938	0.0464173	0.156856	-3.85698	1.33332
SLK;STK10	0.215126	21.224	2.32789	0.0243775	0.106599	-3.85786	1.61301
AP3B1	0.796932	20.0028	2.28509	0.0276953	0.114842	-3.86136	1.55759
KLHL41	-0.276758	22.5131	-2.35627	0.0222681	0.101768	-3.86201	1.65232
DNLZ	0.408551	21.0997	2.33153	0.0241675	0.106274	-3.86306	1.61677
AGO1;AGO2;AGO3;AGO4	0.433219	19.3483	2.27083	0.0287676	0.117377	-3.86466	1.5411
SMARCC2	0.885896	17.6647	2.26593	0.0299514	0.119923	-3.8655	1.52358
NFIA;NFIB;NFIC;NFIX	0.57712	19.8944	2.26488	0.0311871	0.122699	-3.8678	1.50603
HSPA1A;HSPA1L;HSPA6	-0.1555	27.0372	-2.36007	0.0219195	0.101083	-3.86952	1.65917
FRAS1	0.606204	21.1923	2.2163	0.0384712	0.140207	-3.87022	1.41486
RAB2A;RAB2B	0.191449	22.3516	2.36104	0.0217995	0.100644	-3.87077	1.66155
ARPC1A	0.522623	20.2261	2.1939	0.038643	0.14037	-3.87228	1.41293
ILF3	0.157584	22.5319	2.35803	0.0220283	0.101355	-3.87384	1.65702
MRRF	-0.238051	22.9328	-2.35677	0.022096	0.101441	-3.87652	1.65569
MYH10;MYH11;MYH14;MYH9	0.364453	24.035	2.35676	0.0220968	0.101441	-3.87655	1.65567
ZSWIM8	0.895812	21.9916	2.16741	0.0457044	0.155739	-3.87958	1.34004
GPD1L	-0.227382	26.6071	-2.35378	0.0222574	0.101768	-3.88287	1.65253
STX4	-0.155207	21.1104	-2.35366	0.022264	0.101768	-3.88313	1.6524
MAP2K3	-0.437678	19.7146	-2.2578	0.0319644	0.12486	-3.88444	1.49533
PFDN6	-0.240064	24.2937	-2.35232	0.0223365	0.101967	-3.88596	1.65098
SFXN4	-0.291018	21.804	-2.34548	0.022783	0.102966	-3.88812	1.64239
TXLNB	0.250963	22.9269	2.34978	0.0224058	0.102169	-3.89471	1.64964
TMTC3	0.654836	18.1262	2.12661	0.0449486	0.153775	-3.89962	1.34728
NDUFS6	-0.285259	26.9423	-2.3466	0.0225801	0.102618	-3.90146	1.64627
ESYT2	0.240425	21.096	2.34202	0.0229744	0.103601	-3.90419	1.63876
RRAS	0.19932	23.1941	2.34498	0.0226692	0.102808	-3.90489	1.64456
MT-CO2	-0.232966	29.9973	-2.34492	0.0226724	0.102808	-3.90502	1.6445
CNTLN	0.25346	22.4103	2.31414	0.0249921	0.107809	-3.90511	1.6022
HBB;HBD;HBE1;HBG1;HBG2	0.742654	32.9443	2.34343	0.022755	0.102954	-3.90819	1.64292
CDK5RAP3	0.113041	21.0227	2.3356	0.0232612	0.104355	-3.92132	1.63337
SCP2	-0.213437	23.6079	-2.33545	0.0232697	0.104355	-3.92164	1.63321
IGFBP7	0.326718	24.1594	2.33661	0.0231347	0.104208	-3.9226	1.63574
UQCRH	-0.361693	27.7044	-2.33572	0.0231849	0.104319	-3.92449	1.6348
NAP1L1	0.182947	24.0043	2.33427	0.0232665	0.104355	-3.92755	1.63327
BVES	-0.220631	22.0524	-2.33069	0.0236122	0.105196	-3.92805	1.62686
SNU13	-0.196678	22.3686	-2.33143	0.0234975	0.105076	-3.93012	1.62898
BAG1	-0.659535	17.3954	-2.20421	0.0378181	0.138601	-3.9311	1.4223
YWHAB	0.119242	25.5319	2.33091	0.0235267	0.105076	-3.9312	1.62844
HSPH1	-0.405484	19.793	-2.32737	0.0238024	0.105696	-3.93503	1.62338
TXNDC9	0.706372	19.6065	2.07292	0.0537611	0.172829	-3.93684	1.26953
APEH	-0.185955	23.4823	-2.32955	0.0235338	0.105076	-3.9375	1.62831
NME3	0.322268	19.4221	2.31995	0.0244717	0.106805	-3.93836	1.61134
HBB	0.652454	32.4099	2.32894	0.0235687	0.105117	-3.93879	1.62766
COX19	-0.418172	22.2313	-2.26993	0.029311	0.118356	-3.93913	1.53297
COX4I1	-0.195067	29.4067	-2.32667	0.0237691	0.105688	-3.94012	1.62399
TUBB;TUBB2A;TUBB2B;TUBB3;TUBB4A;TUBB4B	0.122935	27.8657	2.32658	0.0237746	0.105688	-3.94032	1.62389
SETD7	0.201276	21.8966	2.32261	0.0241534	0.106274	-3.94116	1.61702
NDUFA5	-0.219526	27.2776	-2.32407	0.0238481	0.105784	-3.94904	1.62255
NEDD8	-0.159365	25.7266	-2.32186	0.0240469	0.106274	-3.95023	1.61894
CLUH	-0.15891	22.3082	-2.30944	0.0249294	0.107763	-3.95033	1.60329
PSMC3	0.0994662	24.2762	2.32339	0.0238873	0.105842	-3.95047	1.62183
STMN1	0.46841	23.5503	2.32294	0.0239135	0.105843	-3.95143	1.62136
LAMTOR1	-0.164635	23.0953	-2.32067	0.0241156	0.106274	-3.95272	1.6177
RECQL	0.350912	20.9253	2.20924	0.0334403	0.127738	-3.95485	1.47573
TTLL12	0.565174	19.4616	2.23117	0.0333114	0.127608	-3.95551	1.47741
PDK4	-0.745919	21.3147	-2.30145	0.0259535	0.110201	-3.95639	1.5858
HABP4	0.26407	20.8157	2.3177	0.0242893	0.106599	-3.95896	1.61459
TFRC	0.398329	22.1777	2.31917	0.0241319	0.106274	-3.95933	1.61741
TTC38	-0.364974	20.5934	-2.3166	0.0243534	0.106599	-3.96125	1.61344
HNRNPU	0.156316	24.1037	2.3159	0.024395	0.106599	-3.96273	1.6127
SLC3A2	-0.301938	19.6618	-2.31183	0.0247092	0.107138	-3.96756	1.60714
ATP5PD	-0.251196	29.0874	-2.31462	0.0243984	0.106599	-3.96888	1.61264
ALDOA;ALDOC	-0.238993	24.1049	-2.31223	0.0246114	0.107135	-3.97041	1.60886
MRPL41	-0.18054	22.7711	-2.31157	0.02465	0.107135	-3.97177	1.60818
PXN	-0.168424	20.9043	-2.31153	0.0246526	0.107135	-3.97186	1.60814
GGPS1	-0.287433	20.9394	-2.21604	0.0347133	0.131329	-3.97594	1.4595
CTSH	-0.442621	20.5127	-2.23456	0.03235	0.125299	-3.97668	1.49013
MAPRE1;MAPRE3	-0.197734	21.4713	-2.29898	0.0256427	0.109567	-3.97833	1.59104
BCAT2	-0.192198	24.4341	-2.309	0.0247312	0.107138	-3.98066	1.60675
GFM1	-0.189864	23.5197	-2.30898	0.0247323	0.107138	-3.9807	1.60673
PPA2	-0.165363	24.5328	-2.3085	0.0247611	0.107149	-3.98171	1.60623
MPST	-0.168525	23.9388	-2.30462	0.0249931	0.107809	-3.98981	1.60218
UFL1	0.405561	20.8423	2.24151	0.0309238	0.122406	-3.99095	1.50971
FLAD1	-0.412965	19.2979	-2.24828	0.0304503	0.121142	-3.99505	1.51641
VTN	0.350942	26.5204	2.29848	0.0254377	0.109264	-3.9991	1.59452
PSMC1	0.127154	24.2709	2.30009	0.0252669	0.10876	-3.99927	1.59745
MAN2B1	0.407303	19.35	2.26038	0.0288054	0.117413	-4.00091	1.54053
H4C1	0.247893	28.3052	2.29693	0.025532	0.109323	-4.00231	1.59292
SCRN1	0.286682	21.5315	2.29621	0.0255031	0.109323	-4.00735	1.59341
RPL12	0.191425	23.8303	2.29501	0.0255772	0.109402	-4.00986	1.59215
CAT	0.29601	24.0166	2.29315	0.0256916	0.109661	-4.01374	1.59021
CS	-0.136998	29.9353	-2.29227	0.0257454	0.109775	-4.01555	1.5893
MYH16	-1.95773	21.9731	-2.10954	0.0500907	0.166197	-4.01637	1.30024
TNNT2	-0.242063	32.3716	-2.29165	0.0257841	0.109825	-4.01686	1.58865
ACBD6	-0.480057	16.5916	-2.14071	0.0442287	0.152524	-4.01809	1.3543
PLXDC1	0.350261	18.6806	2.274	0.0275823	0.114817	-4.01813	1.55937
TMEM109	0.151394	25.3324	2.29053	0.025853	0.109982	-4.01917	1.58749
TCEAL3	0.533883	20.295	2.22033	0.0324465	0.125353	-4.01945	1.48883
SCFD2	0.372059	19.445	2.25101	0.0294391	0.118689	-4.0197	1.53108
RYR2	-0.221529	24.4773	-2.28768	0.02603	0.11041	-4.02508	1.58453
EIF4A1	-0.401077	22.5878	-2.28521	0.0262583	0.111032	-4.02664	1.58073
STAT3	-0.372965	21.0256	-2.28249	0.0264293	0.111408	-4.03227	1.57791
NDUFB4	-0.206552	27.7084	-2.2841	0.026254	0.111032	-4.03252	1.5808
CLYBL	-0.769209	22.8383	-2.23979	0.0304639	0.121142	-4.03336	1.51621
TMEM143	-0.236803	22.6802	-2.28315	0.0263139	0.111152	-4.03449	1.57981
RPS2	0.17272	23.2996	2.2811	0.0265175	0.111577	-4.03516	1.57647
ECHDC2	-0.541245	22.6752	-2.2769	0.0269416	0.112867	-4.03603	1.56958
COL4A2	0.206499	24.9512	2.28172	0.026404	0.111408	-4.03745	1.57833
PRUNE1	-0.270398	19.9887	-2.27935	0.026628	0.111898	-4.03876	1.57466
ESD	-0.161789	25.1433	-2.27762	0.0267384	0.112246	-4.04235	1.57286
MOGS	0.20444	20.9191	2.27553	0.0268715	0.112689	-4.04665	1.57071
PHYKPL	-0.289447	21.2732	-2.27236	0.0271528	0.113401	-4.04938	1.56618
QRSL1	-0.533572	19.0589	-2.20661	0.0340089	0.129425	-4.05456	1.46841
VPS29	0.163984	22.2689	2.27148	0.027132	0.113401	-4.05501	1.56652
BOLA2	-0.317942	21.7155	-2.26073	0.0282589	0.115881	-4.05559	1.54884
MYL5	-0.297313	26.2283	-2.26458	0.0276594	0.114842	-4.05652	1.55816
QARS1	-0.279044	21.7027	-2.27199	0.0270247	0.113098	-4.05759	1.56824
MYH1;MYH13;MYH16;MYH2;MYH3;MYH4;MYH6;MYH7;MYH8	-0.183963	30.1395	-2.2631	0.0277561	0.114861	-4.05954	1.55664
ATP5MG	-0.164792	28.7005	-2.26735	0.0273249	0.114003	-4.06715	1.56344
DDX5	-0.233755	21.8988	-2.26422	0.0276045	0.114817	-4.06995	1.55902
SMU1	0.208168	18.8854	2.26144	0.0278657	0.11508	-4.07182	1.55493
CKB	-0.23886	28.9998	-2.26504	0.0274755	0.114514	-4.07191	1.56105
GCSH	-0.368658	22.1881	-2.2592	0.0280957	0.115591	-4.07234	1.55136
COX7C	-0.256788	29.0115	-2.26128	0.0277983	0.114919	-4.07601	1.55598
CKAP5	0.320438	19.989	2.24918	0.0289426	0.117502	-4.0764	1.53846
NDUFB5	-0.208576	24.7385	-2.26193	0.0276802	0.114842	-4.07833	1.55783
COQ7	-0.164788	23.8563	-2.26084	0.0277516	0.114861	-4.08056	1.55671
COL12A1	0.730861	20.7327	2.09918	0.044964	0.153775	-4.08072	1.34713
UROD	-0.169737	21.7136	-2.25705	0.0281569	0.115591	-4.08081	1.55042
PIN4	-0.25911	19.9562	-2.24949	0.0289215	0.117502	-4.08325	1.53878
PPP2R2A	-0.171043	22.5125	-2.25772	0.0280338	0.11554	-4.0833	1.55232
RAB6A;RAB6B	0.159303	22.8064	2.25592	0.0281534	0.115591	-4.08698	1.55047
RAP1A	0.297482	23.1615	2.25145	0.0285322	0.116767	-4.09226	1.54466
CYC1	-0.198261	27.444	-2.25469	0.0281598	0.115591	-4.09318	1.55037
NUDT2	-0.298545	21.535	-2.24265	0.0293001	0.118356	-4.09375	1.53313
PPM1A	-0.236099	21.7852	-2.2509	0.0284905	0.116714	-4.09727	1.5453
PEX14	-0.247212	20.3592	-2.24823	0.0286709	0.117217	-4.10273	1.54256
MYH4	-0.22581	24.4385	-2.24689	0.028762	0.117377	-4.10547	1.54118
PPP1R3F	0.892126	17.5876	2.05924	0.0542969	0.174092	-4.10667	1.26522
GPAT3	-0.652283	19.3433	-2.1362	0.0409586	0.145908	-4.11297	1.38765
CMC1	-0.475469	21.6264	-2.23703	0.0296896	0.119298	-4.11314	1.5274
NCAM1	0.220143	23.5827	2.2432	0.0289374	0.117502	-4.11672	1.53854
TMEM256	0.293177	22.0507	2.21867	0.0310845	0.122414	-4.11794	1.50746
LYZ	0.552282	23.4596	2.24054	0.0291968	0.11818	-4.11843	1.53466
ARL8A	0.258381	21.5119	2.17726	0.0359257	0.133965	-4.11972	1.44459
NEBL	-0.147686	27.6055	-2.24172	0.0290385	0.117746	-4.11973	1.53703
HTRA2	-0.13145	23.38	-2.2414	0.0290607	0.117746	-4.12039	1.53669
XPO1	0.2077	20.8907	2.23865	0.0293274	0.118356	-4.12228	1.53273
FDX1	-0.325305	23.5825	-2.23527	0.0295622	0.11895	-4.12916	1.52926
BCKDHA	-0.203113	24.2501	-2.23483	0.0295152	0.118878	-4.13379	1.52995
CAP1	0.231619	23.4361	2.23195	0.0297942	0.119411	-4.13591	1.52587
SERPING1	0.347757	25.6939	2.23182	0.0297258	0.119298	-4.13992	1.52687
C1QBP	-0.225964	26.6369	-2.23166	0.0297367	0.119298	-4.14024	1.52671
MYH8	1.06368	24.063	2.0926	0.0459419	0.156156	-4.14241	1.33779
EHBP1L1	0.527324	23.9177	2.12659	0.0415374	0.147207	-4.14899	1.38156
ADGRE5	-0.338867	19.7708	-2.2268	0.0300796	0.120319	-4.15013	1.52173
EML1	-0.551249	20.003	-2.12603	0.0418638	0.147228	-4.15103	1.37816
PERM1	-0.298991	22.2982	-2.22591	0.0301429	0.120407	-4.15194	1.52082
SP100	-0.258118	20.9836	-2.22383	0.0303688	0.121	-4.15238	1.51757
RNF146	-0.614376	19.9066	-2.11022	0.0436056	0.151245	-4.15422	1.36046
AK4	0.129412	27.2709	2.22438	0.0302516	0.120651	-4.15504	1.51925
TRDN	-0.186673	23.4032	-2.21723	0.0310091	0.122406	-4.15753	1.50851
NUDT8	-0.363241	21.5052	-2.22108	0.0305652	0.121426	-4.15794	1.51477
UNC119B	0.370764	19.5673	1.99941	0.0641022	0.193065	-4.15885	1.19313
PLXND1	1.54076	22.6189	1.98424	0.0659232	0.197527	-4.16164	1.18096
WASHC4	-0.444933	19.868	-2.11814	0.0423005	0.148009	-4.16446	1.37365
AKT1	0.218828	20.9454	2.21038	0.0314236	0.123273	-4.16661	1.50274
HDHD5	-0.186635	24.0253	-2.21562	0.0309595	0.122406	-4.16898	1.50921
PRPF31	0.228942	19.9248	2.17369	0.0354252	0.133073	-4.17141	1.45069
EXOC4	0.181179	20.1361	2.19927	0.032335	0.125299	-4.17499	1.49033
ABLIM1	-0.149368	25.9266	-2.21445	0.030966	0.122406	-4.17515	1.50911
CTDP1	0.77037	21.4174	1.98838	0.0654219	0.196314	-4.17565	1.18428
STUB1	-0.193594	22.0222	-2.2118	0.0312378	0.12278	-4.17669	1.50532
RPL9	0.182702	21.4092	2.21367	0.0310224	0.122406	-4.17672	1.50832
DAZAP1	-0.524316	19.9637	-1.99036	0.0586016	0.183397	-4.17682	1.23209
GCA	-0.448886	21.0656	-2.20122	0.0323708	0.125299	-4.18043	1.48985
HOMER1	-0.181177	21.6519	-2.20975	0.0313882	0.123252	-4.18082	1.50323
SLC12A7	-0.197513	19.5274	-2.20583	0.0317594	0.12435	-4.18468	1.49813
PLEKHA7	0.447189	18.2644	2.13744	0.0394388	0.142119	-4.18871	1.40408
VPS33A	0.291822	18.6937	2.08672	0.0461618	0.156512	-4.18954	1.33572
DENR	-0.208833	23.4081	-2.2023	0.0320224	0.12486	-4.19178	1.49455
H1-4;H1-5	0.456044	18.5215	2.1659	0.0356643	0.133356	-4.19184	1.44777
BCKDK	-0.228202	22.3041	-2.20494	0.0316637	0.124095	-4.19433	1.49944
TMEM167A	0.361291	18.4347	2.00167	0.0606861	0.187349	-4.19931	1.21691
IGKV1-16;IGKV1-17;IGKV1-27;IGKV1D-16	0.842529	20.7879	1.94282	0.0621804	0.189946	-4.20046	1.20635
DPYSL5	0.265405	23.9021	2.19887	0.0321962	0.124984	-4.20269	1.4922
COX6A1	0.280812	23.0953	2.19957	0.0320642	0.12486	-4.20514	1.49398
DLD	0.126279	28.2886	2.19944	0.0320735	0.12486	-4.20539	1.49385
NDUFA10	-0.199439	25.835	-2.19779	0.0321976	0.124984	-4.20871	1.49218
SDF4	0.496966	19.3413	2.02203	0.0536033	0.172829	-4.2097	1.27081
STOM	0.252838	23.7339	2.19504	0.0324852	0.125383	-4.21037	1.48831
ROCK2	-0.51454	22.2596	-2.17918	0.0339687	0.129392	-4.21134	1.46892
ITIH5	0.744381	19.9852	1.88869	0.0772801	0.222549	-4.21172	1.11193
NUDT19	-0.223741	22.4691	-2.1949	0.032416	0.125353	-4.21452	1.48924
PPP1R12B	-0.222055	25.2815	-2.19252	0.0326769	0.125873	-4.21543	1.48576
GHITM	0.23479	23.5613	2.19177	0.0327336	0.125873	-4.21692	1.48501
GPI	-0.15784	28.1536	-2.1935	0.0325218	0.125406	-4.21732	1.48783
MYOF	0.622094	20.4143	2.10179	0.041769	0.147228	-4.21773	1.37915
LYPLA1	-0.237943	24.1336	-2.19085	0.0328036	0.125901	-4.21876	1.48408
TRIM54	-0.230233	22.2031	-2.19084	0.0328047	0.125901	-4.21879	1.48406
CAPG	0.911924	18.9422	1.88118	0.0746373	0.216933	-4.22284	1.12704
GLO1	-0.203456	26.0563	-2.19069	0.0327357	0.125873	-4.22296	1.48498
ADH6	-0.790124	22.9319	-1.98194	0.0639598	0.192913	-4.22544	1.19409
C4B	0.749157	20.2029	2.11147	0.0405912	0.145372	-4.22658	1.39157
OGT	0.29681	19.6046	2.11466	0.0407504	0.145452	-4.22936	1.38987
SEPTIN5	0.282453	20.1843	2.06275	0.0460324	0.156334	-4.23029	1.33694
HYPK	-0.317163	20.6049	-2.18169	0.0335939	0.128205	-4.23295	1.47374
YWHAH	0.159416	22.7756	2.18333	0.0333828	0.127738	-4.23379	1.47648
H3C1;H3C15	0.234725	28.2103	2.18295	0.0334122	0.127738	-4.23455	1.47609
GSTT1	-0.549958	23.184	-2.12177	0.0392831	0.141809	-4.23488	1.40579
NOMO1	0.696957	18.2608	1.95451	0.0629411	0.191552	-4.23502	1.20107
HBB;HBD;HBG1;HBG2	0.641187	25.3084	2.1832	0.0333121	0.127608	-4.23795	1.4774
TRMT112	-0.296353	20.0817	-2.16368	0.0356129	0.133356	-4.2384	1.44839
MRPS23	-0.234711	22.978	-2.17757	0.033832	0.128992	-4.24526	1.47067
KIDINS220	0.59614	18.6548	2.03259	0.0520626	0.169871	-4.24753	1.28347
CRMP1;DPYSL2	0.570392	23.0703	2.0683	0.0473475	0.159207	-4.24768	1.3247
EIF3J	-0.132601	22.4327	-2.17476	0.0340534	0.129473	-4.25086	1.46784
PDCD4	0.50912	20.2886	2.14221	0.0371793	0.136884	-4.2529	1.4297
USP10	-0.288802	17.5301	-2.13367	0.038243	0.139664	-4.25835	1.41745
PTMS	0.371978	23.6897	2.16822	0.0345729	0.131203	-4.26384	1.46126
RMDN1	-0.241958	23.1285	-2.16994	0.0343535	0.130492	-4.26436	1.46403
LMOD2	0.321235	23.099	2.16619	0.0347351	0.131329	-4.26785	1.45923
RAC1	0.136031	25.2414	2.16564	0.0347793	0.131374	-4.26894	1.45868
UFSP2	0.472638	18.7536	2.03634	0.050962	0.167524	-4.27076	1.29275
MNDA	-0.468671	23.0172	-1.8477	0.0812108	0.230126	-4.27152	1.09039
TRMT10C	-0.162122	22.3854	-2.16317	0.0349785	0.131772	-4.27384	1.4562
MYCBP	-0.311071	21.2519	-2.15763	0.0356042	0.133356	-4.27624	1.4485
NDUFV3	-0.271259	27.6137	-2.1637	0.0348538	0.131534	-4.27675	1.45775
TUBB2B	-0.324705	20.5815	-2.10804	0.041517	0.147207	-4.27712	1.38177
LUC7L3	-0.298675	20.239	-2.15266	0.0360126	0.134166	-4.27747	1.44355
VCP	0.100382	26.1218	2.16212	0.0349817	0.131772	-4.27989	1.45616
SCAMP3	0.300661	21.5871	2.14978	0.0362518	0.13481	-4.28313	1.44067
IPO5	0.141258	22.6873	2.1596	0.0351856	0.132418	-4.28486	1.45363
STT3A	0.231536	21.4544	2.14784	0.036413	0.13504	-4.28693	1.43874
TPI1	-0.181346	28.9264	-2.15841	0.0352824	0.132659	-4.28722	1.45244
CD38	0.700376	19.9187	1.83483	0.0865324	0.23905	-4.28724	1.06282
UFC1	-0.142004	22.7823	-2.15486	0.0356563	0.133356	-4.29028	1.44786
TBCE	-0.251084	19.236	-2.14731	0.036551	0.135428	-4.29185	1.4371
CAV3	-0.365075	22.6059	-2.14875	0.0363376	0.135006	-4.29369	1.43964
HNRNPA1;HNRNPA2B1	-0.415163	21.1219	-2.127	0.0387058	0.140472	-4.29612	1.41222
RPL14	0.214429	22.6479	2.15379	0.0356613	0.133356	-4.29636	1.4478
IDE	-0.128697	22.4675	-2.15294	0.035731	0.133483	-4.29803	1.44695
CIAO2A	0.279925	20.776	2.0092	0.0554604	0.176265	-4.30048	1.25602
TUBB;TUBB2A;TUBB2B;TUBB3;TUBB4B	0.125634	28.1954	2.15119	0.0358757	0.133901	-4.30149	1.4452
RLF	-0.484487	23.0121	-2.12351	0.0390122	0.141207	-4.30284	1.4088
ITSN2	-0.420237	20.8587	-2.04618	0.04811	0.161238	-4.30455	1.31776
BCL2L13	-0.25178	24.5545	-2.14739	0.0361912	0.134708	-4.30898	1.4414
GGA2	0.365817	21.4983	2.0636	0.0465473	0.157165	-4.31068	1.33211
MT-ATP6	-0.204825	25.7794	-2.13902	0.0369785	0.136392	-4.31201	1.43205
PPIL3	-0.363608	22.8375	-2.14487	0.0364021	0.13504	-4.31395	1.43887
RTL8C	0.387497	20.8637	2.09482	0.0418565	0.147228	-4.31574	1.37824
NDUFB11	-0.209112	24.3832	-2.14114	0.0367992	0.135977	-4.31726	1.43416
PDZD11	0.505642	19.808	1.92289	0.0714802	0.210918	-4.31727	1.14581
PI4K2A	0.212972	19.3135	2.14198	0.0366446	0.135652	-4.31963	1.43599
TRIP4	0.491934	20.8763	1.90002	0.0756855	0.219386	-4.32011	1.12099
BSG	-0.168607	26.6165	-2.13932	0.0368689	0.136111	-4.32484	1.43334
RABGGTB	-0.308533	18.9927	-2.12308	0.0385327	0.140207	-4.32507	1.41417
CD9	0.345774	21.8823	2.13369	0.0375203	0.137891	-4.32761	1.42573
S100A4	0.289554	26.3188	2.13207	0.0375728	0.137959	-4.33504	1.42513
ATP5F1A	-0.142412	31.2475	-2.13411	0.0373129	0.137252	-4.33507	1.42814
PPTC7	-0.275702	20.594	-2.07745	0.0444037	0.152713	-4.33781	1.35258
GLB1L	-0.37198	21.6602	-2.04656	0.047324	0.159207	-4.33819	1.32492
NDUFA6	-0.181302	25.8312	-2.12861	0.0377864	0.138601	-4.34583	1.42266
MRPS34	-0.179893	22.8854	-2.12788	0.0378497	0.138601	-4.34726	1.42194
DAD1	0.184634	22.4177	2.12439	0.0382381	0.139664	-4.35002	1.4175
CCAR2	0.169585	20.7149	2.11906	0.0387948	0.14067	-4.35612	1.41123
TOMM70	-0.120844	23.9191	-2.12128	0.0384256	0.140205	-4.36015	1.41538
PTER	-0.387847	22.3767	-2.10298	0.0407435	0.145452	-4.36181	1.38994
RPL17	0.134646	23.0544	2.11984	0.0385523	0.140207	-4.36296	1.41395
SRSF7	0.265673	23.0687	2.11971	0.0385639	0.140207	-4.36321	1.41382
PTRHD1	-0.267287	22.3796	-2.1172	0.038871	0.140821	-4.36402	1.41037
NUBP2	-0.374863	19.8388	-2.09177	0.0416718	0.147228	-4.37306	1.38016
ALDOB;ALDOC	-0.190684	22.965	-2.11195	0.0393387	0.141884	-4.37422	1.40518
RPS18	0.136106	23.7698	2.1131	0.0391505	0.141581	-4.37608	1.40726
STAT1	0.366713	21.0525	2.02258	0.0510552	0.167524	-4.3775	1.29196
SLC25A5;SLC25A6	0.213565	26.1416	2.11174	0.0392721	0.141809	-4.37872	1.40592
THOC2	0.396268	16.9328	1.94734	0.0609299	0.187817	-4.38149	1.21517
MYL1;MYL3	-0.445279	29.96	-2.10807	0.0396878	0.142764	-4.38175	1.40134
PSMD13	0.172355	22.0668	2.10708	0.0397772	0.142959	-4.38366	1.40037
SMAP	-0.316217	22.6062	-2.1029	0.0402461	0.144517	-4.38742	1.39528
PTX3	-0.630419	20.837	-1.94339	0.0638211	0.192789	-4.39037	1.19504
CYRIA	0.408258	16.8857	1.98548	0.0547639	0.175121	-4.39071	1.26151
BST1	0.974465	21.8941	1.76075	0.0953256	0.252384	-4.39524	1.02079
ORM2	0.414891	27.8034	2.099	0.0405134	0.145221	-4.39927	1.3924
DAPK3	-0.327127	21.2564	-1.82803	0.0863331	0.238824	-4.40075	1.06382
SSBP1	-0.160897	25.667	-2.09992	0.0403423	0.144735	-4.40162	1.39424
TPP2	0.267803	20.9488	2.08804	0.0417164	0.147228	-4.40283	1.37969
LCP1	0.272501	22.6388	2.0971	0.0406887	0.145452	-4.40295	1.39053
SDHC	-0.176467	24.6402	-2.09636	0.0407567	0.145452	-4.40437	1.3898
ARHGAP35	0.450458	19.2316	1.87488	0.0736034	0.215527	-4.40548	1.1331
COMT	0.239253	22.6435	2.09568	0.0408196	0.14555	-4.40568	1.38913
PSMD8	0.135679	23.177	2.09271	0.0410954	0.146149	-4.41141	1.38621
JCHAIN	0.609202	22.3858	2.06595	0.0441491	0.152481	-4.41144	1.35508
ERCC6L2	0.396476	23.3379	1.88267	0.0737209	0.215655	-4.41332	1.13241
BCCIP	-0.397216	19.2569	-1.99988	0.0538179	0.172829	-4.4147	1.26907
ACO2	-0.137284	29.8951	-2.09288	0.0409918	0.145908	-4.4152	1.3873
NONO;SFPQ	0.131438	23.721	2.08676	0.0417426	0.147228	-4.41847	1.37942
NONO	0.256027	20.7472	2.06217	0.0447526	0.153523	-4.41953	1.34918
MSN	0.143387	25.2035	2.08846	0.0414924	0.147207	-4.41958	1.38203
NMNAT3	-0.219596	20.477	-2.08138	0.0423466	0.148009	-4.42416	1.37318
NCEH1	-0.205927	23.5952	-2.08812	0.0414368	0.147207	-4.42438	1.38261
TRIM54;TRIM55;TRIM63	-0.147354	23.7432	-2.08548	0.0417723	0.147228	-4.42529	1.37911
HEXA	0.284657	21.1422	2.08027	0.0424524	0.148009	-4.42628	1.3721
HLA-A;HLA-C	-0.278631	22.3809	-2.08411	0.0419018	0.147228	-4.42792	1.37777
RRAS;RRAS2	0.233021	23.6432	2.08389	0.0419222	0.147228	-4.42834	1.37756
ATP5MPL	-0.222988	25.4944	-2.08369	0.0419413	0.147228	-4.42872	1.37736
HDDC3	-0.438192	18.3042	-1.90694	0.0691343	0.205635	-4.42879	1.16031
CNPY3	0.502123	18.6389	1.95813	0.0599204	0.185831	-4.43217	1.22243
NDUFS3	-0.19172	27.6564	-2.084	0.041825	0.147228	-4.4323	1.37856
RALGAPB	0.543907	21.7042	1.84528	0.0825613	0.232657	-4.43536	1.08322
PDLIM3	0.316835	26.0539	2.08167	0.0420458	0.147468	-4.43677	1.37628
H1-0	0.267793	24.6753	2.07923	0.0423661	0.148009	-4.43728	1.37298
G6PD	0.511442	18.6569	2.07851	0.0424346	0.148009	-4.43865	1.37228
MAPK3	0.126587	22.5495	2.0783	0.0424544	0.148009	-4.43905	1.37208
FLOT1	0.281056	22.3692	2.07048	0.0433002	0.150571	-4.44052	1.36351
SNRPG	-0.568699	21.0516	-1.97202	0.056567	0.178836	-4.45011	1.24744
CORO1B	0.206319	22.3059	2.07237	0.0429374	0.149565	-4.45458	1.36716
C7	0.47723	22.3134	2.0145	0.0497074	0.165432	-4.45711	1.30358
RPL6	0.162219	24.889	2.06875	0.0433774	0.150648	-4.4573	1.36274
SERPINB8	-0.128605	24.398	-2.06855	0.0433965	0.150648	-4.45767	1.36255
PAK2	-0.137075	22.9919	-2.0697	0.0431966	0.150339	-4.45969	1.36455
SNRPB	0.163174	21.4725	1.98066	0.0551143	0.175882	-4.46053	1.25874
TINAGL1	-0.205971	24.3055	-2.06488	0.0437559	0.151637	-4.46466	1.35896
FLNB	0.243248	22.354	2.06311	0.0439308	0.152114	-4.46804	1.35723
RPL7	0.129963	23.3071	2.06221	0.0440196	0.152163	-4.46976	1.35635
NRBP1	0.230027	19.9686	2.05947	0.0443832	0.152713	-4.47052	1.35278
ALDOA;ALDOB;ALDOC	-0.169122	28.8978	-2.06001	0.0442365	0.152524	-4.47392	1.35422
HDHD2	-0.194173	23.8031	-2.06163	0.0439875	0.152163	-4.47507	1.35667
HNRNPR	0.200267	22.4101	2.05581	0.0447478	0.153523	-4.47745	1.34923
GNAO1	-0.529108	21.1787	-1.9446	0.0606756	0.187349	-4.47934	1.21699
TUBA1C;TUBA4A;TUBA8	0.183537	28.0502	2.05819	0.0443288	0.152713	-4.48161	1.35331
PPP1R12C	0.199347	23.3894	2.05512	0.044724	0.153523	-4.4832	1.34946
RAB8B	0.395789	19.6642	1.9396	0.0607788	0.187493	-4.48408	1.21625
G3BP1	-0.131317	22.148	-2.05403	0.0448331	0.15367	-4.48526	1.3484
RAB21	-0.142634	23.212	-2.0526	0.0449769	0.153775	-4.48798	1.34701
COTL1	0.372836	18.4142	2.02752	0.0481893	0.161371	-4.49759	1.31705
TUFM	-0.111021	27.7703	-2.04835	0.0453173	0.154797	-4.50028	1.34374
CACYBP	-0.243874	21.208	-2.048	0.0453519	0.154797	-4.50093	1.3434
EEF2;EFTUD2	-0.145532	25.8761	-2.04401	0.0458488	0.156101	-4.50422	1.33867
RANBP3	0.549746	16.8525	1.89792	0.0684747	0.20427	-4.50552	1.16447
SH3BGRL	0.276599	23.639	2.04531	0.0456257	0.155601	-4.50602	1.34079
SPAG7	-0.192133	27.9371	-2.04138	0.0461188	0.156496	-4.50918	1.33612
NDUFS1	-0.194246	27.8117	-2.04258	0.0459055	0.156156	-4.51119	1.33814
IMPACT	0.449117	17.8166	1.91948	0.0636223	0.192474	-4.51332	1.19639
CFAP58;MLYCD	0.382802	23.5153	2.03131	0.0474582	0.159447	-4.51386	1.32369
RTCA	-0.202626	20.8532	-2.03644	0.0467223	0.157625	-4.51397	1.33048
PGLS	0.179911	23.7349	2.03867	0.0463076	0.156785	-4.51856	1.33435
ATL2	-0.554182	19.4378	-1.82632	0.0828201	0.232972	-4.51857	1.08186
SLC35A4	0.125424	22.9669	2.03845	0.0463302	0.156785	-4.51897	1.33414
NDUFB9	-0.200669	26.6801	-2.03818	0.0463579	0.156785	-4.51947	1.33388
CLIC2	-0.268584	20.7395	-2.01214	0.0497271	0.165432	-4.52256	1.30341
AKR1C2;AKR1C3	0.405187	22.6628	2.03302	0.0469852	0.15838	-4.52491	1.32804
PFDN4	-0.300474	23.0654	-2.03177	0.0470254	0.158385	-4.53155	1.32767
ACTR3;ACTR3B	0.385261	22.382	1.90788	0.0639984	0.192913	-4.53229	1.19383
LIMA1	0.428716	19.6194	1.57774	0.134273	0.313869	-4.53636	0.872011
GOLGA2	0.370816	18.3904	1.80122	0.0860933	0.238484	-4.53959	1.06503
ACAD9	-0.241421	22.6054	-2.02658	0.0475709	0.159694	-4.54128	1.32266
MT-CYB	-0.209416	22.1742	-2.0169	0.0487907	0.163116	-4.54142	1.31166
LMNA	0.148751	27.5545	2.02614	0.0476174	0.159718	-4.54211	1.32223
VSIG4	-0.865643	20.3463	-1.77943	0.0896955	0.245172	-4.54249	1.04723
FLNA;FLNB	0.424892	21.675	1.97854	0.0540181	0.173335	-4.54354	1.26746
CFHR1;CFHR2	0.34073	22.7101	1.94616	0.0583578	0.182795	-4.54481	1.2339
VPS26C	0.137413	18.8958	2.01304	0.0491134	0.163926	-4.55274	1.3088
CYB5R1	0.143831	26.3455	2.0186	0.0484213	0.162015	-4.55622	1.31496
SUSD2	0.906523	19.7876	1.76429	0.0930049	0.249319	-4.55845	1.03149
RPL18	0.184282	23.0131	2.01052	0.0494833	0.16489	-4.5624	1.30554
ATP1A2	-0.261715	23.0419	-2.01183	0.0492453	0.164232	-4.56453	1.30764
UQCRC1	-0.175471	28.6616	-2.01333	0.0489906	0.16365	-4.56607	1.30989
TBC1D17	0.241643	20.7936	2.00382	0.0501236	0.166197	-4.57941	1.29996
TSC22D1	-0.43307	21.1584	-2.0003	0.0506103	0.167029	-4.58136	1.29576
DSP	-0.236718	25.6586	-2.00466	0.0499384	0.165999	-4.58221	1.30157
MYH10;MYH14	0.880328	20.6288	1.54209	0.140516	0.321811	-4.58281	0.852275
DBI	-0.244342	28.1048	-2.00128	0.0504049	0.166839	-4.58412	1.29753
NDUFB3	-0.185506	25.612	-2.00337	0.0500811	0.166197	-4.58461	1.30033
HBD	0.604749	27.8686	2.00264	0.0501613	0.166197	-4.58595	1.29963
HOOK3	-0.201049	19.1498	-1.9972	0.0509556	0.167524	-4.58708	1.29281
ATL3	0.298841	20.626	1.98168	0.0529249	0.171721	-4.58756	1.27634
DNAJA3	-0.158997	23.9243	-2.00016	0.0504367	0.166839	-4.59056	1.29725
MACROH2A1	0.207142	24.274	1.99932	0.0505303	0.167013	-4.59212	1.29645
MT-ND4	-0.20026	24.9343	-1.99854	0.0506172	0.167029	-4.59356	1.2957
FKBP4	-0.376284	20.7113	-1.92353	0.0621484	0.189946	-4.59365	1.20657
NUTF2	-0.143169	26.0709	-1.9959	0.0510057	0.167524	-4.59409	1.29238
SCRN3	-0.205656	21.9277	-1.99545	0.0510554	0.167524	-4.59491	1.29196
TBC1D15	-0.775542	20.1701	-1.76042	0.0944846	0.250971	-4.59602	1.02464
MECR	-0.158246	22.7545	-1.99712	0.0507753	0.167415	-4.59618	1.29435
SLC25A5	0.200335	26.0039	1.99486	0.0510291	0.167524	-4.60038	1.29218
SLC16A1	-0.202766	23.5274	-1.9911	0.0515465	0.168864	-4.60295	1.2878
RDH14	-0.0996438	23.4746	-1.98974	0.0517007	0.169096	-4.60546	1.2865
CZIB	-0.280149	24.0916	-1.99181	0.0513729	0.16843	-4.60602	1.28927
MCCC1	-0.158355	23.6229	-1.98931	0.0517494	0.16912	-4.60625	1.28609
PHKA1	1.03291	19.3576	1.72841	0.102107	0.264154	-4.60721	0.990946
CCT6A;CCT6B	0.104241	23.1752	1.98767	0.0519356	0.169592	-4.60927	1.28453
MB	-0.224794	33.8515	-1.98924	0.0516632	0.169096	-4.61075	1.28682
TRIP10	-0.463504	19.7485	-1.96843	0.054698	0.175121	-4.61147	1.26203
ACBD3	0.317719	21.3154	1.89721	0.0658593	0.197481	-4.61177	1.18138
SF3B1	0.222387	20.8544	1.98282	0.0525879	0.171173	-4.61357	1.27911
IGFBP2	0.619321	21.6982	1.86276	0.0711721	0.210381	-4.61451	1.14769
TUBB;TUBB1;TUBB2A;TUBB2B;TUBB4B;TUBB8	0.132566	28.1565	1.97692	0.0532706	0.172294	-4.61525	1.27351
MOCS1	-0.258026	20.6038	-1.95651	0.0565015	0.178768	-4.6154	1.24794
TIMM13	-0.221527	26.5852	-1.9841	0.0522501	0.170338	-4.62024	1.28191
TPP1	-0.200201	25.0742	-1.98376	0.0522895	0.170338	-4.62087	1.28159
MIPEP	-0.230242	21.9166	-1.97281	0.0537497	0.172829	-4.62275	1.26962
MRPL47	-0.175988	21.5839	-1.97767	0.0531825	0.172283	-4.623	1.27423
EFHD1	0.442552	22.1277	1.97986	0.0528325	0.171662	-4.62364	1.2771
NUMA1	0.257068	20.9873	1.9591	0.0556966	0.176631	-4.62416	1.25417
ADIRF	0.439757	21.2314	1.94238	0.0578585	0.18165	-4.62602	1.23763
NIPSNAP3A;NIPSNAP3B	-0.323628	21.0136	-1.9597	0.0557394	0.176631	-4.62726	1.25384
CALR	0.12758	26.2541	1.97889	0.0528509	0.171662	-4.62983	1.27695
PHYHD1	0.467843	20.3574	1.78641	0.0867097	0.239216	-4.62985	1.06193
RPS10	0.147604	23.6271	1.97877	0.0528645	0.171662	-4.63004	1.27684
CTNNA1;CTNNA2	-0.214758	24.2436	-1.97632	0.0532427	0.172294	-4.63013	1.27374
CAP1;CAP2	0.198384	22.5102	1.97484	0.0534156	0.172626	-4.63284	1.27233
FAM193A	-0.341491	21.2032	-1.76914	0.0907772	0.246924	-4.63429	1.04202
HSPB7	-0.270007	27.841	-1.97609	0.0531756	0.172283	-4.63496	1.27429
MEAK7	0.173789	18.6912	1.97172	0.0537801	0.172829	-4.63854	1.26938
DYNC1LI1	0.120405	22.8307	1.97149	0.0538068	0.172829	-4.63896	1.26916
TPSAB1	0.44131	23.6024	1.96365	0.0548328	0.175121	-4.63946	1.26096
RPS16	0.131912	22.6845	1.97295	0.0535425	0.172829	-4.64073	1.2713
EIF1;EIF1B	-0.214356	22.6688	-1.9709	0.0537826	0.172829	-4.64448	1.26936
NOM1	-0.555855	24.1008	-1.78324	0.0846926	0.236049	-4.65041	1.07215
MAPKAPK2	-0.324039	18.6256	-1.92091	0.0612481	0.188441	-4.65128	1.21291
SDCBP	-0.405452	20.8087	-1.9326	0.0592057	0.184316	-4.65166	1.22764
CST3	0.694146	20.3782	1.71609	0.10165	0.263576	-4.65763	0.992894
C20orf27	0.339429	19.025	1.69049	0.107334	0.272146	-4.65807	0.969261
ACAA2	-0.202995	27.8638	-1.96287	0.054733	0.175121	-4.65915	1.26175
MT-ND1	-0.234598	24.7137	-1.96229	0.0548029	0.175121	-4.66022	1.2612
NUP133	0.286537	19.9903	1.61122	0.125616	0.29974	-4.66562	0.900956
VPS4A;VPS4B	-0.147272	22.9187	-1.95921	0.0551714	0.175926	-4.66583	1.25829
PPP1R12A;PPP1R12B	-0.226452	24.792	-1.95589	0.0556663	0.176631	-4.66741	1.25441
CARS1	0.479656	20.2479	1.73683	0.0964454	0.254686	-4.66826	1.01572
TAGLN	0.476279	26.5276	1.95769	0.055354	0.176265	-4.66859	1.25685
ACADVL	-0.168087	28.3247	-1.95755	0.0553711	0.176265	-4.66885	1.25672
ETFA	-0.147547	29.3295	-1.95702	0.0554355	0.176265	-4.66982	1.25621
NDUFV1	-0.166675	26.6691	-1.95653	0.0554941	0.176265	-4.6707	1.25575
ABHD12	0.223519	18.8035	1.90594	0.063067	0.191791	-4.67268	1.2002
EWSR1	-0.329595	21.3943	-1.92383	0.0602035	0.186283	-4.68263	1.22038
PPP2R5A	0.132486	22.2699	1.9494	0.05636	0.178459	-4.68365	1.24903
NUDT5	0.422156	20.8548	1.7444	0.0944799	0.250971	-4.68383	1.02466
CYBRD1	0.513223	22.4147	1.74274	0.0937028	0.250374	-4.68509	1.02825
SNRNP70	0.193535	21.6911	1.94414	0.0571028	0.18011	-4.6887	1.24334
EXOC5	0.197793	20.7279	1.93238	0.0587752	0.183397	-4.69144	1.23081
UQCRC2	-0.151094	27.8966	-1.94488	0.0569152	0.179797	-4.69184	1.24477
LACTB2	-0.22014	21.406	-1.94371	0.0570603	0.18011	-4.69396	1.24367
COQ3	-0.217966	23.2165	-1.94274	0.0571806	0.180133	-4.69572	1.24275
MMAB	-0.266652	23.6384	-1.94259	0.0571983	0.180133	-4.69598	1.24262
LRRC39	-0.211368	21.0016	-1.93205	0.0587141	0.183397	-4.69658	1.23126
CLGN	-0.226433	21.8006	-1.94212	0.0572569	0.180178	-4.69683	1.24217
CLNS1A	-0.178366	22.0452	-1.93663	0.0581369	0.182378	-4.69752	1.23555
NACA	-0.140801	24.7476	-1.94145	0.0573398	0.180299	-4.69804	1.24154
AKR1C3	0.435565	22.8638	1.91468	0.0612712	0.188441	-4.70369	1.21274
COQ6	-0.135273	24.0658	-1.93735	0.0578515	0.18165	-4.70546	1.23769
KRT77	-0.612243	19.6962	-1.84335	0.0733152	0.215086	-4.70993	1.13481
DYNLRB1	0.137201	24.2536	1.93473	0.0581799	0.182378	-4.71018	1.23523
MPV17	0.539784	20.0546	1.74562	0.0937057	0.250374	-4.7115	1.02823
PHPT1	-0.182061	26.4756	-1.93127	0.0587123	0.183397	-4.71189	1.23127
ACOX2	-0.254154	19.6563	-1.86392	0.0698874	0.207572	-4.71426	1.1556
SLFN5	0.24476	18.4568	1.85785	0.0702208	0.208411	-4.71428	1.15353
MAP2K1;MAP2K2	-0.297186	19.934	-1.90718	0.0625005	0.190781	-4.71543	1.20412
TECRL	-1.00491	16.3761	-1.63394	0.121874	0.29507	-4.71583	0.914087
UBE2F	-0.499704	19.3787	-1.64682	0.118028	0.288828	-4.71666	0.928015
DNAJB4	0.251867	22.6476	1.93032	0.058736	0.183397	-4.71811	1.2311
TLN1	0.220566	24.3228	1.92898	0.0589064	0.183642	-4.72052	1.22984
HBB;HBD	0.558866	30.9528	1.92868	0.0589442	0.183642	-4.72106	1.22956
CORO6	0.183984	21.0422	1.92516	0.0594898	0.184777	-4.72286	1.22556
UQCR10	-0.177698	26.2735	-1.92578	0.0593135	0.184404	-4.72626	1.22685
PEBP1	-0.185135	28.9526	-1.9257	0.0593246	0.184404	-4.72642	1.22676
ENSA	-0.295989	21.8106	-1.90853	0.0619658	0.189615	-4.72914	1.20785
GRSF1	-0.177319	21.8802	-1.92124	0.059993	0.185914	-4.72987	1.2219
RPL30	0.468528	21.7904	1.49758	0.155082	0.343764	-4.73012	0.809438
ARF4	0.296393	22.2638	1.89535	0.0637287	0.192653	-4.73071	1.19566
AP3M1	0.385723	19.0393	1.6856	0.106725	0.271597	-4.73299	0.971734
PPP2R5C;PPP2R5D	-0.205743	21.4006	-1.91083	0.0616633	0.189127	-4.73335	1.20997
TRIM28	0.255887	21.9791	1.91135	0.0613808	0.188496	-4.73355	1.21197
CDC42	0.116111	24.3127	1.92142	0.0598734	0.185827	-4.73408	1.22277
RPN2	0.173917	21.6963	1.91801	0.0604105	0.186782	-4.73564	1.21889
DNAJB5	-0.609211	19.768	-1.74625	0.0926051	0.249319	-4.73733	1.03337
ATP5F1C	-0.133849	27.8744	-1.91937	0.0601383	0.186223	-4.73776	1.22085
AKAP7	1.11615	20.3452	1.58461	0.132702	0.311449	-4.74022	0.877121
FUBP3	-0.363899	22.4703	-1.89252	0.0644699	0.194029	-4.74118	1.19064
IGHV3-33	0.430558	20.0805	1.81676	0.0765821	0.221165	-4.74369	1.11587
NIF3L1	-0.183506	21.8897	-1.9024	0.0626706	0.190871	-4.74482	1.20294
MAPK1	0.166573	22.8582	1.9115	0.0612606	0.188441	-4.74727	1.21282
RPL7A	0.20772	23.0749	1.91058	0.0613817	0.188496	-4.74891	1.21196
MAPKAPK2;MAPKAPK3	-0.132408	22.2813	-1.908	0.0617209	0.189127	-4.75349	1.20957
HK1;HK2	0.199312	25.279	1.90796	0.0617263	0.189127	-4.75356	1.20953
HLA-B;HLA-E	-0.765699	21.4329	-1.57202	0.135593	0.315686	-4.75688	0.867763
HMGB2	0.16147	22.6731	1.90605	0.0619789	0.189615	-4.75695	1.20776
IMPA2	-0.69673	19.1698	-1.6368	0.119103	0.290761	-4.75727	0.924076
SLC30A1	-0.565649	22.3939	-1.81024	0.0788688	0.226005	-4.75756	1.1031
CDS2	0.228672	20.423	1.8958	0.0634511	0.192371	-4.76109	1.19756
PCBP1;PCBP2	0.0959863	24.1196	1.90127	0.0626152	0.190871	-4.76544	1.20332
RPL27A	0.142231	24.2513	1.90099	0.0626525	0.190871	-4.76593	1.20306
PGLYRP2	0.508829	21.4533	1.62456	0.113247	0.281811	-4.76622	0.945973
CROCC	0.512643	20.1096	1.6523	0.11414	0.282558	-4.76808	0.942561
S100A6	0.253797	28.3459	1.89173	0.0640041	0.192913	-4.76828	1.19379
SMC6	-0.604504	20.739	-1.57768	0.135586	0.315686	-4.76868	0.867785
PHKG2	-0.266924	19.4488	-1.74021	0.0920957	0.248683	-4.76875	1.03576
RBMX;RBMXL1	0.134062	22.9705	1.89739	0.063136	0.191858	-4.77231	1.19972
FGB	0.384973	27.0259	1.8969	0.0632017	0.191915	-4.77318	1.19927
PPIE	-0.344438	20.1018	-1.73717	0.0926396	0.249319	-4.7735	1.0332
DPY30	-0.441797	20.1815	-1.84957	0.0712668	0.210441	-4.77577	1.14711
MUSTN1	-0.572673	22.2292	-1.89474	0.0634937	0.192371	-4.777	1.19727
HIKESHI	-0.398903	20.0855	-1.87916	0.0661852	0.197931	-4.77749	1.17924
TPPP	-0.328285	22.4382	-1.89402	0.0635909	0.192474	-4.77827	1.19661
TUBB8	0.466164	22.3103	1.61232	0.124353	0.298857	-4.78034	0.905344
COG2	-0.576882	20.7885	-1.78439	0.0830495	0.232991	-4.7812	1.08066
COX7A1	-0.213038	27.278	-1.89419	0.0634694	0.192371	-4.78255	1.19744
SLC4A1AP	-0.370787	18.9095	-1.63601	0.117533	0.287789	-4.79127	0.929841
EXOC1	0.282945	19.3939	1.68702	0.102355	0.26446	-4.79428	0.989892
PODN	0.968887	20.5535	1.37249	0.181235	0.3757	-4.79489	0.741759
S100A13	0.229806	25.4931	1.88405	0.0649533	0.195195	-4.79584	1.1874
MRPL19	-0.229139	21.7318	-1.88635	0.0645382	0.194091	-4.79639	1.19018
HEBP1	-0.142424	23.214	-1.88089	0.0653907	0.196314	-4.8014	1.18448
RALB	0.419673	19.2162	1.80898	0.0778027	0.223738	-4.80441	1.10901
CDK4	0.561405	18.7034	1.53327	0.144828	0.328362	-4.80755	0.839148
PROS1	0.358957	22.5009	1.82435	0.0744688	0.216911	-4.80879	1.12803
MYH11;MYH14;MYH9	0.270554	23.9352	1.87506	0.0662039	0.197931	-4.81163	1.17912
OSBP	-0.407779	19.8852	-1.57541	0.133662	0.312928	-4.81435	0.873992
ETFB	-0.140678	28.443	-1.87511	0.066098	0.197905	-4.81616	1.17981
MVP	0.26998	20.8935	1.87242	0.066574	0.198892	-4.81624	1.1767
SRC	0.395933	24.9918	1.67008	0.107934	0.273156	-4.81882	0.966841
RAP2B	0.430175	19.9542	1.82935	0.0738437	0.215704	-4.82093	1.13169
TMED9	0.0963988	23.0706	1.86924	0.0670229	0.200086	-4.82179	1.17378
UBE4A	-0.360605	19.4375	-1.68354	0.104754	0.268153	-4.82269	0.979829
FXR1;FXR2	-0.128727	22.4718	-1.81328	0.0767837	0.221433	-4.82983	1.11473
EIF2B3	-0.382277	21.024	-1.82801	0.0737753	0.215659	-4.844	1.13209
ATPAF2	-0.140452	22.3442	-1.85587	0.0689395	0.205343	-4.84507	1.16153
STRN3	0.477935	19.9088	1.79688	0.079078	0.226446	-4.84592	1.10194
CAPN1	0.134478	23.5954	1.8564	0.0687627	0.204979	-4.84881	1.16265
FAM210B	-0.187483	19.0977	-1.84075	0.0716047	0.211133	-4.84995	1.14506
BCO2	-0.462004	19.4898	-1.81285	0.076692	0.221325	-4.85087	1.11525
FRY	0.500725	19.7937	1.7179	0.0955002	0.252682	-4.85115	1.02
FARSB	-0.119173	22.512	-1.85487	0.0689855	0.205343	-4.85148	1.16124
APIP	-0.58087	20.9681	-1.48717	0.157782	0.34673	-4.85349	0.801941
MT-ND2	0.488314	23.3664	1.84503	0.0707388	0.209795	-4.85376	1.15034
ZW10	0.491974	19.5687	1.52904	0.141227	0.322186	-4.85484	0.850081
ENY2	-0.346416	21.9393	-1.85006	0.0697859	0.207422	-4.85514	1.15623
ETHE1	-0.204066	22.6723	-1.83661	0.0722234	0.212189	-4.85703	1.14132
LRPPRC;PNPLA8	-0.345858	22.8398	-1.65628	0.108113	0.273191	-4.87428	0.966121
PRKACB	0.128479	20.0337	1.83266	0.0725889	0.213109	-4.87501	1.13913
MACROH2A1;MACROH2A2	0.188236	25.5418	1.84116	0.0710013	0.210381	-4.87521	1.14873
CBR1	0.169247	24.8066	1.84064	0.0710789	0.210381	-4.8761	1.14826
TPM2	-0.402331	28.5003	-1.83998	0.0711761	0.210381	-4.87723	1.14767
USP14	-0.110587	23.8305	-1.83986	0.0711946	0.210381	-4.87744	1.14755
DPP7	-0.27347	22.7226	-1.83481	0.0720522	0.211931	-4.88145	1.14235
PNPO	-0.289161	24.3324	-1.8346	0.0720836	0.211931	-4.88181	1.14216
TMPO	0.156672	23.379	1.83663	0.0716782	0.211197	-4.88301	1.14461
CHMP5	0.416356	21.6974	1.812	0.0761247	0.220313	-4.8855	1.11847
NEFL	-0.417396	19.4819	-1.74023	0.0903784	0.246333	-4.88569	1.04394
RNPEP	0.165792	22.0769	1.83477	0.0719567	0.211864	-4.8862	1.14293
MRPL23	-0.302819	20.5112	-1.54947	0.137003	0.317697	-4.89279	0.863271
ANO6	0.33477	20.8652	1.62374	0.116527	0.28621	-4.89315	0.933574
COPS3	-0.148606	22.4731	-1.81843	0.0745536	0.216911	-4.89978	1.12753
MRPS5	-0.216441	20.3799	-1.77474	0.0830311	0.232991	-4.90103	1.08076
NAA10	-0.468368	18.0322	-1.4829	0.157613	0.34673	-4.90154	0.802407
ACOT13	-0.150752	25.3905	-1.82183	0.0740284	0.216089	-4.90368	1.1306
HSPA1A;HSPA6	-0.144182	27.2528	-1.82442	0.0735292	0.215527	-4.90396	1.13354
C1QA	0.683123	20.2742	1.51471	0.141082	0.322186	-4.90419	0.850527
PRDX1;PRDX2	-0.12012	27.3194	-1.82124	0.0741187	0.216197	-4.90468	1.13007
MYH1;MYH13;MYH2;MYH3;MYH4;MYH6;MYH7;MYH8	-0.129862	28.8048	-1.8238	0.0736244	0.215527	-4.90503	1.13298
PPM1B	0.240748	22.0071	1.76051	0.0851274	0.236937	-4.90591	1.06993
DMXL2	-0.551394	23.5255	-1.54329	0.135359	0.315502	-4.906	0.868512
PNPLA6	0.358102	19.616	1.57164	0.130351	0.307705	-4.90714	0.884885
PTPN11	0.157871	22.6414	1.81885	0.0744891	0.216911	-4.90877	1.12791
NENF	0.216601	23.2321	1.81828	0.0745766	0.216911	-4.90973	1.1274
EIF3D	0.249172	20.0536	1.73049	0.0912653	0.247898	-4.91364	1.03969
CIAO2B	-0.358969	19.3495	-1.58329	0.12767	0.303134	-4.91389	0.89391
MIA3	0.27056	18.6801	1.74832	0.0880933	0.242049	-4.91431	1.05506
PAM	1.43876	20.3969	1.42449	0.170581	0.362287	-4.91792	0.768071
CAV2	-0.174562	20.8769	-1.78692	0.0801462	0.228273	-4.91854	1.09612
GYPC	-0.312816	16.0842	-1.69537	0.0984222	0.257402	-4.91999	1.00691
OMA1	-0.193601	19.9687	-1.81448	0.0750663	0.218024	-4.92094	1.12455
GSTZ1	-0.352314	20.1978	-1.70175	0.0979498	0.256827	-4.92125	1.009
RPL5	0.142344	22.9566	1.81125	0.0756729	0.219386	-4.9217	1.12106
STAT6	0.276743	19.1024	1.78767	0.079899	0.228273	-4.9224	1.09746
PSMD9	-0.144097	23.1873	-1.80958	0.0759356	0.219922	-4.92454	1.11955
ACSF3	-0.301714	20.2371	-1.73213	0.0911673	0.247819	-4.92543	1.04016
ATAD1	0.136991	21.9251	1.81045	0.075697	0.219386	-4.92779	1.12092
HBA1;HBZ	0.627168	31.0279	1.80756	0.0762536	0.220372	-4.92796	1.11774
OCIAD2	-0.465713	17.6389	-1.53497	0.140515	0.321811	-4.93119	0.852279
TIMM29	-0.246715	20.9765	-1.79392	0.078648	0.22569	-4.9319	1.10431
GSR	0.128536	24.5285	1.80729	0.076195	0.220359	-4.93317	1.11807
HSPB8	-0.158498	26.3451	-1.80337	0.076918	0.221663	-4.93506	1.11397
TERF2IP	0.596928	19.9065	1.44782	0.164927	0.353753	-4.93754	0.782709
STEAP4	0.4109	20.0205	1.54021	0.138493	0.319877	-4.93814	0.858572
EDA	-0.277856	24.0762	-1.43754	0.171192	0.363071	-4.93989	0.766515
VKORC1L1	0.248322	19.4675	1.72033	0.092746	0.249319	-4.94095	1.0327
PODXL	-0.255425	22.9509	-1.78417	0.0803542	0.22845	-4.94318	1.09499
LARS2	-0.294812	19.1616	-1.75643	0.0858289	0.237914	-4.9452	1.06637
MYH14	0.150997	22.3365	1.796	0.0780968	0.224425	-4.94751	1.10737
PRKRA	-0.138973	21.7549	-1.79765	0.0777299	0.223686	-4.94948	1.10941
MT-CO1	-0.179803	25.3343	-1.7945	0.0783393	0.224963	-4.95004	1.10602
PPIC	0.410991	20.688	1.78832	0.0795591	0.227503	-4.95016	1.09931
CD81	0.282887	21.8031	1.77547	0.0816807	0.230655	-4.95223	1.08788
HSPA1A;HSPA1L;HSPA2;HSPA6;HSPA8	-0.085069	28.6067	-1.79178	0.0787786	0.225906	-4.95461	1.10359
OSGEPL1	-0.483463	17.8138	-1.45262	0.16461	0.353753	-4.95551	0.783543
ISOC2	0.14739	23.49	1.78322	0.0803952	0.22845	-4.95869	1.09477
CRELD1	0.167007	22.4232	1.78499	0.0799933	0.228273	-4.961	1.09695
ITIH3	0.443684	20.5934	1.66273	0.104199	0.26715	-4.96376	0.982138
KIAA1549L	-0.447962	22.7543	-1.75513	0.0856276	0.237679	-4.96569	1.06739
NPEPL1	0.25685	20.2502	1.78766	0.0793476	0.227058	-4.96631	1.10047
IGHV2-26	0.649061	19.3387	1.37313	0.187626	0.384311	-4.96637	0.726708
CKMT1A	-0.712759	23.8603	-1.52152	0.141233	0.322186	-4.96827	0.850063
SNRPD3	0.245762	21.8721	1.77482	0.0816785	0.230655	-4.96869	1.08789
RPL27	0.133274	22.9049	1.78081	0.0805765	0.228806	-4.97303	1.09379
SFN;YWHAB;YWHAE;YWHAG;YWHAH;YWHAQ;YWHAZ	0.0872922	28.0924	1.78291	0.0801276	0.228273	-4.9743	1.09622
PSMD1	0.157741	21.9101	1.78281	0.0801441	0.228273	-4.97447	1.09613
PPA1	-0.155028	24.1974	-1.78268	0.0801648	0.228273	-4.97468	1.09602
PTPN6	-1.0339	15.8652	-1.40885	0.176979	0.369949	-4.97581	0.752077
PFKP	0.17734	24.3649	1.78136	0.0803817	0.22845	-4.97688	1.09484
TMX3	0.252783	20.624	1.72311	0.0920651	0.248683	-4.97754	1.0359
ACTA1;POTEF;POTEI	-0.136191	30.3759	-1.77771	0.0810897	0.230102	-4.97821	1.09103
TPD52L1	0.661383	20.4784	1.36172	0.191131	0.389026	-4.97986	0.718668
CPSF6	-0.4347	20.4574	-1.41943	0.175045	0.367942	-4.98104	0.75685
MTSS2	0.598115	17.8562	1.41918	0.175116	0.367942	-4.98135	0.756675
PDE12	-0.24784	20.3795	-1.74944	0.0866154	0.239117	-4.98356	1.0624
MX1	1.82894	19.2	1.41699	0.175744	0.368691	-4.98404	0.755119
EZR	-0.14337	25.7937	-1.77661	0.0811696	0.230126	-4.98483	1.09061
DERL1	0.255329	20.3808	1.58997	0.122712	0.296371	-4.98708	0.911114
PDK2	-0.111092	24.0081	-1.77481	0.0814701	0.230655	-4.98784	1.089
PARK7	-0.146482	27.6706	-1.77439	0.0815403	0.230655	-4.98854	1.08863
PMVK	-0.135563	21.977	-1.77399	0.0816067	0.230655	-4.98921	1.08827
NME1	-0.165052	20.7652	-1.77017	0.082352	0.232228	-4.99079	1.08433
KIF13A;KIF13B;KIF16B;KIF1C	0.211555	18.2465	1.69981	0.0967548	0.254884	-4.9918	1.01433
PPM1K	-0.300629	21.3939	-1.76649	0.0830803	0.232991	-4.99186	1.0805
LETM1	-0.125675	24.0718	-1.77183	0.0819698	0.231311	-4.99282	1.08635
DPP9	-0.830059	19.4479	-1.35011	0.194754	0.393913	-4.9935	0.710514
HLA-DPB1;HLA-DRB1	0.46254	22.5415	1.72382	0.0914665	0.247898	-4.99527	1.03874
TMOD1;TMOD3	-0.11369	25.932	-1.76733	0.0828305	0.232972	-4.99551	1.08181
HRAS;KRAS;NRAS	-0.0928522	22.4155	-1.76698	0.0828897	0.232972	-4.99609	1.0815
HSPA4	0.155106	23.5576	1.76691	0.0829019	0.232972	-4.99621	1.08144
TSG101	0.111303	21.0825	1.76282	0.0837029	0.234054	-4.99794	1.07726
IGKV1-8	0.387398	18.6254	1.27139	0.221839	0.429952	-4.99825	0.653962
HLA-C	-0.345878	22.2736	-1.76016	0.0841574	0.234719	-5.00234	1.07491
MFN1;MFN2	0.2087	21.6986	1.61242	0.117029	0.287073	-5.00236	0.931707
GNPDA1;GNPDA2	0.520308	20.3773	1.39555	0.179893	0.37431	-5.00237	0.744985
CD59	-0.308219	26.2261	-1.76194	0.0837469	0.234054	-5.00446	1.07703
AMDHD2	0.354191	17.4179	1.32383	0.205472	0.407472	-5.00491	0.687248
TXNDC12	0.149589	23.6795	1.76454	0.0832009	0.233169	-5.00496	1.07987
CARD10	0.637037	21.5044	1.49975	0.148612	0.33489	-5.00537	0.827947
MGST3	0.151454	25.6187	1.76275	0.0835045	0.233839	-5.00792	1.07829
AASDHPPT	-0.141287	22.0648	-1.76246	0.083555	0.233839	-5.00841	1.07803
CASP7	-0.372198	19.5306	-1.69301	0.0980521	0.256929	-5.01057	1.00854
LDAH	0.360589	18.7047	1.52773	0.140257	0.321811	-5.0108	0.853075
MYH2;MYH8	-1.57537	28.5952	-1.52679	0.14049	0.321811	-5.01208	0.852356
LSM8	0.123051	21.8827	1.75954	0.0840542	0.234719	-5.01325	1.07544
NDRG1	-0.160398	21.7242	-1.75907	0.0841347	0.234719	-5.01403	1.07502
TTF1	-0.45175	18.0802	-1.42414	0.170681	0.362287	-5.01675	0.767814
RPL21	0.27808	21.1329	1.69795	0.096433	0.254686	-5.01975	1.01577
GNPDA1	-0.404755	20.6235	-1.72068	0.0915007	0.247898	-5.02095	1.03858
DFFA	-0.283143	21.0009	-1.75479	0.0848715	0.236386	-5.02111	1.07124
ARPC2	0.190932	22.1972	1.75143	0.0855581	0.237648	-5.02184	1.06774
GLYR1	-1.03271	17.136	-1.32569	0.202552	0.403717	-5.02189	0.693463
CUL2	0.116844	21.322	1.74467	0.0869579	0.239575	-5.02253	1.06069
TM9SF3	0.437258	19.2458	1.58801	0.122455	0.295928	-5.02381	0.912022
AHSP	0.577314	20.4273	1.50748	0.144256	0.327529	-5.0249	0.840868
FKBP10	0.483806	21.1694	1.62977	0.111427	0.278876	-5.02605	0.953009
HNRNPM	0.136676	22.8177	1.75176	0.0853961	0.23744	-5.02612	1.06856
DDOST	0.111031	23.8913	1.7516	0.0854249	0.23744	-5.02639	1.06842
COPG1;COPG2	0.29702	21.4143	1.71709	0.0926989	0.249319	-5.02825	1.03293
MMRN2	-0.195929	22.4727	-1.75009	0.0856866	0.237681	-5.02887	1.06709
TBCD	0.171541	20.1274	1.74698	0.0863332	0.238824	-5.02916	1.06382
LAGE3	-0.780262	18.3325	-1.48881	0.150162	0.337321	-5.03109	0.823441
ENTPD1	0.384352	20.4666	1.67836	0.100716	0.26222	-5.03236	0.9969
AARSD1	-0.280844	20.5003	-1.6777	0.101027	0.262695	-5.03456	0.995564
PEX19	0.27838	21.8761	1.66766	0.103209	0.265655	-5.03472	0.986283
ALOX5AP	-0.174191	25.9546	-1.49488	0.149198	0.335839	-5.03516	0.826238
VCL	0.152068	27.4895	1.74542	0.0865038	0.23905	-5.03657	1.06296
GTF2F2	-0.239152	19.2957	-1.34762	0.196633	0.396185	-5.03723	0.706343
RAB3A	-0.542152	17.5899	-1.38626	0.180257	0.374685	-5.03782	0.744107
PSPH	-0.365013	20.3047	-1.59974	0.119208	0.290842	-5.0381	0.923694
ABHD16A	0.212793	20.9397	1.72939	0.08968	0.245172	-5.0386	1.0473
FXYD1	-0.202029	25.1325	-1.74072	0.0874348	0.240726	-5.03944	1.05832
NIT2	-0.161143	23.4501	-1.74352	0.0868381	0.239407	-5.0397	1.06129
IGHV5-51	0.525018	21.5334	1.65058	0.105957	0.269997	-5.04235	0.974872
ASB5	-0.238848	18.0105	-1.72889	0.0898878	0.245324	-5.04267	1.0463
SAA2	1.51684	21.6464	0.854874	0.403899	0.607789	-5.04365	0.393727
SLC2A1	0.352859	20.7257	1.68536	0.0982876	0.257381	-5.04436	1.0075
LMNA;LMNB1	0.148431	26.6923	1.72826	0.0897721	0.245172	-5.04536	1.04686
TMEM159	-0.499023	22.6966	-1.71472	0.0927249	0.249319	-5.04596	1.0328
SEC62	0.12035	19.7608	1.71532	0.092365	0.249245	-5.04608	1.03449
CSNK2A1	0.126708	22.0424	1.73878	0.0876749	0.241224	-5.04747	1.05712
DCTN2	-0.136606	25.4797	-1.73821	0.0877761	0.24134	-5.0484	1.05662
HMGB1;SP100	0.182767	21.7227	1.7074	0.0940858	0.25057	-5.04856	1.02648
TPCN1	0.171266	19.0913	1.51774	0.14166	0.322797	-5.04876	0.848754
CD44	0.26781	22.432	1.7334	0.0887383	0.243552	-5.05142	1.05189
TUBA4A	0.150295	27.4045	1.73328	0.08876	0.243552	-5.05162	1.05178
ATXN10	-0.251051	20.2061	-1.54857	0.131996	0.310687	-5.05415	0.87944
RNASET2	0.380153	19.4726	1.38681	0.178284	0.371722	-5.05429	0.748888
RPL36AL	-0.531853	18.4221	-1.21687	0.241374	0.449007	-5.05654	0.617309
DCTPP1	-0.300491	22.7603	-1.70756	0.0940562	0.25057	-5.05745	1.02661
AUH	-0.148616	24.2338	-1.73196	0.088894	0.243755	-5.05865	1.05113
HNRNPDL	-0.17167	23.9645	-1.72838	0.0896422	0.245172	-5.05962	1.04749
NDUFA3	-0.156233	24.7593	-1.72789	0.0897301	0.245172	-5.06041	1.04706
PC	0.428445	19.3535	1.63175	0.110797	0.277811	-5.0611	0.955473
TPM3	0.28965	29.3887	1.72612	0.0900519	0.245607	-5.06331	1.04551
TUBB;TUBB2A;TUBB2B;TUBB3;TUBB4A;TUBB4B;TUBB6	0.138512	27.1609	1.72871	0.089479	0.245172	-5.06395	1.04828
ZC3H14	-0.440666	20.8522	-1.45513	0.159799	0.349088	-5.0643	0.796427
PACS2	0.163523	19.6397	1.67997	0.0997541	0.26005	-5.06505	1.00107
CLTA	0.21162	23.4088	1.72388	0.0904575	0.246383	-5.06694	1.04356
MYH1;MYH13;MYH2;MYH3;MYH4;MYH7B;MYH8	-0.236837	22.0057	-1.63192	0.110558	0.277469	-5.06717	0.956409
ALKBH7	-0.391063	19.2735	-1.56633	0.127784	0.303226	-5.07225	0.893524
CCT3	0.0954088	24.2379	1.72298	0.0905183	0.246384	-5.07328	1.04326
CRIP1	0.276561	25.508	1.70678	0.0938374	0.250561	-5.07517	1.02762
NUDT16	-0.126283	22.8392	-1.71846	0.0914493	0.247898	-5.07574	1.03882
YARS1	-0.189553	21.1164	-1.71678	0.0917574	0.248263	-5.07846	1.03736
CASQ2	-0.125415	27.5624	-1.71853	0.0913321	0.247898	-5.08051	1.03938
REPS1	0.1764	19.8998	1.71528	0.0920356	0.248683	-5.0809	1.03604
PPP6R3	-0.132082	19.9315	-1.71182	0.0927847	0.249319	-5.08136	1.03252
ECH1	-0.190006	27.8387	-1.71709	0.0915971	0.247994	-5.08285	1.03812
RABGEF1	-0.402244	20.0263	-1.44006	0.164641	0.353753	-5.08383	0.783462
CEP55	0.335138	19.2741	1.46744	0.154281	0.34236	-5.08697	0.811689
LIMS1	0.168582	23.1632	1.71032	0.0929544	0.249319	-5.08891	1.03173
VPS45	0.140513	19.6747	1.68806	0.0978967	0.256827	-5.0892	1.00923
ZADH2	-0.145169	22.6079	-1.71009	0.0929965	0.249319	-5.08928	1.03153
MAP4K4;MINK1;TNIK	0.190226	20.9219	1.38455	0.180118	0.374587	-5.09429	0.744442
STX16	0.183572	19.7341	1.70983	0.0929413	0.249319	-5.0946	1.03179
RASSF4	-0.357337	24.22	-1.45436	0.159399	0.348775	-5.09513	0.797516
HSPA12B	-0.134239	20.9893	-1.70644	0.0936784	0.250374	-5.09516	1.02836
NDUFS7	-0.179551	25.517	-1.70487	0.0939729	0.25057	-5.09769	1.027
FGG	0.354807	26.5296	1.70775	0.0933288	0.250023	-5.09795	1.02998
TNNC1	-0.218417	31.5257	-1.70638	0.0935864	0.250374	-5.10017	1.02879
TRIM63	-0.406964	19.8883	-1.51298	0.141519	0.322658	-5.10228	0.849184
PTGFRN	0.326768	22.4564	1.66006	0.103172	0.265655	-5.10373	0.98644
OSBPL1A	-0.286951	18.9748	-1.61658	0.114258	0.282558	-5.10407	0.942114
FAM162A	-0.166299	25.9304	-1.70371	0.0940868	0.25057	-5.10446	1.02647
RBPMS2	-0.187529	21.7417	-1.7003	0.0948356	0.251413	-5.10505	1.02303
GATB	-0.559487	19.2619	-1.49326	0.147438	0.332799	-5.10533	0.83139
RPS27	0.359459	21.207	1.44708	0.160332	0.349691	-5.10566	0.794979
DNAJB6	0.170803	22.4755	1.70233	0.0943473	0.250971	-5.10669	1.02527
SOD1	-0.287363	28.496	-1.70192	0.0944246	0.250971	-5.10735	1.02491
VDAC3	0.171869	26.1235	1.70121	0.0945585	0.250971	-5.10849	1.0243
UBE2N	-0.107478	26.7303	-1.70095	0.0946072	0.250971	-5.1089	1.02408
KIF15	-0.268239	20.3442	-1.34297	0.19701	0.396398	-5.10974	0.705511
MAP4	0.147593	25.7903	1.69932	0.0949156	0.251461	-5.11152	1.02266
THEM6	0.543475	21.4616	1.23627	0.234276	0.441859	-5.11296	0.630272
TRAK1	0.435922	16.97	1.57046	0.125589	0.29974	-5.11895	0.901049
STING1	0.208813	20.8945	1.57078	0.124328	0.298857	-5.11899	0.905432
SYTL2	-1.31455	23.4302	-1.29253	0.215821	0.421618	-5.1202	0.665907
CTSL	0.194782	22.8775	1.68708	0.0974745	0.256115	-5.12104	1.01111
IMPA1	-0.13245	25.2753	-1.69026	0.0967507	0.254884	-5.12112	1.01435
SLC25A3	-0.12078	29.4225	-1.69323	0.0960765	0.254041	-5.1213	1.01738
AP1B1	0.270624	20.7003	1.33803	0.196739	0.396202	-5.12241	0.70611
ATP6V1G1	-0.285947	21.1866	-1.66891	0.101395	0.263486	-5.12465	0.993982
CLIC6	-0.342878	20.5895	-1.48277	0.150188	0.337321	-5.12513	0.823366
PTGES2	-0.116129	24.8218	-1.69045	0.0966094	0.254884	-5.12574	1.01498
SDR39U1	-0.182316	22.7342	-1.68736	0.0973113	0.255977	-5.12576	1.01184
PRKAB2	-0.240447	20.8783	-1.68961	0.0967706	0.254884	-5.12708	1.01426
SIK2	-0.617487	19.9255	-1.25597	0.228424	0.437303	-5.1271	0.641258
KTN1	0.131694	23.1105	1.68924	0.096842	0.254907	-5.12767	1.01394
MSRA	-0.106507	22.9811	-1.68602	0.0975694	0.256159	-5.12789	1.01069
KCTD12	-0.162248	22.9768	-1.68589	0.0974899	0.256115	-5.13303	1.01104
SH3KBP1	-0.301212	21.8032	-1.67552	0.0998443	0.260119	-5.13395	1.00068
TPD52	-0.301639	20.628	-1.68168	0.0984135	0.257402	-5.1348	1.00695
RPL29	0.215669	20.9607	1.6429	0.107088	0.271859	-5.13855	0.97026
EIF3I	0.196407	20.461	1.66265	0.102525	0.264731	-5.14001	0.989171
GPS1	0.253178	19.7293	1.61816	0.112954	0.281314	-5.14122	0.947099
LANCL1	-0.0955952	25.0079	-1.68001	0.0986341	0.257791	-5.14239	1.00597
ABCB6	-0.136583	28.0751	-1.67683	0.0993635	0.259279	-5.1425	1.00277
SNX18	0.305241	18.9562	1.51132	0.139453	0.321364	-5.14315	0.855574
EEF1AKNMT	-0.25172	19.3252	-1.55266	0.128597	0.304977	-5.14535	0.89077
ATP5MF	-0.137992	28.3454	-1.6767	0.0992841	0.259279	-5.14765	1.00312
CHMP3	0.0894874	21.2634	1.67614	0.0993944	0.259279	-5.14854	1.00264
VSNL1	0.282742	20.836	1.46	0.152978	0.34077	-5.15006	0.815371
DYNC1LI2	0.253312	21.468	1.65935	0.103074	0.265644	-5.15047	0.986851
UBE2D3	-0.374686	22.0744	-1.37049	0.185775	0.381672	-5.15335	0.731014
CLPX	-0.18415	20.5838	-1.63715	0.108149	0.273191	-5.15341	0.965976
DOCK7	-0.238979	27.4532	-1.66967	0.100779	0.26222	-5.15384	0.996628
NAV1	0.405392	18.4915	1.4256	0.165065	0.353753	-5.15667	0.782344
MACF1;PLEC	0.220006	23.1952	1.65214	0.104782	0.268153	-5.15885	0.979715
PGK1;PGK2	-0.0929768	27.9166	-1.66549	0.101615	0.263576	-5.16044	0.993043
DPP3	0.187355	21.1491	1.64184	0.106785	0.271597	-5.16229	0.971491
FASN	0.520424	24.432	1.64973	0.105035	0.268153	-5.16551	0.978665
SNTA1	-0.136859	24.2171	-1.66478	0.101651	0.263576	-5.1665	0.992889
S100A1	-0.210467	27.9464	-1.66459	0.101689	0.263576	-5.1668	0.992726
ASS1	0.371808	20.4512	1.64143	0.106993	0.271816	-5.16754	0.970644
UBA3	-0.275231	21.1286	-1.6196	0.112164	0.280204	-5.16795	0.950145
FUCA2	0.58405	18.7063	1.51947	0.137644	0.318457	-5.16864	0.861244
MYL12A;MYL12B	0.248481	26.1764	1.66291	0.102027	0.264154	-5.16946	0.991283
ZRANB2	-0.35365	20.7373	-1.30752	0.20592	0.408033	-5.16954	0.686301
CMPK1	-0.13839	25.2096	-1.66256	0.102097	0.264154	-5.17001	0.990987
DNAJB1	-0.314617	18.3517	-1.61331	0.11368	0.28243	-5.17077	0.944318
UFD1	0.0975442	23.4701	1.6588	0.102962	0.265523	-5.17096	0.987324
ADSL	-0.145334	21.7477	-1.66177	0.102257	0.264374	-5.17126	0.990308
ARPP19;ENSA	-0.243219	22.8897	-1.6568	0.103367	0.265894	-5.1741	0.985618
HPR	0.653327	19.6761	1.46093	0.153235	0.341154	-5.17456	0.814643
IGF2R	-0.293327	20.5782	-1.61035	0.114325	0.282558	-5.17525	0.94186
GDI2	0.101563	24.6451	1.65905	0.102806	0.265288	-5.17553	0.987983
MYH1;MYH13;MYH3;MYH4;MYH6;MYH7;MYH8	-0.138669	31.923	-1.65574	0.103583	0.266282	-5.17577	0.98471
METAP1	0.508449	20.1393	1.30223	0.209317	0.412754	-5.17652	0.679196
TPM1;TPM2;TPM3;TPM4	-0.222963	32.9995	-1.65431	0.103874	0.266611	-5.178	0.983494
EDF1	-0.193017	23.3198	-1.65414	0.103908	0.266611	-5.17827	0.983353
LRRK2	-0.217407	20.4621	-1.42065	0.165422	0.35378	-5.1808	0.781407
EXOC8	0.339231	19.4608	1.57983	0.121321	0.29454	-5.18257	0.916065
MAN1C1	0.318555	22.4823	1.44234	0.159257	0.348652	-5.18306	0.797903
PEF1	-0.112956	21.2366	-1.65404	0.103824	0.266611	-5.1834	0.983701
ATP5MD	-0.151668	25.6152	-1.64928	0.104905	0.268153	-5.18588	0.979205
ADH5	-0.135375	25.0306	-1.65196	0.104249	0.26715	-5.18666	0.981929
RRAD	-0.191792	22.3457	-1.64871	0.105021	0.268153	-5.18676	0.978725
CTNND2;PKP4	-0.217079	19.2384	-1.61622	0.11275	0.281137	-5.18754	0.947883
UQCRFS1	-0.12776	29.2523	-1.64897	0.104861	0.268153	-5.19133	0.979386
CHCHD3	-0.111969	26.5896	-1.64574	0.105635	0.269345	-5.19141	0.976194
EEF1G	0.097169	23.487	1.64702	0.105264	0.268569	-5.19439	0.977719
HTRA3	0.409913	18.3549	0.590887	0.561238	0.737928	-5.19651	0.250853
TUBB2A;TUBB2B	0.18614	24.2016	1.62848	0.109476	0.275857	-5.19846	0.960682
CALB2	-0.735436	18.0764	-1.23331	0.232554	0.440856	-5.20112	0.633476
UBE2L3	-0.148556	25.0074	-1.64251	0.106197	0.270441	-5.20141	0.973888
RPL15	0.13852	23.1261	1.63789	0.107267	0.272144	-5.20362	0.969534
PPBP	0.377312	21.013	1.44917	0.15573	0.344553	-5.20375	0.807629
CCT5	0.103763	22.7607	1.63585	0.107695	0.272721	-5.20679	0.967803
MYL3	-0.182455	33.9015	-1.63864	0.107004	0.271816	-5.20744	0.970599
UVRAG	-0.144762	24.1302	-1.49302	0.143492	0.326423	-5.20823	0.843174
RUSC2	-0.1937	22.2533	-1.30029	0.20911	0.412547	-5.21103	0.679625
PPP2R5D	-0.117878	22.1646	-1.63561	0.10764	0.272721	-5.21215	0.968026
LAMA2	-0.245262	23.8984	-1.63328	0.108131	0.273191	-5.21577	0.966051
GPD1;GPD1L	-0.12438	26.0771	-1.61992	0.111193	0.278517	-5.21669	0.953921
CIT	-0.273906	18.2532	-1.3341	0.196507	0.396127	-5.2167	0.706622
RPL26;RPL26L1	0.172953	23.0054	1.61547	0.11227	0.280295	-5.21844	0.949738
ARHGAP27	-0.201664	18.097	-1.44362	0.159589	0.348817	-5.2186	0.796998
ARPC5	0.170055	23.8025	1.62694	0.109579	0.275947	-5.22057	0.960272
SLMAP	0.151619	26.6057	1.62901	0.109033	0.275252	-5.22237	0.962443
MMP9	-0.396536	19.4279	-1.37405	0.181656	0.376175	-5.22254	0.74075
LRCH3	-0.571839	18.4839	-1.21105	0.243538	0.449948	-5.22293	0.613434
TSTA3	0.336885	20.0658	0.533124	0.599563	0.764897	-5.22358	0.222165
CRYM	-0.195504	27.5061	-1.6282	0.109205	0.275516	-5.22362	0.961757
ADIPOQ	-0.192847	24.3647	-1.62737	0.109381	0.275789	-5.2249	0.961058
TSSC4	-0.203404	22.1391	-1.62267	0.110492	0.277469	-5.22716	0.956668
NME1;NME2	-0.137863	25.6016	-1.6226	0.110507	0.277469	-5.22726	0.956609
CD34	-0.240419	23.5272	-1.60755	0.114239	0.282558	-5.22753	0.942184
OBSCN	0.20031	23.0942	1.6222	0.110592	0.277469	-5.22787	0.956275
CLIP1;CLIP2	-0.232074	21.0776	-1.4167	0.168037	0.357869	-5.22815	0.774596
TOMM22	-0.13743	20.831	-1.61791	0.111626	0.279201	-5.22921	0.952236
EIF3E	0.274237	19.9942	1.57792	0.121447	0.29454	-5.23075	0.915613
RPS6KA4	-0.15709	24.4864	-1.61296	0.112814	0.281137	-5.23125	0.947638
CPQ	0.2642	22.2343	1.61025	0.113292	0.281811	-5.2315	0.945801
RPS3	0.112415	23.5083	1.61931	0.111215	0.278517	-5.23233	0.953835
NME2	-0.190179	23.3398	-1.62231	0.110463	0.277469	-5.23271	0.956785
SLC25A4;SLC25A5	-0.173673	24.0161	-1.62186	0.11056	0.277469	-5.23341	0.956403
MAPK8IP3;SPAG9	-0.362953	19.4406	-1.20374	0.243527	0.449948	-5.2336	0.613454
MRPL24	-0.36513	20.1446	-1.46031	0.153679	0.341771	-5.23545	0.813384
ATXN2	-0.281664	17.5269	-1.3636	0.184881	0.380412	-5.23567	0.733108
FBXO22	-0.161312	19.5653	-1.17977	0.256547	0.464499	-5.23572	0.590833
HBE1;HBG1;HBG2	0.765552	21.0658	1.17647	0.257825	0.465778	-5.23922	0.588675
ATP9B	0.346142	21.2983	1.27317	0.217609	0.423516	-5.24073	0.662323
GPX3	0.213404	25.136	1.61643	0.111731	0.279292	-5.24176	0.951828
ACSL3	-0.223183	20.0929	-1.6075	0.113894	0.282446	-5.24514	0.943499
DNM1L	-0.0732269	24.5176	-1.61301	0.112473	0.280632	-5.24701	0.94895
ACE	-0.836948	20.0746	-1.20119	0.247234	0.453893	-5.24869	0.606892
PROC	0.293031	19.2079	1.39791	0.172766	0.364698	-5.25032	0.762542
OPA3	-0.0912682	23.7612	-1.6075	0.113785	0.282446	-5.25042	0.943915
MAPRE2	0.18704	22.0272	1.58276	0.119668	0.291615	-5.25242	0.922022
KIF20A	-0.965051	20.4269	-1.19352	0.246678	0.453077	-5.2534	0.60787
AGT	0.274137	23.4187	1.60826	0.113511	0.282184	-5.25427	0.944962
SEC23A	0.121213	22.7718	1.60426	0.114498	0.282558	-5.25536	0.941203
RPS13	0.114126	23.1448	1.60679	0.113834	0.282446	-5.25652	0.94373
TOMM5	-0.117405	23.5665	-1.60276	0.114829	0.28287	-5.25764	0.939948
ABHD11	0.173735	23.7091	1.60491	0.114248	0.282558	-5.25939	0.942152
HCLS1	-0.215631	20.4504	-1.60149	0.115111	0.283393	-5.25958	0.938883
GGCT	-0.170871	20.9094	-1.5815	0.120207	0.292311	-5.26035	0.92007
S100A10	0.1623	26.742	1.60404	0.11444	0.282558	-5.26072	0.941421
FH	-0.108499	28.0927	-1.60388	0.114475	0.282558	-5.26096	0.941288
RPL4	0.129307	23.8855	1.60348	0.114564	0.282558	-5.26157	0.940953
L2HGDH	-0.164433	22.9241	-1.60233	0.114818	0.28287	-5.26332	0.939991
C1QB	0.590065	20.4495	1.43891	0.157779	0.34673	-5.26405	0.801951
CES1	0.342481	22.1063	1.59785	0.11592	0.285212	-5.26511	0.935841
APRT	-0.106649	24.3205	-1.59688	0.116137	0.285573	-5.26658	0.93503
GTPBP1	0.291212	20.006	1.35949	0.186161	0.382273	-5.26891	0.730112
WARS2	0.237313	20.877	1.31789	0.199523	0.400256	-5.269	0.700007
PNPT1	-0.0924243	23.389	-1.59509	0.116536	0.28621	-5.26929	0.933539
EMC2	0.163879	20.2642	1.56643	0.123564	0.297724	-5.2716	0.908107
OTUD4	-0.442421	18.493	-1.38397	0.177732	0.370761	-5.27312	0.750234
GABARAPL1	-0.433391	19.5641	-1.28901	0.211458	0.415893	-5.27499	0.674776
SMPX	-0.254623	23.9913	-1.59411	0.116649	0.286315	-5.27582	0.933117
EHD3	0.26798	22.0127	1.58499	0.118925	0.2905	-5.27926	0.924726
KRT5;KRT6A;KRT6C;KRT79	-0.586232	22.065	-1.19382	0.244247	0.450359	-5.27962	0.612171
CLIC1	0.124885	25.1713	1.59062	0.117434	0.287789	-5.2811	0.930207
NDUFA9	-0.170529	26.2899	-1.59042	0.11748	0.287789	-5.28141	0.930035
SMIM20	-0.18459	23.4394	-1.58593	0.118601	0.290056	-5.28314	0.925912
NAA25	-0.144041	18.3889	-1.53977	0.130333	0.307705	-5.28332	0.884946
MTCH1	-0.225107	22.076	-1.58175	0.119664	0.291615	-5.28413	0.922037
THAP4	-0.228905	23.2242	-1.57425	0.121389	0.29454	-5.28592	0.915819
BOLA3	-0.29378	21.7697	-1.50637	0.139844	0.321515	-5.28857	0.854358
NUDT6	-0.271346	20.6076	-1.57504	0.121321	0.29454	-5.28862	0.916062
NDUFAF1	-0.289705	21.4711	-1.54288	0.129304	0.306044	-5.28965	0.888388
PSMD4	0.0854699	23.7754	1.58447	0.118828	0.290436	-5.2904	0.925082
IGKV6D-21	-0.76133	19.5149	-1.09751	0.284885	0.49259	-5.29512	0.545331
PSMC6	0.0769913	24.0342	1.57923	0.120026	0.292311	-5.29829	0.920725
BDH1	-0.184374	25.2619	-1.57842	0.12021	0.292311	-5.2995	0.920058
TGM2	0.197498	26.4477	1.57829	0.120241	0.292311	-5.2997	0.919947
PISD	-0.411135	16.2603	-1.0884	0.293675	0.501461	-5.30238	0.532132
AIP	-0.128285	21.3151	-1.57164	0.121883	0.29507	-5.30461	0.914056
TOM1L2	0.106289	23.7559	1.57197	0.121701	0.29498	-5.30918	0.914706
RPL3	0.298931	20.8726	1.36562	0.180545	0.374901	-5.30932	0.743413
AARS1	-0.137866	21.9367	-1.56732	0.122888	0.296509	-5.31105	0.91049
CAPZA1	0.169896	23.2473	1.57052	0.122037	0.295268	-5.31135	0.913508
TWF2	0.125111	22.4159	1.56698	0.122968	0.296509	-5.31156	0.910207
TCP1	0.115914	22.7984	1.5669	0.122987	0.296509	-5.31168	0.910141
POFUT1	0.170039	21.5994	1.55684	0.125469	0.29974	-5.31184	0.901465
CDH13	-0.213661	27.1427	-1.57009	0.122137	0.295334	-5.31199	0.913152
GOSR2	0.273387	20.1216	1.23281	0.227922	0.436626	-5.312	0.642214
F2	0.267171	23.5376	1.56394	0.12368	0.297827	-5.31609	0.9077
MCM3	-1.12857	18.7673	-0.76328	0.457188	0.656026	-5.31812	0.339905
LMCD1	-0.372588	22.5956	-1.56088	0.124402	0.298857	-5.32065	0.905174
SNRPA1	0.223244	20.6398	1.50484	0.139066	0.320836	-5.32145	0.85678
NUBPL	-0.1748	23.9771	-1.56317	0.123756	0.297833	-5.32232	0.907435
HAGH	-0.100605	25.9395	-1.55964	0.124695	0.299033	-5.32249	0.904151
RPL19	0.283902	23.4495	1.55897	0.124853	0.299235	-5.32349	0.903602
EGLN1	0.435393	18.5786	1.09348	0.291511	0.499593	-5.32423	0.535345
ADAL	-0.198536	20.7294	-1.55773	0.125146	0.29974	-5.32532	0.902584
PRKAR2A;PRKAR2B	-0.0892933	23.1901	-1.55723	0.125265	0.29974	-5.32607	0.902169
AADAT	0.137583	23.317	0.108762	0.914749	0.959026	-5.32614	0.038698
KIAA1217	0.42032	20.5666	1.25186	0.22324	0.431741	-5.32667	0.651229
JPH2	-0.11111	23.4416	-1.56012	0.124475	0.298857	-5.32686	0.904918
ATP5PB	-0.118999	27.1545	-1.5594	0.124646	0.299033	-5.32793	0.904322
PLAC9	0.542968	19.0553	1.247	0.223543	0.432021	-5.3286	0.650638
RIDA	-0.167874	24.7036	-1.55529	0.125726	0.29974	-5.32894	0.900575
RPL8	0.175738	23.3041	1.55478	0.125847	0.299853	-5.3297	0.900157
RBM39	0.0883383	20.3372	0.122552	0.90369	0.954925	-5.33065	0.0439807
WASHC2A	-0.225654	20.5395	-1.49831	0.141046	0.322186	-5.33075	0.850641
IER3IP1	0.175168	20.7302	1.47058	0.149052	0.335697	-5.33197	0.826662
LAMP1	0.113417	23.6855	1.55601	0.12545	0.29974	-5.33297	0.90153
MFN1	0.265914	19.9611	1.53133	0.131999	0.310687	-5.33299	0.879428
HACD1	-0.323078	20.0283	-1.4365	0.159511	0.348817	-5.33342	0.79721
NAP1L1;NAP1L4	0.126719	24.4814	1.5519	0.126536	0.301141	-5.33396	0.897787
HSPA1A	-0.123678	27.6426	-1.55517	0.125649	0.29974	-5.33421	0.90084
PPP2R1A	-0.067215	25.7822	-1.55503	0.125683	0.29974	-5.33442	0.900725
OLFML1	0.568176	20.725	0.958916	0.348054	0.554273	-5.33456	0.458353
NUDT3	-0.236288	22.3881	-1.48111	0.145406	0.329124	-5.33563	0.837417
TIAL1	-0.224957	19.9524	-1.39675	0.1713	0.363109	-5.33578	0.766243
SLC27A1	-0.0933116	22.4103	-1.55067	0.126829	0.301664	-5.33578	0.896781
HLA-DRB1;HLA-DRB5	0.416522	21.9216	1.32158	0.197031	0.396398	-5.33749	0.705466
KRT3;KRT6A;KRT6C	-0.715152	21.5339	-1.42761	0.161805	0.351288	-5.33852	0.791008
NCSTN	0.119571	21.7283	1.55222	0.126353	0.300882	-5.33858	0.898416
SH3GL1;SH3GL2	0.212892	22.2485	1.48646	0.144299	0.327529	-5.34081	0.840735
GLRX3	-0.114296	23.0698	-1.5493	0.127053	0.302019	-5.3429	0.896016
EPHX1	0.145794	23.5268	1.54878	0.127176	0.302136	-5.34366	0.895595
CDR2L	-0.293091	18.9592	-1.24035	0.227954	0.436626	-5.34407	0.642153
RPRD1A	-0.188495	19.0209	-1.35197	0.18686	0.383355	-5.34449	0.728484
MMP24	0.144528	21.9864	1.32311	0.196162	0.395627	-5.34492	0.707385
PNN	0.523375	19.1413	1.06023	0.30485	0.510003	-5.34582	0.515914
EIF2S2	-0.310135	21.6808	-1.53187	0.131742	0.310628	-5.34647	0.880274
NECTIN2	-0.321554	20.2001	-1.3918	0.173313	0.365475	-5.34858	0.761168
SCN9A	-0.502675	21.7473	-1.14683	0.265034	0.472927	-5.34895	0.576698
MAPK9	-0.42099	18.7146	-1.23206	0.230411	0.439842	-5.3494	0.637496
DAB2IP	-0.231185	21.5704	-1.07616	0.298937	0.505405	-5.34999	0.52442
CDV3	-0.199372	24.1562	-1.54025	0.129347	0.306044	-5.35113	0.888243
PAMR1	-0.707639	24.111	-1.37174	0.179419	0.373513	-5.35265	0.746133
AHNAK	0.0933428	26.6337	1.54187	0.128847	0.305394	-5.35385	0.889925
CAD	0.248086	19.2284	1.22792	0.231932	0.440703	-5.35411	0.63464
PIP4K2A;PIP4K2B	-0.253566	20.823	-1.50179	0.139711	0.321515	-5.35438	0.854768
SLC9A1	0.386774	18.0663	1.12295	0.2726	0.481156	-5.35495	0.564474
ASMTL	0.295142	21.2847	1.45947	0.151549	0.338886	-5.3551	0.819448
LAMA4	0.165468	23.1036	1.54096	0.129068	0.305738	-5.35518	0.889183
CUL1	-0.217411	20.4851	-1.45815	0.152248	0.339888	-5.35648	0.817448
HSPA9	-0.117816	28.2849	-1.53715	0.129998	0.307406	-5.36079	0.886062
ZMPSTE24	0.166069	20.2548	1.45431	0.152516	0.34001	-5.3608	0.816684
WDR13	-0.14339	21.4336	-1.51573	0.13577	0.315737	-5.36134	0.867196
MTMR6	0.183816	19.9896	1.41901	0.163467	0.35324	-5.36148	0.786569
ECHS1	-0.14138	27.2071	-1.53648	0.130162	0.307615	-5.36177	0.885516
RPS27;RPS27L	0.193943	21.9526	1.41694	0.164883	0.353753	-5.36301	0.782825
SRP14	0.227744	20.9229	1.52806	0.132451	0.311263	-5.3636	0.877944
UCHL3	-0.16389	23.8024	-1.53512	0.130494	0.307862	-5.36375	0.884411
GAS7	0.262348	18.4626	1.17383	0.253646	0.461092	-5.36472	0.595772
CDK16	-0.281566	19.0355	-1.03663	0.31539	0.52206	-5.36841	0.501152
CAP2	-0.107072	23.7027	-1.52754	0.13247	0.311263	-5.36972	0.877881
EPN2	-0.43191	20.0905	-1.08398	0.294507	0.501561	-5.37041	0.530904
AKT1S1	0.433886	21.6722	1.08639	0.292532	0.500761	-5.37062	0.533826
SAE1	0.163143	21.0924	1.52685	0.132643	0.311449	-5.37073	0.877317
C16orf96	-0.892057	23.0284	-1.42911	0.160751	0.350254	-5.37094	0.793848
SYNE2	0.156127	22.0146	1.5103	0.13727	0.31778	-5.37145	0.862424
TSN	0.139475	22.3546	1.52921	0.131951	0.310687	-5.3724	0.879586
INPP1	-0.142655	20.6571	-1.52177	0.134019	0.313455	-5.37275	0.872833
RRAGC;RRAGD	-0.448623	19.765	-1.3133	0.199769	0.400521	-5.37305	0.699473
CNDP2	-0.09547	24.8575	-1.52872	0.132072	0.310687	-5.37311	0.879188
GNAI1;GNAI2;GNAI3;GNAO1	0.454207	19.9863	1.20917	0.238916	0.446789	-5.37527	0.621754
RPS25	0.0828086	24.3237	1.52336	0.133512	0.312928	-5.37581	0.87448
EMILIN3	-0.334881	20.7158	-1.46138	0.151193	0.338832	-5.37618	0.820468
ALDH1L1;ALDH1L2	0.274452	21.8996	0.963908	0.349497	0.555431	-5.38123	0.456557
ATP5ME	-0.153564	27.8699	-1.523	0.133495	0.312928	-5.38144	0.874536
ATP5PF	-0.210265	27.8126	-1.52238	0.133651	0.312928	-5.38235	0.874028
SPTBN1;SPTBN2	0.136948	22.7779	1.52211	0.133717	0.312928	-5.38274	0.873814
TIMM10	-0.199337	23.706	-1.50401	0.138636	0.320026	-5.38366	0.858123
CTSB	-0.170862	26.663	-1.51706	0.135091	0.315238	-5.38494	0.869374
NCK2	0.322897	18.7969	1.11187	0.280879	0.489425	-5.38551	0.55148
SLC9A3R1	-0.232543	22.1978	-1.51662	0.135202	0.315317	-5.38558	0.869016
FAHD1	-0.172471	23.8516	-1.51915	0.134461	0.314127	-5.38705	0.871405
FHIT	-0.153503	22.6338	-1.51829	0.134677	0.314452	-5.38829	0.870706
TH	-0.398925	18.9222	-0.859653	0.401989	0.606484	-5.39155	0.395786
TSC22D1;TSC22D2	-0.259817	21.6535	-1.51108	0.136605	0.317288	-5.39359	0.864534
CAPRIN1	-0.130363	22.2363	-1.51082	0.136671	0.317288	-5.39396	0.864325
MRPL45	-0.209127	21.3648	-1.29613	0.205537	0.407472	-5.39399	0.687109
USP9X;USP9Y	0.0645506	19.8545	1.51044	0.136769	0.317335	-5.39452	0.864012
PPT1	-0.20824	23.5856	-1.51396	0.13577	0.315737	-5.39456	0.867198
SYNE1	0.251922	21.4425	1.48441	0.143863	0.327085	-5.39578	0.842052
PAIP1	0.197898	22.753	1.505	0.138267	0.319537	-5.39695	0.859281
INPP4B	0.22358	21.0586	1.51068	0.136602	0.317288	-5.3993	0.864542
MRPL27	-0.24136	19.3119	-1.2848	0.207563	0.409693	-5.40021	0.68285
UBL7	-0.38485	19.3513	-1.15102	0.262118	0.47061	-5.40062	0.581504
TMX1	-0.17936	20.7218	-1.44863	0.154542	0.342753	-5.40169	0.810954
MYOM2	-0.202125	26.3665	-1.50849	0.137159	0.31778	-5.40246	0.862774
AMT	-0.18412	22.4881	-1.5046	0.138261	0.319537	-5.40292	0.859301
SGCA	-0.132359	26.1568	-1.50805	0.137273	0.31778	-5.4031	0.862415
CBFB	0.428191	18.9835	1.00857	0.329246	0.536276	-5.40578	0.482479
SERF2	-0.326427	19.2907	-1.40272	0.168625	0.358747	-5.40789	0.773077
MSRB2	-0.166579	25.0838	-1.50061	0.139289	0.321168	-5.40865	0.856085
IKBIP	0.436903	18.5463	0.844004	0.409787	0.612979	-5.40986	0.387442
XRCC6	0.108957	22.7981	1.4986	0.139807	0.321515	-5.41153	0.85447
RPL13A	0.138515	22.8486	1.4974	0.14012	0.32181	-5.41325	0.8535
TNPO1;TNPO2	0.0790187	22.3917	1.49663	0.140319	0.321811	-5.41435	0.852882
PLIN1	0.711345	20.861	1.39144	0.171608	0.363383	-5.4147	0.765464
WDR44	-0.680335	23.9178	-1.23774	0.226901	0.435616	-5.41589	0.644163
LYPLA2	-0.125665	22.2179	-1.49533	0.140657	0.321953	-5.41621	0.851839
ATG3	-0.109377	21.6296	-1.49845	0.139741	0.321515	-5.41689	0.854675
TATDN3	-0.262634	20.1698	-1.43733	0.157872	0.34674	-5.41768	0.801694
SPTBN1	0.110841	26.1329	1.49779	0.139913	0.321515	-5.41784	0.854143
KRT17	-1.25607	20.8655	-1.07887	0.294946	0.502098	-5.41888	0.530258
ACP1	-0.138919	24.9158	-1.49026	0.141982	0.32335	-5.42345	0.847768
HSPA1A;HSPA1L	-0.118575	27.8801	-1.49375	0.140962	0.322186	-5.42361	0.850897
ILK	0.0745094	23.7005	1.49365	0.14099	0.322186	-5.42376	0.850812
SPEG	0.210195	21.0094	1.48757	0.142688	0.324776	-5.42727	0.845613
MYH10;MYH11;MYH9	0.284347	21.2052	1.46187	0.149921	0.337122	-5.42746	0.824138
DYNC2LI1	0.229154	18.776	1.26136	0.216922	0.422649	-5.42819	0.663697
RIC8A	-0.125088	20.7155	-1.48277	0.144065	0.327362	-5.42868	0.841442
LMOD1	-0.490131	19.2661	-0.810062	0.429144	0.631313	-5.42919	0.367397
CYP2J2	-0.396777	20.0466	-1.24047	0.225909	0.434622	-5.43019	0.646066
OBSL1	0.210849	19.6628	1.36216	0.181181	0.3757	-5.43245	0.741888
COL11A1;COL5A1	0.508737	19.0345	0.600145	0.555527	0.733497	-5.43323	0.255295
COPG1	0.218436	20.7423	1.47815	0.145295	0.329122	-5.43523	0.83775
CBFA2T3	0.448476	21.8693	1.07389	0.29711	0.504308	-5.43605	0.527082
RACK1	0.111187	23.5466	1.48085	0.144465	0.327723	-5.43681	0.840237
TMSB10	0.437195	20.5367	1.44089	0.156117	0.344558	-5.43966	0.806549
GART	-0.166206	21.3507	-1.47763	0.145325	0.329122	-5.44138	0.837661
SNF8	-0.131484	21.8014	-1.41693	0.16372	0.35324	-5.44221	0.785897
HDAC4	0.525104	18.3738	0.914852	0.372409	0.578692	-5.44255	0.42898
RHOT2	0.237899	20.6762	0.549271	0.59094	0.760528	-5.44284	0.228456
MGST2	-0.378844	22.6012	-0.953275	0.354692	0.561332	-5.44463	0.450148
LCMT1	-0.184308	20.6894	-1.44073	0.156031	0.344553	-5.44581	0.80679
RSL1D1	-0.294095	19.8553	-1.09433	0.286246	0.494315	-5.4483	0.543261
FAM171A2	0.519047	21.1182	1.00294	0.330884	0.537224	-5.44832	0.480325
IGLV8-61	0.40571	22.1813	1.41325	0.164181	0.353541	-5.44847	0.784676
PDP1	-0.113664	23.1335	-1.47622	0.145595	0.329369	-5.44853	0.836853
VWA8	-0.142401	22.1835	-1.47222	0.146772	0.331847	-5.449	0.833356
LRSAM1	-0.252492	19.8429	-1.38727	0.173053	0.365114	-5.44907	0.761822
COL3A1	0.631918	21.6179	0.924008	0.366534	0.572728	-5.44948	0.435885
MED23	1.03959	22.4239	1.23544	0.227336	0.436245	-5.45184	0.643332
EIPR1	0.319218	18.0176	1.18802	0.246484	0.453077	-5.45202	0.608211
ANAPC4	0.195687	15.1727	0.87835	0.392809	0.59748	-5.45353	0.405819
CCT6B	-0.526068	21.7128	-1.00197	0.3278	0.535739	-5.45425	0.484391
C1orf50	-0.294471	19.6142	-1.05543	0.305245	0.510454	-5.45429	0.515352
RAP1B	0.26712	21.7157	1.45312	0.152208	0.339888	-5.45552	0.817562
SEPHS1	0.266446	20.2392	1.47126	0.146927	0.332014	-5.45553	0.832897
LRRC59	0.146071	23.0667	1.47083	0.147041	0.332087	-5.45612	0.83256
TPM1;TPM2;TPM4	-0.540433	21.8871	-1.41914	0.16261	0.35202	-5.45642	0.788851
MACF1	0.239872	20.3628	1.3586	0.181713	0.376175	-5.45755	0.740613
TXNL1	-0.0830377	24.1187	-1.46904	0.147525	0.332809	-5.45864	0.831135
TPM1;TPM3	-0.206807	30.7824	-1.46578	0.14841	0.334621	-5.46324	0.828536
CHID1	-0.246059	19.8468	-1.40769	0.166105	0.35504	-5.46478	0.779619
TIMMDC1	-0.121179	21.1487	-1.46058	0.149933	0.337122	-5.46535	0.824102
MSRB3	0.155521	23.1569	1.45919	0.150312	0.337416	-5.46729	0.823005
KIAA0100	-0.31818	20.0441	-1.24362	0.223292	0.431741	-5.46761	0.651126
RPS9	0.0989963	24.1858	1.45845	0.150516	0.337687	-5.46832	0.822417
CRMP1;DPYSL3	0.438537	22.642	1.17547	0.249074	0.455838	-5.47158	0.603671
MYH1;MYH2;MYH4;MYH7;MYH8	-0.088717	29.5362	-1.45544	0.151345	0.338886	-5.47253	0.820033
COX20	0.152602	23.543	1.45469	0.15155	0.338886	-5.47356	0.819445
MPDU1	-0.114682	20.4145	-1.45312	0.151985	0.339672	-5.47576	0.818199
MORC3	-0.257629	23.4868	-1.03254	0.315544	0.522102	-5.47652	0.50094
MYO5A	-0.169733	18.58	-0.882976	0.388325	0.594682	-5.47682	0.410805
NDUFB7	-0.270459	24.0749	-1.42935	0.15913	0.348563	-5.4769	0.798247
MYH1;MYH2;MYH3;MYH4;MYH6;MYH7;MYH7B;MYH8	-0.742272	29.9044	-1.45593	0.151103	0.338817	-5.47701	0.820727
PRUNE2	0.349575	19.662	1.06578	0.298664	0.505405	-5.47705	0.524818
TXNRD1	0.157643	21.95	1.45107	0.152554	0.34001	-5.47861	0.816578
TRAP1	-0.112941	24.256	-1.45446	0.15151	0.338886	-5.47907	0.81956
EIF4G3	0.416342	18.283	1.11298	0.277248	0.485362	-5.47932	0.557132
PDGFRB	-0.711638	18.8065	-1.02643	0.316404	0.523101	-5.4804	0.499758
VAMP8	-0.295501	19.2935	-1.33096	0.191361	0.389222	-5.48191	0.718146
PDIA5	0.267638	18.2844	0.459225	0.652687	0.797403	-5.48372	0.185295
RPSA	0.0819894	24.4837	1.45107	0.152447	0.34001	-5.48379	0.81688
CAVIN3	0.171339	25.1547	1.44568	0.154054	0.342274	-5.48609	0.812327
DOHH	-0.170819	20.6104	-1.44532	0.154155	0.342274	-5.48659	0.812041
LANCL2	-0.134145	19.8219	-1.26102	0.216731	0.422649	-5.48766	0.664078
MTIF2	-0.195938	21.5563	-1.43947	0.155905	0.344553	-5.48922	0.807139
C12orf10	-0.162158	21.176	-1.44701	0.153578	0.341732	-5.48944	0.813671
IGHD	0.538198	21.291	0.922766	0.370801	0.576959	-5.49128	0.430859
TPM1;TPM2	-0.203697	31.4031	-1.4417	0.155169	0.34377	-5.4916	0.809194
CUTA	-0.221753	25.7999	-1.44493	0.154158	0.342274	-5.49231	0.812035
DHRS11	-0.18437	21.2679	-1.42854	0.159013	0.348563	-5.49468	0.798569
DCXR	-0.139444	24.3732	-1.43923	0.155865	0.344553	-5.49501	0.807252
SCAMP1	0.231275	20.4167	0.933259	0.364617	0.570607	-5.49527	0.438164
PPP1R12A	0.0984897	23.8527	1.43885	0.155971	0.344553	-5.49552	0.806957
DOP1B	0.231902	19.0821	1.29121	0.205359	0.407472	-5.49656	0.687487
RAB3GAP1	0.128531	17.6356	1.42519	0.160203	0.349597	-5.49705	0.795328
RTN4IP1	0.0820708	22.7213	1.43764	0.156314	0.344805	-5.4972	0.806002
PMPCB;UQCRC1	-0.167855	20.6003	-0.950181	0.355388	0.561996	-5.49891	0.449297
SOD2	-0.160227	29.0797	-1.43905	0.155811	0.344553	-5.50045	0.807401
MAPT	-0.302484	23.8924	-1.43446	0.157215	0.346229	-5.50158	0.803507
[truncated: 2,077 more rows]

## Sheet: Dataset EV3
HF-No DM vs AMD metabolomic MS analysis data
Compound	logFC	AveExpr	t	P.Value	adj.P.Val	B	neglogP_value
Biotin	1.26966	20.8691	6.93524	5.34191e-09	8.22653e-07	10.4638	8.2723
Isoleucine_Leucine	0.437786	24.7933	6.31862	5.30962e-08	3.88772e-06	8.25713	7.27494
Alanine	-0.43825	25.6869	-6.18998	8.55355e-08	3.88772e-06	7.79923	7.06785
Phenylalanine	-0.371646	24.9224	-6.14513	1.0098e-07	3.88772e-06	7.63987	6.99577
Purine	-0.314456	15.4798	-5.44162	1.3285e-06	4.09178e-05	5.16931	5.87664
Triiodothyronine	0.703459	13.492	4.64467	2.23599e-05	0.000573905	2.47606	4.65053
Cystamine	1.13496	19.7116	4.5299	3.3175e-05	0.000729849	2.10151	4.47919
Betaine	0.351455	28.6341	4.44349	4.45411e-05	0.000857417	1.82219	4.35124
Leucine	0.312558	19.8591	4.37587	5.60057e-05	0.000958319	1.60529	4.25177
Phosphocholine	-0.327908	19.0647	-4.08776	0.000146233	0.00225198	0.699054	3.83496
Tyrosine	-0.369856	21.8507	-3.86186	0.000304186	0.00419095	0.0108539	3.51686
Oxidized glutathione	-0.450048	21.4174	-3.83965	0.000326568	0.00419095	-0.0556732	3.48603
Methionine sulfone	-0.354743	21.7027	-3.78262	0.000391511	0.0046379	-0.225468	3.40726
Kynurenic acid	0.737572	19.7295	3.68874	0.000526242	0.00578866	-0.501809	3.27881
Serine	-0.39371	20.6409	-3.618	0.00065602	0.00632896	-0.707328	3.18308
Cyclic AMP	-0.381115	16.9111	-3.61725	0.000657554	0.00632896	-0.709503	3.18207
Adenosine triphosphate	0.466514	21.0819	3.58795	0.000719961	0.00642342	-0.79392	3.14269
Fructose 1,6-bisphosphate	0.594684	19.4179	3.57437	0.000750789	0.00642342	-0.832932	3.12448
S-adenosyl-L-homocysteine	-0.427094	16.8693	-3.42062	0.00119974	0.00972417	-1.26797	2.92091
Lactate	-0.293428	26.2341	-3.27662	0.00184279	0.0135151	-1.66434	2.73452
Glycine	-0.332659	15.8276	-3.27658	0.00184297	0.0135151	-1.66443	2.73448
Pyrophosphate	-0.447556	19.1438	-3.11208	0.00297245	0.0208071	-2.10336	2.52689
Isoleucine	0.760916	20.6493	3.00463	0.00403173	0.026269	-2.38165	2.39451
Nicotinamide adenine dinucleotide phosphate	-0.350853	14.1553	-2.99918	0.00409387	0.026269	-2.39558	2.38787
2-Hydroxyglutarate	0.2013	20.8986	2.93381	0.00491248	0.0302609	-2.56129	2.3087
Ascorbate	1.3444	19.344	2.87149	0.00583225	0.0345449	-2.71682	2.23416
Histidine	0.570248	27.3903	2.8163	0.00677757	0.0386573	-2.85253	2.16893
Histamine	0.239019	21.6509	2.74602	0.00818599	0.045023	-3.02251	2.08693
Methionine	-0.289553	20.3916	-2.54419	0.0138578	0.0735895	-3.4925	1.85831
2-Isopropylmalate	0.681779	19.754	2.48899	0.0159367	0.0812383	-3.6162	1.7976
Valine	0.22688	23.5612	2.47872	0.0163532	0.0812383	-3.63898	1.7864
Thymidine	-0.295902	16.1887	-2.46154	0.0170719	0.0821583	-3.67691	1.76772
2'-Deoxycytidine	0.29459	15.7996	2.42507	0.0186928	0.0872333	-3.75674	1.72832
Xanthurenate	0.366206	13.1905	2.37331	0.0212314	0.0924451	-3.86842	1.67302
Guanidoacetate	-0.369761	15.6892	-2.36965	0.0214224	0.0924451	-3.87625	1.66913
Nicotinamide adenine dinucleotide	0.293929	21.4134	2.36606	0.0216105	0.0924451	-3.8839	1.66533
Adenosine monophosphate	0.283012	22.9747	2.33109	0.0235263	0.096938	-3.95808	1.62845
Inosine	0.301429	24.1718	2.32422	0.0239198	0.096938	-3.97254	1.62124
Serotonin	0.22723	16.1315	2.24214	0.0290971	0.112336	-4.14265	1.53615
Phenyllactic acid	-0.806194	14.2468	-2.23653	0.0294846	0.112336	-4.15408	1.5304
N-Acetylglutamine	0.200984	24.045	2.23048	0.0299077	0.112336	-4.1664	1.52422
Cholesterol sulfate	0.402728	15.4241	2.20016	0.0321103	0.117738	-4.22769	1.49336
Asparagine	0.127987	20.3596	2.00505	0.0500002	0.173343	-4.6052	1.30103
Glyceraldehyde 3-phosphate	0.341631	19.1851	2.00369	0.05015	0.173343	-4.60772	1.29973
Butyrylcarnitine	-0.157512	28.2613	-1.99727	0.0508642	0.173343	-4.61964	1.29359
Anserine	-0.484216	20.1087	-1.98917	0.0517777	0.173343	-4.63462	1.28586
Xanthosine	-1.54046	13.2317	-1.97307	0.0536348	0.17574	-4.66423	1.27055
Cytidine	0.224283	23.6905	1.94112	0.0574902	0.184448	-4.72238	1.24041
Kynurenine	0.255479	15.1436	1.92956	0.0589418	0.185246	-4.74321	1.22958
5-Aminolevulinic acid	-0.0692565	19.8369	-1.90164	0.0625788	0.191592	-4.7931	1.20357
Proline	-0.229018	24.3386	-1.89276	0.0637742	0.191592	-4.80882	1.19535
Isocitrate	0.212535	17.4	1.87783	0.065829	0.191592	-4.83513	1.18158
Glyceraldehyde	-0.466809	14.1227	-1.87706	0.0659374	0.191592	-4.83649	1.18087
Carnosine	0.34898	24.3358	1.82458	0.0736195	0.209952	-4.92747	1.13301
Lysine	0.077792	26.8081	1.77917	0.0808621	0.222449	-5.00437	1.09225
beta-Alanine	0.198782	17.8349	1.77379	0.0817571	0.222449	-5.01335	1.08747
Uridine diphosphate-N-acetylglucosamine	0.464349	10.4796	1.77035	0.0823349	0.222449	-5.0191	1.08442
5-Hydroxyindoleacetic acid	0.231118	15.6622	1.7618	0.0837852	0.222464	-5.03332	1.07683
Erythrose 4-phosphate	0.203584	17.7993	1.6897	0.0968725	0.252854	-5.1508	1.0138
Taurodeoxycholate	0.670259	12.1725	1.64334	0.106146	0.270954	-5.22403	0.974098
Malate	-0.144837	23.9165	-1.63228	0.108462	0.270954	-5.24122	0.964724
Cytosine	0.180698	23.0442	1.62672	0.10964	0.270954	-5.24982	0.960031
Trimethylamine N-oxide	0.419241	22.6601	1.61554	0.112044	0.270954	-5.26704	0.950613
Uridine	0.170629	25.0333	1.60594	0.114142	0.270954	-5.28175	0.942555
Aspartic acid	-0.276138	20.5376	-1.60493	0.114364	0.270954	-5.28329	0.941713
Glutathione	0.187511	23.1167	1.53373	0.130957	0.305566	-5.38979	0.882871
Homoserine	0.105792	23.2566	1.44738	0.153594	0.353037	-5.513	0.813626
Homocysteine	-0.0611534	21.9139	-1.42731	0.159271	0.360701	-5.54069	0.797864
2-Aminoadipate	-0.0966572	15.8185	-1.40886	0.164631	0.367437	-5.56583	0.783489
Fructose 6-phosphate	0.160258	24.3281	1.37771	0.173998	0.382151	-5.60759	0.759457
Riboflavin	0.225788	21.9984	1.37062	0.176186	0.382151	-5.61698	0.754028
Saccharopine	0.0861939	16.1313	1.34956	0.18281	0.382761	-5.64458	0.738
Isovalerylcarnitine	-0.148533	24.689	-1.34159	0.185365	0.382761	-5.65492	0.731972
Arginine	-0.297587	26.8517	-1.33915	0.186153	0.382761	-5.65808	0.73013
Threonine	0.100183	23.563	1.33836	0.186409	0.382761	-5.6591	0.729532
Gamma-Aminobutyric acid	-0.0472957	16.6123	-1.32987	0.189172	0.383323	-5.67003	0.723143
Adenosine diphosphate	0.207689	21.0704	1.31117	0.19537	0.39074	-5.69388	0.709142
2-Methylbutyroylcarnitine	-0.146601	20.607	-1.29127	0.20213	0.399078	-5.7189	0.694368
Glutamine	0.0586885	20.4731	1.27518	0.207724	0.402275	-5.73888	0.682514
Acetylcholine	0.120478	22.6354	1.27163	0.208974	0.402275	-5.74325	0.679908
Urate	0.170812	21.9705	1.24958	0.216862	0.412305	-5.77017	0.663817
p-aminobenzoate	-0.11697	14.1901	-1.22135	0.227277	0.424239	-5.80399	0.643444
Arginosuccinate	0.139431	17.4083	1.21281	0.2305	0.424239	-5.81407	0.637328
Flavin Mononucleotide	-0.186954	17.9418	-1.21043	0.231403	0.424239	-5.81687	0.63563
3-Phosphoglycerate	0.165004	16.9832	1.18642	0.240668	0.436033	-5.84482	0.618582
Glucose	-0.436938	10.4374	-1.13235	0.262507	0.470071	-5.9058	0.580859
3-Methyl-2-oxovaleric acid	-0.116493	16.8766	-1.09594	0.277987	0.492068	-5.94534	0.555976
Succinate	0.0962813	24.0398	1.02412	0.310363	0.540218	-6.01971	0.50813
Dimethylguanidino valeric acid	-0.381138	16.1545	-1.0147	0.31479	0.540218	-6.0291	0.501979
Reduced nicotinamide Adenine Dinucleotide	-0.142303	19.1151	-1.01275	0.315712	0.540218	-6.03104	0.500709
Tryptophan	0.123494	23.4911	0.995833	0.323789	0.544307	-6.04767	0.489738
Phosphoenolpyruvate	-0.13136	14.9723	-0.987298	0.327916	0.544307	-6.05596	0.484237
Trimethylamine	0.0230044	25.0856	0.985675	0.328705	0.544307	-6.05753	0.483194
cis-Aconitic acid	-0.104976	20.7642	-0.94753	0.347606	0.569482	-6.09367	0.458913
Mevalonate	-0.207643	16.0889	-0.928263	0.357417	0.57871	-6.1114	0.446824
Colchicine	0.0562938	15.4837	0.918344	0.362538	0.57871	-6.1204	0.440647
Choline	-0.271314	20.9285	-0.914543	0.364512	0.57871	-6.12382	0.438288
Taurine	0.0610061	25.9764	0.902934	0.370586	0.582349	-6.13418	0.431111
3-Hydroxykynurenine	-0.272188	10.4825	-0.891007	0.376893	0.586278	-6.14469	0.423782
Aminoadipic acid	-0.0621084	15.8949	-0.870336	0.387984	0.597495	-6.16259	0.411186
Uracil	0.163966	17.3367	0.851129	0.39847	0.602708	-6.17886	0.399604
Malonate	0.136283	20.7697	0.845047	0.401827	0.602708	-6.18393	0.395961
Homocysteate	-0.211782	15.9867	-0.842732	0.40311	0.602708	-6.18586	0.394577
Indole-3-propionic acid	0.259753	14.6584	0.832301	0.408919	0.605514	-6.19446	0.388363
Oxaloacetate	-0.146265	17.8823	-0.794519	0.430385	0.629254	-6.22474	0.366143
Norepinephrine	-0.110139	19.5686	-0.789781	0.433123	0.629254	-6.22844	0.363389
Anthranilate	0.0721591	15.2741	0.766918	0.446483	0.636481	-6.24599	0.350195
3-Deazaadenosine	0.0749674	17.4878	0.765318	0.447427	0.636481	-6.2472	0.349278
3-Ureidopropionate	-0.0441754	19.6798	-0.760128	0.450497	0.636481	-6.2511	0.346308
1-Methylhistamine	0.0267434	22.8178	0.747675	0.457912	0.641077	-6.26037	0.339218
Thiamine pyrophosphate	0.0987471	15.9609	0.737542	0.463998	0.643744	-6.2678	0.333484
Hydroxyisocaproate	-0.119	15.4393	-0.718712	0.475428	0.649537	-6.28134	0.322915
N-Acetyl-L-Alanine	-0.0446599	17.6376	-0.716784	0.476608	0.649537	-6.28271	0.321839
Ornithine	-0.0905562	21.4445	-0.676158	0.501837	0.672444	-6.31068	0.299437
Glutamic acid	0.0473865	28.0404	0.675357	0.502342	0.672444	-6.31122	0.299001
Citraconate	0.0636612	17.2108	0.668747	0.506516	0.672444	-6.31561	0.295406
Nicotinate	0.305312	13.6311	0.642221	0.523457	0.682606	-6.33282	0.281119
3-Hydroxybutyrate	0.111313	20.8931	0.637577	0.526453	0.682606	-6.33576	0.27864
Citrulline	0.115521	18.805	0.635836	0.527579	0.682606	-6.33686	0.277713
Cysteamine	0.13765	15.2072	0.624222	0.53512	0.682606	-6.3441	0.271549
Spermine	-0.0384579	24.7749	-0.622361	0.536333	0.682606	-6.34525	0.270565
Prephenate	0.153847	11.4912	0.583682	0.561874	0.703986	-6.36836	0.250361
Adenosine	0.0649766	30.2139	0.583082	0.562275	0.703986	-6.36871	0.250051
Cotinine	0.0255312	18.0438	0.5759	0.567084	0.704282	-6.37283	0.246352
3-Methyl-2-oxobutyrate	-0.122521	14.7534	-0.54934	0.585045	0.720101	-6.38765	0.232811
Acetoacetic acid	-0.0173912	18.5092	-0.543291	0.589174	0.720101	-6.39093	0.229757
Acetylcarnitine	-0.010098	29.8173	-0.482335	0.631525	0.765786	-6.42196	0.199609
Malonyl-coenzyme A	0.107639	14.2216	0.445622	0.657659	0.791246	-6.43889	0.181999
Glutarylcarnitine	0.152562	11.3308	0.421678	0.67494	0.805742	-6.44921	0.170735
Asymmetric dimethylarginine	-0.023841	24.9582	-0.413786	0.680676	0.806339	-6.45249	0.16706
Creatine	-0.00885729	24.1772	-0.384859	0.701859	0.825086	-6.46398	0.15375
Thiamine	0.118815	15.7805	0.366869	0.715156	0.830783	-6.4707	0.145599
2-Ketohexanoate	0.0236965	14.5662	0.363717	0.717495	0.830783	-6.47185	0.144181
trans-hydroxyproline	0.00841618	22.9973	0.351323	0.726718	0.835184	-6.47626	0.138634
Reduced nicotinamide adenine dinucleotide phosphate	0.0429021	16.3149	0.338155	0.736562	0.840227	-6.48078	0.132791
Pyroglutamate	0.040656	15.2977	0.30854	0.758863	0.859301	-6.49031	0.119836
2-Hydroxy-2-methylbutyrate	-0.0274281	17.2204	-0.286693	0.775448	0.871478	-6.49679	0.110447
NG-monomethyl-L-arginine	0.0270039	19.5165	0.279497	0.780935	0.871478	-6.49882	0.107385
Citrate	-0.0311369	23.7967	-0.216235	0.829622	0.912604	-6.51444	0.0811197
Deoxycholate	0.0513079	16.0276	0.210311	0.834219	0.912604	-6.5157	0.0787197
Lactulose	-0.0398519	17.0908	-0.202981	0.839916	0.912604	-6.51721	0.0757643
Thyroxine	0.0271076	15.0781	0.198652	0.843284	0.912604	-6.51808	0.0740261
Acetyl-CoA	0.0414901	13.7255	0.193343	0.847418	0.912604	-6.51912	0.0719022
Uridine 5'-diphosphate	-0.0214752	14.3805	-0.154034	0.87816	0.932769	-6.52593	0.0564265
Phosphoethanolamine	-0.00422521	19.2936	-0.15391	0.878257	0.932769	-6.52594	0.0563786
Anandamide	0.0196016	13.5112	0.129369	0.897548	0.946729	-6.52941	0.0469423
Fumarate	-0.0225622	20.1785	-0.11141	0.911706	0.952979	-6.53157	0.0401451
3-Aminoisobutanoic acid	0.00344015	17.4385	0.10616	0.91585	0.952979	-6.53214	0.0381756
N-Carbamoyl-L-aspartate	-0.0160427	14.7088	-0.0793842	0.937022	0.968465	-6.53462	0.0282504
2'-Deoxyadenosine	-0.00432674	12.6535	-0.0666131	0.947137	0.972394	-6.53555	0.0235873
Glucose 6-phosphate	-0.00537859	24.5367	-0.0525531	0.958283	0.974379	-6.53638	0.0185064
Arachidonic acid	0.00701821	15.5082	0.0482131	0.961725	0.974379	-6.5366	0.0169491
Pyridoxine	0.000633941	21.1961	0.0107939	0.991428	0.997908	-6.5377	0.00373891
Carnitine	1.61176e-05	29.2112	0.000587049	0.999534	0.999534	-6.53776	0.000202527

## Sheet: Dataset EV4
HF-No DM vs AMD lipidomic MS analysis data
Lipid	logFC	AveExpr	t	P.Value	adj.P.Val	B	neglogP_value
AcCa(10:0)+H	-1.48811	-1.7373	-4.58277	2.88964e-05	0.00985368	2.37092	4.53916
AcCa(22:4)+H	-1.76158	-5.86188	-4.25624	8.66288e-05	0.0147702	1.37599	4.06234
AcCa(8:0)+H	-1.7803	-1.24554	-4.12812	0.000132114	0.015017	0.994496	3.87905
AcCa(16:0)+H	-1.37285	2.5187	-3.89749	0.000278512	0.0164289	0.322081	3.55516
AcCa(18:1)+H	-1.65878	2.62624	-3.89535	0.000280415	0.0164289	0.315955	3.5522
AcCa(12:0)+H	-1.09033	-1.2348	-3.88582	0.000289071	0.0164289	0.288598	3.539
LPC(20:3)+H	-0.551606	5.06885	-3.73888	0.00045994	0.0224057	-0.128666	3.3373
CL(18:2_18:1_18:2_18:2)-H	-0.724917	3.52347	-3.56883	0.000778887	0.0307898	-0.600356	3.10853
PE(16:0_20:4)-H	-0.841798	9.6842	-3.55497	0.000812633	0.0307898	-0.638251	3.09011
AcCa(14:0)+H	-1.10596	0.981038	-3.49172	0.000985108	0.0335922	-0.810051	3.00652
PI(18:1e_20:4)-H	0.752207	-2.39007	3.44684	0.00112807	0.0349702	-0.930836	2.94766
CL(18:2_18:1_18:2_18:1)-H	-0.772508	1.77811	-3.37037	0.0014181	0.0393399	-1.13442	2.84829
LPE(18:2e)-H	0.561929	-0.198368	3.33187	0.00158965	0.0393399	-1.23585	2.7987
AcCa(18:2)+H	-1.49017	0.525218	-3.29808	0.00175624	0.0393399	-1.32428	2.75542
AcCa(9:0)+H	-1.0181	-4.8515	-3.29249	0.00178538	0.0393399	-1.33887	2.74827
Hex1Cer(d18:1_24:1)+H	1.66958	-2.67376	3.27631	0.00187221	0.0393399	-1.38096	2.72765
AcCa(20:4)+H	-1.32765	-4.03116	-3.24424	0.00205622	0.0393399	-1.46399	2.68693
PI(17:0_20:4)-H	0.39759	0.775965	3.23275	0.00212621	0.0393399	-1.49361	2.67239
AcCa(19:1)+H	-1.41931	-1.5942	-3.22228	0.00219196	0.0393399	-1.52055	2.65917
AcCa(17:0)+H	-1.13899	-1.5385	-3.17884	0.00248571	0.0423814	-1.6317	2.60455
PG(22:5_22:6)-H	0.871233	0.656278	3.15293	0.0026781	0.0427188	-1.69751	2.57217
PE(18:1_20:4)-H	-0.800456	9.52517	-3.13059	0.00285519	0.0427188	-1.75397	2.54437
CL(18:2_18:2_18:2_18:2)-H	-0.68541	6.83999	-3.12741	0.00288132	0.0427188	-1.76201	2.54041
AcCa(16:1)+H	-1.40282	1.27947	-3.09911	0.00312348	0.0443795	-1.8331	2.50536
SM(d35:1)+H	0.633585	3.39731	2.98686	0.00428479	0.0568136	-2.11079	2.36807
PE(18:0_20:4)-H	-0.757559	11.8528	-2.98294	0.00433183	0.0568136	-2.12036	2.36333
PE(17:0_20:4)-H	-0.814012	6.11441	-2.92353	0.00510653	0.0644936	-2.26432	2.29187
PE(18:2_20:4)-H	-0.916784	4.95154	-2.89867	0.00546748	0.0665861	-2.32397	2.26221
CL(20:5_18:2_18:1_18:2)-H	-0.609126	1.67498	-2.85074	0.00623123	0.0709768	-2.43796	2.20543
PI(19:0_20:4)-H	0.767121	-1.09392	2.83966	0.00642123	0.0709768	-2.46411	2.19238
PE(16:0_18:2)-H	-0.855254	6.73995	-2.83787	0.00645244	0.0709768	-2.46833	2.19028
CL(20:5_18:2_18:2_18:2)-H	-0.66051	4.4597	-2.81494	0.00686478	0.0731529	-2.5222	2.16337
SM(d44:6)+H	0.813353	2.0622	2.68237	0.0097647	0.100902	-2.82737	2.01034
PI(18:0_22:5)-H	0.317182	2.21259	2.66535	0.0102093	0.102393	-2.86577	1.991
LPE(22:6)-H	0.366044	6.80196	2.63143	0.0111513	0.108645	-2.94176	1.95268
PI(18:0_22:6)-H	0.526971	2.53784	2.60731	0.0118684	0.110219	-2.99533	1.92561
AcCa(18:0)+H	-0.795926	1.57178	-2.60435	0.0119593	0.110219	-3.00188	1.92229
LPC(18:2)+H	-0.449823	9.23779	-2.55924	0.0134249	0.12047	-3.10099	1.87209
PE(18:1_18:1)-H	-0.653996	8.10127	-2.54727	0.01384	0.121012	-3.12706	1.85886
AcCa(18:3)+H	-1.35275	-3.11234	-2.52049	0.0148121	0.126273	-3.18507	1.82938
PG(18:3_22:6)-H	0.763316	-0.201463	2.46693	0.0169434	0.136883	-3.29964	1.771
PE(18:1_18:2)-H	-0.811913	7.15621	-2.46595	0.0169848	0.136883	-3.30171	1.76994
AcCa(13:0)+H	-0.719165	-3.4729	-2.4526	0.017559	0.136883	-3.32998	1.7555
PE(16:0_20:5)-H	-0.872016	4.93724	-2.45024	0.0176623	0.136883	-3.33496	1.75295
PG(20:4_22:6)-H	0.712251	1.56512	2.40487	0.0197565	0.147384	-3.42999	1.70429
DG(18:0_18:1)+NH4	-0.418303	2.35584	-2.40165	0.0199133	0.147384	-3.43668	1.70086
LPC(19:0)+H	0.457254	3.01846	2.38321	0.0208332	0.147384	-3.47487	1.68124
PC(16:1_20:4)+HCOO	-1.05241	6.30685	-2.38198	0.0208959	0.147384	-3.47741	1.67994
PI(18:0_20:4)-H	0.248288	7.83094	2.37197	0.0214124	0.147384	-3.49804	1.66934
PG(22:6_22:6)-H	0.999664	1.4179	2.36819	0.0216106	0.147384	-3.50582	1.66533
DG(18:0_22:5)+NH4	0.92904	-0.320588	2.32895	0.0237647	0.155405	-3.58589	1.62407
SM(d36:2)+H	0.44878	5.14049	2.32833	0.0237999	0.155405	-3.58714	1.62342
PI(16:0_22:6)-H	0.567147	-1.53229	2.3222	0.0241539	0.155405	-3.59956	1.61701
CL(18:2_16:1_18:2_18:2)-H	-0.554042	3.65102	-2.29757	0.0256232	0.159248	-3.64916	1.59137
PE(18:2_22:6)-H	-0.684824	4.3477	-2.2945	0.0258113	0.159248	-3.6553	1.58819
LPE(18:1)-H	0.374679	4.10818	2.28901	0.0261521	0.159248	-3.6663	1.58249
SM(d44:5)+H	0.792595	3.28719	2.2602	0.0280043	0.165834	-3.7236	1.55278
Cer(d18:1_16:0)+HCOO	-0.25217	-0.0312748	-2.25476	0.0283665	0.165834	-3.73434	1.54719
AcCa(21:0)+H	1.14745	-4.59172	2.23719	0.0295664	0.165834	-3.76894	1.5292
PC(16:0_20:4)+HCOO	-0.924514	12.1742	-2.23112	0.0299908	0.165834	-3.78083	1.52301
SM(d43:5)+H	0.728635	0.133695	2.2289	0.0301473	0.165834	-3.78517	1.52075
LPC(18:0)+H	0.352785	5.21412	2.22884	0.0301517	0.165834	-3.78529	1.52069
AcCa(20:2)+H	-0.736694	-0.936557	-2.22173	0.0306581	0.165943	-3.79918	1.51346
PG(18:2_22:6)-H	0.659523	3.77384	2.21099	0.031438	0.167506	-3.8201	1.50254
PI(18:1_22:5)-H	0.45128	-0.33934	2.17831	0.0339187	0.177943	-3.88322	1.46956
PE(18:1_22:5)-H	-0.505544	4.7891	-2.16152	0.0352596	0.180077	-3.91536	1.45272
PC(16:0_18:2)+HCOO	-0.976291	13.0735	-2.15567	0.0357368	0.180077	-3.9265	1.44688
SM(d42:4)+H	0.69435	1.78468	2.15357	0.0359097	0.180077	-3.93049	1.44479
LPE(20:1)-H	0.405763	-0.973539	2.13087	0.0378264	0.186939	-3.97348	1.4222
PE(20:1_20:4)-H	-0.770823	6.88829	-2.10965	0.0396983	0.193387	-4.01332	1.40123
LPC(20:4)+H	-0.308452	9.85336	-2.09738	0.0408168	0.195513	-4.0362	1.38916
PE(18:0e_18:2)-H	-0.766103	4.0505	-2.08856	0.0416386	0.195513	-4.05259	1.3805
SM(d41:2)+H	0.72956	2.31016	2.08626	0.0418548	0.195513	-4.05685	1.37825
PE(18:0_20:3)-H	-0.794079	8.35937	-2.07866	0.0425773	0.196201	-4.07091	1.37082
PE(18:0_20:5)-H	-0.8529	5.98331	-2.05919	0.0444771	0.202222	-4.10671	1.35186
PC(14:0_20:4)+HCOO	-0.857337	7.30643	-2.0451	0.0458977	0.205936	-4.13245	1.33821
SM(d42:3)+H	0.730893	4.31707	2.0241	0.0480875	0.212959	-4.17053	1.31797
PE(17:0_18:2)-H	-0.828727	4.44924	-1.99805	0.0509294	0.22015	-4.21731	1.29303
PE(16:0e_20:4)-H	-0.635238	5.32008	-1.9974	0.0510026	0.22015	-4.21848	1.29241
Cer(d18:2_23:0)+HCOO	0.457977	-4.12653	1.99138	0.0516808	0.220289	-4.22922	1.28667
PE(18:0e_20:4)-H	-0.385088	5.08582	-1.97536	0.0535218	0.22532	-4.25764	1.27147
SM(d34:1)+H	0.362518	7.76432	1.91727	0.0606801	0.25234	-4.35909	1.21695
PG(18:1_22:6)-H	0.507148	4.34885	1.90553	0.0622224	0.255637	-4.37928	1.20605
Cer(d18:2_18:0)+HCOO	-0.388023	-0.501484	-1.89503	0.0636291	0.258304	-4.39724	1.19634
PE(18:0_22:5)-H	-0.403263	5.86153	-1.86948	0.067166	0.269454	-4.44058	1.17285
PC(16:0_20:5)+HCOO	-0.830088	8.74475	-1.85709	0.0689406	0.273358	-4.46142	1.16152
PI(18:0_20:3)-H	0.33686	2.52997	1.83963	0.0715082	0.280279	-4.49058	1.14564
Hex1Cer(d18:0_20:4)+HCOO	0.308611	2.56972	1.82598	0.0735715	0.28509	-4.51322	1.13329
PC(15:0_18:2)+HCOO	-0.856999	6.93263	-1.81885	0.0746695	0.286093	-4.52498	1.12686
PC(16:0_22:4)+HCOO	-0.691356	6.58644	-1.80661	0.0765853	0.289206	-4.54508	1.11585
PC(18:1_22:6)+HCOO	-0.790592	6.55979	-1.80287	0.0771781	0.289206	-4.55119	1.11251
AcCa(14:2)+H	-0.71049	-3.77757	-1.79192	0.0789384	0.292587	-4.56904	1.10271
PE(19:0_22:5)-H	-0.692169	9.56532	-1.78005	0.0808856	0.29285	-4.58829	1.09213
SM(d42:2)+H	0.763106	5.4463	1.7778	0.0812577	0.29285	-4.59191	1.09014
PC(18:1_18:2)+HCOO	-0.847531	10.1325	-1.77583	0.0815858	0.29285	-4.59509	1.08839
PE(18:1_22:6)-H	-0.543875	7.33106	-1.76445	0.0835032	0.29661	-4.61339	1.0783
PG(18:0_20:4)-H	-0.369862	2.33767	-1.75394	0.0853059	0.298804	-4.6302	1.06902
AcCa(6:0)+H	-0.729165	-0.0128568	-1.75067	0.0858734	0.298804	-4.63541	1.06614
PI(18:1_20:4)-H	0.279828	4.42077	1.73894	0.0879357	0.30289	-4.65403	1.05583
PI(18:1_22:6)-H	0.39304	#NAME?	1.72231	0.0910453	0.305281	-4.66673	1.04074
PI(17:0_18:2)-H	0.244434	-1.08329	1.72076	0.0912144	0.305281	-4.68269	1.03994
SM(d20:1_16:0)+H	0.434885	6.90241	1.7202	0.0913159	0.305281	-4.68356	1.03945
SM(d32:1)+H	0.24549	2.85185	1.70603	0.0939424	0.309934	-4.7057	1.02714
PC(17:0_18:2)+HCOO	-0.733963	8.35215	-1.70293	0.0945254	0.309934	-4.71052	1.02445
PI(16:0_16:0)-H	-0.356235	-1.58547	-1.68875	0.0972287	0.31576	-4.73247	1.01221
LPE(18:0e)-H	0.451583	-0.61156	1.68094	0.0987462	0.31576	-4.7445	1.00548
PC(18:1_20:4)+HCOO	-0.689104	7.02123	-1.67497	0.0999186	0.31576	-4.75366	1.00035
PC(18:1_22:5)+HCOO	-0.738314	5.55594	-1.67452	0.100006	0.31576	-4.75434	0.999973
DG(18:1_20:4)+NH4	0.39895	2.55927	1.66265	0.102373	0.320267	-4.77246	0.989815
PC(15:0_20:4)+HCOO	-0.679739	5.88932	-1.65393	0.10414	0.321615	-4.78569	0.982383
PC(16:0_16:1)+HCOO	-0.781385	9.93996	-1.65124	0.10469	0.321615	-4.78976	0.980096
PE(16:0_16:0)-H	-0.605703	6.87571	-1.63735	0.107569	0.32751	-4.81068	0.968311
PC(16:0_14:0)+HCOO	-0.695457	9.2004	-1.62524	0.110131	0.332341	-4.82878	0.958092
AcCa(20:0)+H	0.787604	-2.60421	1.61586	0.11215	0.33387	-4.84273	0.950201
PC(19:0_18:2)+HCOO	-0.898237	6.75665	-1.6109	0.113229	0.33387	-4.85007	0.946044
SM(d34:0)+H	0.402894	4.13455	1.60932	0.113575	0.33387	-4.85241	0.944718
PC(16:0_22:6)+HCOO	-0.637423	10.1076	-1.59736	0.116218	0.334029	-4.87002	0.934728
PI(18:0_22:4)-H	0.332567	-0.22442	1.59105	0.117634	0.334029	-4.87927	0.929467
LPE(20:2)-H	0.269182	-0.528969	1.58969	0.117939	0.334029	-4.88125	0.928342
PG(20:0_22:6)-H	0.573498	0.6923	1.58519	0.118959	0.334029	-4.88781	0.924603
Hex1Cer(d42:1)+HCOO	1.66669	-4.85714	1.58477	0.119054	0.334029	-4.88842	0.924255
LPC(22:4)+H	-0.327675	3.55167	-1.58116	0.119879	0.334029	-4.89369	0.921255
PE(18:0_22:4)-H	-0.335238	4.30598	-1.57851	0.120485	0.334029	-4.89753	0.919065
PE(16:0_22:6)-H	-0.515469	6.9626	-1.57225	0.121932	0.334553	-4.90661	0.913883
Hex1Cer(d41:1)+HCOO	0.806886	-5.16358	1.56921	0.122637	0.334553	-4.91099	0.91138
LPC(20:2)+H	-0.254662	1.275	-1.55755	0.125378	0.338788	-4.92777	0.901778
PE(16:0_18:1)-H	-0.441239	6.21281	-1.5542	0.126176	0.338788	-4.93258	0.899023
LPE(14:0)-H	0.301508	-1.70598	1.54825	0.127601	0.339938	-4.94109	0.894145
SM(d40:2)+H	0.539114	3.76038	1.53875	0.129901	0.343381	-4.95459	0.886389
PC(20:1_18:2)+HCOO	-0.619727	6.77202	-1.52881	0.132345	0.34551	-4.96865	0.878293
SM(d37:2)+H	0.409529	0.656299	1.52725	0.132733	0.34551	-4.97086	0.877022
TG(16:1_16:1_18:1)+NH4	0.589012	5.17428	1.5114	0.136713	0.353177	-4.99308	0.864189
PE(20:0_20:4)-H	-0.511673	6.43561	-1.50388	0.138636	0.35545	-5.00356	0.858125
Cer(d18:1_12:0)+HCOO	-0.430716	-1.97077	-1.49615	0.140634	0.355583	-5.01427	0.85191
PE(18:0_22:6)-H	-0.426149	8.98198	-1.49501	0.140929	0.355583	-5.01584	0.851001
PC(16:0_18:1)+HCOO	-0.654895	13.1192	-1.48685	0.143066	0.355583	-5.02709	0.844464
PE(17:0_18:1)-H	-0.541625	5.17798	-1.48512	0.143521	0.355583	-5.02946	0.843084
AcCa(20:1)+H	-0.501738	0.693177	-1.48369	0.143901	0.355583	-5.03143	0.841935
PE(19:0_18:2)-H	-0.515918	5.58864	-1.47545	0.146094	0.357349	-5.0427	0.835368
AcCa(22:1)+H	0.896914	-2.98418	1.47206	0.147005	0.357349	-5.04733	0.832667
SM(d44:4)+H	0.654754	0.439464	1.46926	0.14776	0.357349	-5.05114	0.830442
LPE(16:0)-H	0.274847	3.75382	1.45793	0.150846	0.358918	-5.06649	0.821467
SM(d43:2)+H	0.609463	0.0147702	1.4559	0.151405	0.358918	-5.06924	0.819861
PI(20:0_20:4)-H	0.292172	-2.8384	1.45053	0.152888	0.358918	-5.07646	0.815626
SM(d38:2)+H	0.38156	3.41217	1.44939	0.153206	0.358918	-5.078	0.814723
LPE(20:4)-H	0.136531	9.1835	1.44772	0.153672	0.358918	-5.08024	0.813406
PC(16:0e_20:4)+HCOO	-0.61517	8.44303	-1.44268	0.155082	0.359747	-5.08699	0.80944
Hex1Cer(d19:0_20:4)+HCOO	0.34247	1.68561	1.43297	0.157825	0.361745	-5.09994	0.801825
PG(17:0_18:1)-H	0.392061	1.38053	1.43213	0.158065	0.361745	-5.10106	0.801166
LPC(22:5)+H	-0.233618	6.66742	-1.42464	0.160209	0.362722	-5.11098	0.795313
PC(17:0_20:4)+HCOO	-0.548515	6.20831	-1.42322	0.160619	0.362722	-5.11286	0.794203
SM(d43:4)+H	0.586481	-0.0826381	1.41233	0.163783	0.363874	-5.12719	0.785731
PC(18:0_20:4)+HCOO	-0.58433	9.58872	-1.41138	0.164061	0.363874	-5.12843	0.784994
AcCa(22:2)+H	0.792161	-3.2129	1.41046	0.16433	0.363874	-5.12963	0.784282
DG(18:0_20:3)+NH4	0.285321	0.962312	1.40332	0.166439	0.363916	-5.13897	0.778746
SM(d39:1)+H	0.530007	0.946267	1.40317	0.166484	0.363916	-5.13917	0.778628
PC(18:0_22:5)+HCOO	-0.584289	5.88682	-1.39671	0.168407	0.364536	-5.14757	0.773639
PE(18:1e_20:5)-H	-0.485721	7.98493	-1.39505	0.168905	0.364536	-5.14972	0.772357
PE(18:0e_22:6)-H	-0.54289	7.50177	-1.39096	0.170136	0.364883	-5.15502	0.769204
PC(16:0_16:0)+HCOO	-0.497339	10.7287	-1.37939	0.173651	0.370093	-5.16992	0.760323
DG(18:0_18:2)+NH4	-0.249164	5.06406	-1.35964	0.179783	0.380783	-5.19509	0.745251
PI(18:1_14:1)-H	-0.192498	-1.54614	-1.34633	0.184011	0.387332	-5.21188	0.735157
PC(15:0_16:0)+HCOO	-0.523228	5.24086	-1.31777	0.19333	0.402144	-5.24735	0.7137
LPE(18:1e)-H	0.354267	-1.59435	1.31754	0.193407	0.402144	-5.24763	0.713529
SM(d42:1)+H	0.625137	2.43413	1.28752	0.203589	0.420751	-5.28416	0.691245
PI(17:1_18:0)-H	0.471029	#NAME?	1.27386	0.208462	0.423472	-5.2855	0.680973
PE(18:0_18:1)-H	-0.258776	5.9137	-1.27226	0.208915	0.423472	-5.30242	0.68003
SM(t42:1)+H	0.494524	-0.412269	1.27057	0.209512	0.423472	-5.30443	0.678792
PC(18:0e_20:4)+HCOO	-0.407114	5.73559	-1.26955	0.209873	0.423472	-5.30564	0.678043
SM(d41:1)+H	0.574645	1.88706	1.25355	0.215587	0.432442	-5.32453	0.666378
DG(16:0_18:1)+NH4	-0.252672	4.7354	-1.2481	0.217561	0.433248	-5.33092	0.66242
AcCa(19:0)+H	-0.408127	-1.38862	-1.24465	0.218818	0.433248	-5.33495	0.659917
PE(18:2_21:0)-H	-0.660688	4.31451	-1.24196	0.2198	0.433248	-5.33808	0.657971
SM(d34:2)+H	0.18636	3.23809	1.23442	0.222572	0.436189	-5.34682	0.65253
SM(d37:1)+H	0.398282	0.798872	1.22937	0.224443	0.436818	-5.35266	0.648895
PG(18:2_20:4)-H	0.277058	3.75194	1.22665	0.225455	0.436818	-5.35578	0.646941
LPC(20:5)+H	-0.292097	4.61189	-1.19212	0.238602	0.458597	-5.39497	0.622326
Hex1Cer(d18:1_22:4)+HCOO	0.339995	3.8138	1.18965	0.239562	0.458597	-5.39773	0.620582
PI(18:1_18:1)-H	0.209176	4.53814	1.18494	0.241405	0.458597	-5.40298	0.617254
PE(20:0_20:3)-H	-0.393607	4.20931	-1.1808	0.243031	0.458597	-5.40758	0.614338
LPC(18:2e)+H	0.171888	1.17678	1.17981	0.243419	0.458597	-5.40868	0.613645
LPE(16:1e)-H	0.215276	0.266844	1.14995	0.255401	0.478526	-5.44138	0.592778
PC(15:0_18:1)+HCOO	-0.505798	7.81811	-1.14503	0.257417	0.479667	-5.4467	0.589363
PC(18:1e_20:4)+HCOO	-0.413503	7.78605	-1.13551	0.261345	0.48434	-5.45692	0.582786
Hex1Cer(t20:1_20:4)+HCOO	0.610924	4.39252	1.11913	0.268205	0.494367	-5.47431	0.571534
CL(20:5_16:1_18:2_18:2)-H	-0.284567	1.05162	-1.10061	0.276114	0.50621	-5.49369	0.558911
PC(18:0_22:4)+HCOO	-0.354281	4.35372	-1.09007	0.280686	0.511839	-5.50457	0.551779
PC(16:0e_16:0)+HCOO	-0.339947	5.573	-1.08093	0.284693	0.515932	-5.51393	0.545623
LPC(16:1)+H	-0.23773	3.65882	-1.07807	0.285957	0.515932	-5.51685	0.5437
TG(16:1_14:0_18:1)+NH4	0.105901	6.14365	1.07202	0.28864	0.517672	-5.52299	0.539643
DG(18:0_18:0)+NH4	-0.391518	4.72167	-1.06906	0.289957	0.517672	-5.52598	0.537666
DG(18:0_16:0)+NH4	-0.373464	5.30874	-1.05252	0.297405	0.528203	-5.54255	0.526652
LPE(18:0)-H	0.221241	6.15301	1.02748	0.308927	0.543406	-5.56716	0.510144
LPE(22:5)-H	0.122438	5.868	1.02502	0.310079	0.543406	-5.56956	0.508527
TG(16:0_16:0_16:0)+NH4	-0.0952303	6.43923	-1.02359	0.310745	0.543406	-5.57094	0.507595
Hex1Cer(d18:1_24:0)+H	0.604944	-2.66074	1.01355	0.315471	0.548856	-5.58062	0.50104
PE(20:4_21:0)-H	-0.474483	5.94493	-1.00697	0.31859	0.550756	-5.58691	0.496768
PE(18:2_23:1)-H	-0.501853	4.42779	-1.00195	0.320988	0.550756	-5.59169	0.493512
LPC(18:1e)+H	0.234358	0.333413	0.994489	0.32457	0.550756	-5.59874	0.488692
PG(17:1_18:2)-H	-0.194314	1.19006	-0.991142	0.326186	0.550756	-5.60188	0.486535
SM(d40:1)+H	0.457698	4.03972	0.991008	0.32625	0.550756	-5.60201	0.486449
SM(d38:1)+H	0.359087	3.90977	0.991	0.326254	0.550756	-5.60202	0.486444
PG(16:0_20:4)-H	-0.182231	1.89824	-0.971041	0.336003	0.56076	-5.62057	0.473657
PI(18:1_18:2)-H	0.225135	2.84339	0.970458	0.336291	0.56076	-5.62111	0.473285
DG(16:0_16:0)+NH4	-0.293259	4.39788	-0.968791	0.337114	0.56076	-5.62264	0.472223
PE(36:0)-H	-0.189668	4.92001	-0.95501	0.343972	0.566965	-5.63521	0.463477
PC(19:0_22:5)+HCOO	-0.492493	4.73715	-0.954615	0.344169	0.566965	-5.63557	0.463228
TG(16:0_16:0_17:0)+NH4	-0.0793436	5.39373	-0.946427	0.348288	0.570992	-5.64295	0.458061
PC(18:0_20:3)+HCOO	-0.370871	7.03833	-0.940627	0.351226	0.573053	-5.64814	0.454413
PE(16:1e_20:4)-H	-0.707262	7.18409	-0.922562	0.360477	0.585347	-5.66412	0.443122
LPC(17:1)+H	-0.180697	0.314478	-0.895295	0.374737	0.605617	-5.68767	0.426274
PC(19:0_18:1)+HCOO	-0.468147	7.26949	-0.884544	0.380456	0.610856	-5.69677	0.419695
Hex1Cer(t20:0_20:4)+HCOO	0.417797	2.36803	0.882479	0.381561	0.610856	-5.6985	0.418436
TG(16:1_16:1_16:1)+NH4	0.0923069	4.12502	0.874362	0.385924	0.614953	-5.70528	0.413499
DG(16:1_18:1)+NH4	-0.239552	3.83879	-0.870026	0.388267	0.615809	-5.70888	0.41087
PC(18:0_16:0)+HCOO	-0.217253	7.52385	-0.861817	0.392727	0.62	-5.71565	0.405909
PC(18:1e_16:0)+HCOO	-0.313114	6.97176	-0.837147	0.406324	0.638509	-5.7356	0.391128
TG(16:1_14:0_16:1)+NH4	0.0753121	4.29949	0.833575	0.408316	0.638697	-5.73844	0.389003
PG(18:1_14:0)-H	-0.17387	1.63764	-0.82877	0.411006	0.639968	-5.74225	0.386152
PC(18:0_18:1)+HCOO	-0.284572	9.96877	-0.822055	0.414783	0.642913	-5.74753	0.382179
AcCa(12:1)+H	-0.24089	-3.07243	-0.815215	0.418651	0.645973	-5.75286	0.378148
PE(18:0_20:1)-H	-0.229884	7.35498	-0.807557	0.423008	0.648606	-5.75879	0.373651
CL(10:0_20:3_14:0_14:0)-H	0.076151	3.12262	0.805537	0.424162	0.648606	-5.76034	0.372468
PG(16:1_18:2)-H	-0.211163	1.50051	-0.794061	0.430753	0.655744	-5.76909	0.365772
LPC(14:0)+H	-0.164109	2.87905	-0.790142	0.433018	0.656262	-5.77206	0.363494
PE(20:4_21:1)-H	-0.417844	4.45557	-0.782344	0.437545	0.660189	-5.77791	0.358978
Cer(d18:1_18:0)+HCOO	-0.148701	-0.20661	-0.773373	0.442788	0.664345	-5.78457	0.353804
PE(18:1e_18:2)-H	-0.747699	6.62537	-0.770975	0.444195	0.664345	-5.78633	0.352426
PI(18:0_16:0)-H	-0.227441	-0.225594	-0.763385	0.448668	0.668104	-5.79189	0.348075
PG(20:0_20:4)-H	-0.170111	3.25977	-0.757703	0.452034	0.670189	-5.79602	0.344829
PC(17:0_18:1)+HCOO	-0.306221	8.33366	-0.749989	0.456626	0.674068	-5.80157	0.340439
PC(16:1e_18:2)+HCOO	-0.732198	9.04915	-0.745379	0.459383	0.675214	-5.80486	0.337825
LPC(16:0)+H	-0.119691	8.30808	-0.73042	0.468397	0.682718	-5.81541	0.329386
PG(18:0_22:6)-H	-0.165411	0.340696	-0.724988	0.471695	0.682718	-5.81919	0.326339
DG(16:0_20:4)+NH4	0.127272	1.79041	0.724151	0.472204	0.682718	-5.81977	0.32587
DG(18:1_18:2)+NH4	-0.164173	4.38676	-0.72367	0.472497	0.682718	-5.8201	0.325601
PG(16:1_18:1)-H	-0.178796	2.68241	-0.712617	0.479254	0.688613	-5.82769	0.319434
Hex1Cer(t18:0_23:0)+H-H2O	0.319476	-3.28188	0.710401	0.480616	0.688613	-5.8292	0.318202
Hex1Cer(t18:0_22:0)+H-H2O	0.290637	-2.04282	0.699959	0.487059	0.692071	-5.83624	0.312418
LPE(16:0e)-H	0.170905	-0.251249	0.699911	0.487088	0.692071	-5.83627	0.312392
PG(18:1_20:4)-H	0.141632	3.98967	0.696204	0.489387	0.692453	-5.83875	0.310347
PI(18:0_18:1)-H	0.160609	1.96505	0.663807	0.509733	0.718261	-5.85983	0.292657
CL(18:3_18:2_16:1_22:6)-H	-0.195039	#NAME?	-0.649743	0.518761	0.72499	-5.85259	0.285033
TG(16:1_18:1_18:1)+NH4	0.18596	6.16673	0.651963	0.517284	0.72499	-5.86729	0.286271
TG(16:0_17:0_18:1)+NH4	0.0642695	5.35073	0.640229	0.524822	0.729379	-5.87456	0.279988
PC(16:1e_20:4)+HCOO	-0.344356	4.92646	-0.638125	0.52618	0.729379	-5.87584	0.278866
Cer(d18:1_23:0)+HCOO	0.148332	-2.57584	0.62918	0.531973	0.734425	-5.88127	0.27411
TG(16:0_16:1_18:1)+NH4	0.109237	6.82739	0.621418	0.537027	0.73816	-5.88593	0.270004
PI(18:0_14:1)-H	-0.124535	0.616089	-0.615922	0.540621	0.73816	-5.88919	0.267107
LPE(22:3)-H	0.117997	-1.84764	0.615079	0.541173	0.73816	-5.88968	0.266664
AcCa(21:1)+H	-0.225322	-2.34746	-0.601125	0.550356	0.747695	-5.89782	0.259356
TG(18:0_16:0_18:0)+NH4	-0.0412753	4.31628	-0.594567	0.5547	0.749011	-5.90158	0.255942
PI(18:1_18:3)-H	0.215672	-1.48918	0.590433	0.557447	0.749011	-5.90393	0.253797
LPE(18:2)-H	0.0921769	5.22484	0.589729	0.557915	0.749011	-5.90433	0.253432
TG(18:0_18:0_18:1)+NH4	0.0547405	4.11321	0.57791	0.565808	0.750868	-5.91095	0.247331
TG(16:0_14:0_16:1)+NH4	0.038635	6.44675	0.575489	0.567432	0.750868	-5.91229	0.246086
PG(16:0_16:0)-H	-0.0987949	0.891943	-0.569383	0.571537	0.750868	-5.91564	0.242956
TG(16:0_16:0_16:1)+NH4	0.0616436	6.71563	0.566902	0.573209	0.750868	-5.91699	0.241687
LPE(22:4)-H	0.107531	3.79719	0.56547	0.574175	0.750868	-5.91777	0.240955
PE(20:1e_16:0)-H	-0.166278	4.38158	-0.559723	0.578061	0.750868	-5.92088	0.238026
LPE(20:5)-H	0.102691	5.04487	0.558402	0.578956	0.750868	-5.92158	0.237355
TG(18:0_18:0_18:0)+NH4	-0.0431046	3.82652	-0.555996	0.580587	0.750868	-5.92287	0.236132
PG(16:0_22:6)-H	0.119267	0.3213	0.555418	0.58098	0.750868	-5.92318	0.235839
PI(16:0_18:2)-H	0.0960341	1.89943	0.554921	0.581317	0.750868	-5.92345	0.235587
TG(16:0_16:1_17:0)+NH4	0.0399709	6.22319	0.547625	0.586282	0.754423	-5.92731	0.231893
Cer(d18:2_24:1)+HCOO	0.115371	-0.244056	0.534033	0.595584	0.763064	-5.93437	0.225057
PE(16:1e_22:6)-H	-0.376612	4.42488	-0.528582	0.599334	0.763064	-5.93715	0.222331
TG(18:0_16:0_18:1)+NH4	0.0927004	5.61584	0.523885	0.602575	0.763064	-5.93952	0.219989
LPE(18:3)-H	0.109087	-0.97681	0.523548	0.602807	0.763064	-5.93969	0.219821
DG(18:2_18:2)+NH4	-0.11309	4.96137	-0.519469	0.605628	0.763064	-5.94173	0.217794
LPC(16:0e)+H	-0.113086	0.823254	-0.518321	0.606423	0.763064	-5.94231	0.217224
DG(18:1_14:0)+NH4	-0.142323	3.89815	-0.511901	0.610878	0.764685	-5.94549	0.214046
TG(18:1_18:1_18:1)+NH4	0.147954	6.16409	0.510005	0.612197	0.764685	-5.94642	0.213109
LPC(16:2e)+H	-0.084944	1.28063	-0.501893	0.617852	0.768933	-5.95036	0.209115
PC(18:2e_22:5)+HCOO	-0.319164	5.31033	-0.496859	0.621373	0.770503	-5.95278	0.206648
PI(16:0_20:4)-H	0.0625328	2.6528	0.484194	0.630272	0.778706	-5.95875	0.200472
LPE(20:3)-H	-0.0765842	3.35683	-0.480696	0.63274	0.778933	-5.96037	0.198775
LPC(18:1)+H	-0.0781136	8.64645	-0.471145	0.639499	0.784421	-5.96474	0.19416
PE(18:1e_22:5)-H	-0.29625	6.53841	-0.462833	0.645407	0.786982	-5.96848	0.190166
TG(16:0_18:2_18:2)+NH4	0.154257	3.90771	0.461147	0.646608	0.786982	-5.96922	0.189359
PE(19:0_20:4)-H	-0.214753	8.69898	-0.45848	0.64851	0.786982	-5.9704	0.188083
PE(18:1e_18:1)-H	-0.362062	5.41857	-0.44032	0.661522	0.799926	-5.97826	0.179456
PC(16:1e_18:1)+HCOO	-0.366715	7.79723	-0.419511	0.676563	0.813315	-5.98687	0.169691
PG(18:2_18:2)-H	0.116465	4.26385	0.418407	0.677365	0.813315	-5.98731	0.169177
PI(18:0_20:2)-H	0.105004	-1.64955	0.411813	0.682162	0.8162	-5.98995	0.166113
Cer(d18:2_22:0)+HCOO	0.0913174	-1.49386	0.404196	0.687719	0.818006	-5.99294	0.162589
TG(16:0_18:1_18:1)+NH4	0.117651	6.85659	0.397619	0.692531	0.818006	-5.99548	0.159561
Cer(d18:1_24:1)+HCOO	0.0920068	0.250119	0.396103	0.693643	0.818006	-5.99606	0.158864
PG(16:0_18:1)-H	-0.0682395	6.81158	-0.394244	0.695006	0.818006	-5.99676	0.158011
TG(16:0_14:0_16:0)+NH4	0.0257687	5.66614	0.393346	0.695665	0.818006	-5.9971	0.1576
PC(19:0_22:6)+HCOO	-0.228576	5.38861	-0.383759	0.702715	0.82145	-6.00069	0.153221
Hex1Cer(d18:1_20:4)+HCOO	0.0493798	2.67312	0.382813	0.703412	0.82145	-6.00104	0.15279
PI(18:0_16:1)-H	0.0626786	3.27333	0.367818	0.714495	0.829533	-6.00646	0.146001
TG(20:0_18:1_18:1)+NH4	0.0336801	3.39542	0.366869	0.715199	0.829533	-6.0068	0.145573
LPC(22:6)+H	-0.0795232	6.84895	-0.352265	0.726057	0.837188	-6.01186	0.139029
TG(17:0_18:1_18:1)+NH4	0.047231	4.45182	0.348891	0.728573	0.837188	-6.013	0.137527
TG(16:0_16:0_18:1)+NH4	0.0638219	6.78922	0.3481	0.729164	0.837188	-6.01326	0.137175
Cer(d18:1_24:0)+HCOO	0.0850343	-1.57748	0.338143	0.736611	0.8429	-6.01655	0.132762
PG(18:1_18:1)-H	-0.0690447	5.64702	-0.333057	0.740424	0.844378	-6.0182	0.130519
PC(18:2e_20:4)+HCOO	-0.265786	9.0386	-0.32982	0.742855	0.844378	-6.01923	0.129096
LPC(18:3e)+H	-0.0551813	1.10604	-0.315802	0.753411	0.853532	-6.02359	0.122968
TG(15:0_16:1_16:1)+NH4	0.0253043	4.86181	0.311658	0.756541	0.85424	-6.02485	0.121168
TG(15:0_14:0_16:0)+NH4	-0.0242492	5.70313	-0.307474	0.759705	0.854982	-6.0261	0.119355
Cer(d18:1_22:0)+HCOO	0.0753772	-1.81749	0.30051	0.764981	0.85758	-6.02814	0.116349
TG(18:0_16:0_16:0)+NH4	-0.0241752	5.45702	-0.297009	0.767637	0.85758	-6.02915	0.114844
PC(16:0_17:0)+HCOO	-0.0974104	4.75048	-0.294479	0.769559	0.85758	-6.02987	0.113758
LPC(15:0)+H	0.0523247	1.83912	0.286649	0.775515	0.858475	-6.03206	0.11041
TG(16:0_16:1_24:0)+NH4	-0.0232055	3.82466	-0.281379	0.779531	0.858475	-6.03351	0.108166
PE(18:2e_20:4)-H	-0.180046	7.02496	-0.27876	0.78153	0.858475	-6.03421	0.107054
LPC(20:1)+H	-0.0579923	0.668611	-0.277438	0.782539	0.858475	-6.03457	0.106494
PE(18:2e_22:6)-H	0.226829	3.94187	0.2769	0.78295	0.858475	-6.03471	0.106266
TG(16:0_18:1_20:4)+NH4	0.070426	4.08669	0.259945	0.795928	0.867574	-6.0391	0.099126
TG(15:0_16:0_16:1)+NH4	0.020264	5.98753	0.259413	0.796336	0.867574	-6.03923	0.0989034
TG(16:0_14:0_14:0)+NH4	0.0174544	4.81875	0.255825	0.79909	0.867802	-6.04013	0.0974041
Hex1Cer(d20:0_22:6)+HCOO	0.0816118	0.496923	0.236363	0.814076	0.881269	-6.04475	0.0893352
PC(18:2e_22:6)+HCOO	-0.249679	#NAME?	-0.226777	0.821499	0.886491	-6.03052	0.0853928
PG(18:0_18:1)-H	0.0349061	3.38356	0.21395	0.831419	0.894366	-6.04962	0.0801799
PC(16:1e_22:6)+HCOO	-0.201108	7.23643	-0.206449	0.837243	0.897798	-6.05114	0.0771484
LPC(16:1e)+H	0.0315515	3.10666	0.19916	0.842911	0.901043	-6.05257	0.0742183
TG(15:0_16:1_18:1)+NH4	-0.012691	6.57788	-0.184607	0.854252	0.910313	-6.05526	0.0684138
TG(16:1_17:1_18:1)+NH4	-0.0139418	4.61398	-0.179606	0.858157	0.911625	-6.05614	0.0664332
PE(20:1e_20:4)-H	0.12572	3.81083	0.15937	0.873992	0.924993	-6.05945	0.0584927
TG(25:0_14:0_16:0)+NH4	-0.0129202	3.4624	-0.156597	0.876166	0.924993	-6.05987	0.0574136
TG(25:0_16:0_16:1)+NH4	-0.0113854	3.3961	-0.138783	0.890155	0.934054	-6.06241	0.0505341
TG(18:1_18:1_18:2)+NH4	0.0433754	5.99173	0.129269	0.897641	0.934054	-6.06365	0.0468971
SM(d32:4)+H	0.0219678	3.24642	0.125409	0.900681	0.934054	-6.06412	0.045429
PG(18:1_18:2)-H	0.026759	5.85372	0.123191	0.902429	0.934054	-6.06439	0.044587
PI(18:0_18:3)-H	-0.0679995	-1.4776	-0.122972	0.902601	0.934054	-6.06441	0.0445043
TG(16:0_17:1_18:1)+NH4	0.0102392	5.59539	0.115784	0.908268	0.934054	-6.06524	0.0417861
TG(15:0_16:0_16:0)+NH4	-0.00921024	5.74812	-0.114934	0.908938	0.934054	-6.06534	0.0414658
PG(16:0_18:2)-H	-0.0210227	3.99563	-0.113959	0.909707	0.934054	-6.06544	0.0410985
TG(16:1_14:0_14:0)+NH4	0.0102839	3.64293	0.113203	0.910304	0.934054	-6.06553	0.0408137
AcCa(10:1)+H	-0.0304359	-4.16606	-0.110875	0.912141	0.934054	-6.06578	0.0399382
TG(25:0_15:0_16:0)+NH4	0.00976619	3.48649	0.0916427	0.927332	0.944823	-6.06766	0.0327645
PG(16:0_14:0)-H	-0.020063	-1.02436	-0.0897827	0.928803	0.944823	-6.06782	0.0320762
TG(18:1_18:2_18:2)+NH4	0.0236743	3.56272	0.0870445	0.930969	0.944823	-6.06806	0.0310648
TG(16:1_16:1_17:1)+NH4	0.0053247	3.9744	0.0769831	0.938931	0.949401	-6.06885	0.0273663
PC(18:1e_18:2)+HCOO	-0.0638776	5.3062	-0.0743093	0.941048	0.949401	-6.06905	0.0263882
TG(18:1_17:1_18:1)+NH4	-0.00667921	4.29675	-0.0533056	0.957692	0.963342	-6.07034	0.0187742
TG(15:0_14:0_16:1)+NH4	-0.00199043	4.48308	-0.0239122	0.981014	0.983899	-6.07144	0.00832491
TG(18:0_18:1_18:1)+NH4	-0.00438118	5.23695	-0.017899	0.985788	0.985788	-6.07156	0.00621664

## Sheet: Dataset EV5
HF-DM vs AMD proteomic MS analysis data
Gene symbol	logFC	AveExpr	t	P.Value	adj.P.Val	B	neglogP_value
FBLN5	2.35744	24.9459	10.5744	1.17781e-13	2.41923e-10	20.8576	12.9289
SAA1;SAA2	-4.93908	22.7793	-11.2614	1.159e-13	2.41923e-10	20.7992	12.9359
LTBP2	3.07811	23.1013	10.2398	4.24548e-13	5.81348e-10	19.6246	12.3721
TGFBI	1.5325	24.1445	8.79148	3.06728e-11	3.1501e-08	15.5123	10.5132
VCAN	2.55276	24.998	8.59519	5.78921e-11	4.75642e-08	14.8991	10.2374
GPT	-1.12724	24.3044	-8.44949	9.3007e-11	5.73254e-08	14.4411	10.0315
FMOD	4.25998	22.8869	8.34631	1.30288e-10	5.73254e-08	14.1154	9.8851
DPT	2.44085	25.2019	8.33957	1.33192e-10	5.73254e-08	14.0941	9.87552
ABI3BP	2.28803	23.4158	8.38301	1.38221e-10	5.73254e-08	14.0636	9.85943
POSTN	3.62387	24.6003	8.38005	1.39546e-10	5.73254e-08	14.0544	9.85528
CLEC3B	1.92432	21.8329	8.33633	1.60671e-10	6.00035e-08	13.9184	9.79406
VWF	1.36317	22.7872	8.25423	1.76166e-10	6.03077e-08	13.8238	9.75408
TF	1.57891	29.2639	8.19283	2.15516e-10	6.81032e-08	13.6289	9.66652
COL18A1	1.32966	24.312	8.16749	2.34237e-10	6.81785e-08	13.5483	9.63034
APOA4	2.40115	25.7356	8.14898	2.48948e-10	6.81785e-08	13.4894	9.60389
OGN	2.37293	27.6498	8.08292	3.09459e-10	7.94537e-08	13.279	9.5094
SERPINF1	1.94311	23.6104	7.97278	4.45185e-10	1.07578e-07	12.9272	9.35146
LUM	2.02529	29.3928	7.72143	1.02483e-09	2.30282e-07	12.1203	8.98935
ITGB5	1.31747	18.9874	7.96481	1.06508e-09	2.30282e-07	12.1189	8.97262
PRELP	2.3453	27.6587	7.61211	1.47516e-09	3.02997e-07	11.7676	8.83116
FBLN1	1.75396	23.5929	7.57519	1.66855e-09	3.26399e-07	11.6484	8.77766
COL6A3	1.23558	26.51	7.54385	1.85266e-09	3.45942e-07	11.547	8.7322
ACTN1	1.17176	24.7762	7.51681	2.02784e-09	3.50157e-07	11.4595	8.69297
PLXDC2	1.31302	20.6155	7.51419	2.04571e-09	3.50157e-07	11.451	8.68916
SERPINA4	1.98426	22.2917	7.50179	2.13229e-09	3.50377e-07	11.4109	8.67115
IDH2	-0.720088	29.3706	-7.30842	4.0755e-09	6.43929e-07	10.7835	8.38982
ITGAV	0.735101	21.8703	7.18246	6.22262e-09	9.4676e-07	10.3736	8.20603
CFD	2.33633	20.6805	7.2275	7.94052e-09	1.16499e-06	10.1668	8.10015
DPYSL3	1.19201	23.9346	7.07913	8.81079e-09	1.24809e-06	10.0366	8.05499
VPS25	-0.497142	22.2144	-7.04164	9.99717e-09	1.36895e-06	9.91427	8.00012
COL1A2	2.2366	27.0542	7.02919	1.04258e-08	1.38158e-06	9.8736	7.98189
ADD3	0.743238	21.5778	7.00661	1.12502e-08	1.44425e-06	9.79987	7.94884
BGN	2.36568	27.3678	6.92931	1.46021e-08	1.81774e-06	9.54724	7.83559
CP	1.54266	25.9178	6.91865	1.51371e-08	1.82892e-06	9.51238	7.81996
MYH10	1.80031	22.6763	6.88859	1.67537e-08	1.92589e-06	9.41407	7.77589
MRC2	1.30318	21.0802	6.88642	1.68773e-08	1.92589e-06	9.40695	7.7727
CA4	-1.2811	22.961	-6.96587	1.85375e-08	2.05817e-06	9.3468	7.73195
PGAM2	-0.851029	27.7635	-6.83512	2.00703e-08	2.16971e-06	9.23909	7.69745
MFAP4	2.60155	23.8602	6.89664	2.6309e-08	2.63603e-06	9.02062	7.5799
SERPIND1	1.69735	22.4294	6.76594	2.53566e-08	2.63603e-06	9.01261	7.59591
NAXE	-0.54794	26.2008	-6.76012	2.58598e-08	2.63603e-06	8.99357	7.58737
TNNI3	-0.541333	31.1565	-6.68367	3.34905e-08	3.27569e-06	8.74309	7.47508
DCN	1.70983	28.8175	6.67035	3.50339e-08	3.32439e-06	8.69945	7.45551
MAP1B	0.914014	23.2999	6.66555	3.56069e-08	3.32439e-06	8.68373	7.44847
NDRG4	-0.605448	24.9912	-6.6091	4.31013e-08	3.93467e-06	8.49871	7.36551
COL6A1	0.88264	26.8226	6.60193	4.416e-08	3.94368e-06	8.47521	7.35497
ASPN	2.61877	23.9586	6.66033	5.6244e-08	4.81355e-06	8.28764	7.24992
EEF1A1	1.12361	25.6134	6.54457	5.36235e-08	4.68692e-06	8.28714	7.27064
IGLV1-47	1.31434	24.3243	6.51765	5.87412e-08	4.84159e-06	8.19885	7.23106
ANXA4	1.16307	22.7052	6.51671	5.89287e-08	4.84159e-06	8.19577	7.22967
COQ10A	-0.793221	23.5082	-6.49239	6.3987e-08	5.15409e-06	8.11601	7.19391
IDH1;IDH2	-0.638173	29.2414	-6.47062	6.88824e-08	5.44171e-06	8.04462	7.16189
CKM	-0.769391	31.7856	-6.44229	7.58179e-08	5.8766e-06	7.95171	7.12023
RMDN3	1.73689	24.0456	6.6145	8.26585e-08	6.28817e-06	7.9383	7.08271
PLN	1.54518	26.1438	6.42566	8.8281e-08	6.59379e-06	7.81626	7.05413
GLIPR2	1.42822	21.3228	6.78326	9.89462e-08	7.00812e-06	7.81403	7.0046
BGN;DCN	1.86135	25.733	6.42177	9.87159e-08	7.00812e-06	7.71908	7.00561
AHSG	1.36868	26.2051	6.36527	9.84124e-08	7.00812e-06	7.69914	7.00695
COL6A2	0.774279	27.213	6.33418	1.09342e-07	7.61313e-06	7.59718	6.96121
NDUFA5	-0.523232	27.136	-6.30808	1.19449e-07	8.05265e-06	7.51158	6.92282
PYGB	0.483718	26.625	6.30777	1.19574e-07	8.05265e-06	7.51056	6.92236
SPON1	1.31509	21.6831	6.35072	1.24895e-07	8.27532e-06	7.49292	6.90345
SRL	-0.715435	26.7092	-6.26085	1.40169e-07	9.1399e-06	7.35672	6.85335
THBS4	1.87134	22.9822	6.23377	1.67882e-07	1.07759e-05	7.19442	6.775
IQGAP1	0.841472	22.4415	6.19333	1.76173e-07	1.10094e-05	7.13543	6.75406
PFKM	-0.494282	26.2073	-6.19215	1.7688e-07	1.10094e-05	7.13155	6.75232
FSCN1	1.44057	21.2239	6.24013	1.98042e-07	1.17873e-05	7.05843	6.70324
PSMC5	0.436313	21.8926	6.1649	1.93974e-07	1.17873e-05	7.04226	6.71226
POTEF;POTEI	1.05328	26.3103	6.15907	1.97841e-07	1.17873e-05	7.02316	6.70368
ACTN1;ACTN4	0.992318	25.0646	6.15258	2.02235e-07	1.17873e-05	7.0019	6.69414
PACS1	0.591893	21.1772	6.14774	2.05579e-07	1.17873e-05	6.98603	6.68702
DPYSL2;DPYSL3	0.65325	24.1365	6.1458	2.06933e-07	1.17873e-05	6.97968	6.68417
ACTB;ACTG1	0.912935	28.7844	6.13889	2.11829e-07	1.17873e-05	6.95705	6.67402
NES	1.03101	24.8455	6.13819	2.12333e-07	1.17873e-05	6.95475	6.67298
SERPINA6	1.2298	23.3429	6.18061	2.40643e-07	1.30074e-05	6.87206	6.61863
KNG1	1.37988	25.7828	6.10231	2.39751e-07	1.30074e-05	6.83722	6.62024
AK1	-0.516258	29.254	-6.08222	2.56616e-07	1.36906e-05	6.77144	6.59072
PROB1	-0.765322	23.2895	-6.09188	2.94346e-07	1.55022e-05	6.66195	6.53114
ACSS3	-0.923609	21.3919	-6.0706	3.15832e-07	1.6218e-05	6.59384	6.50054
AAMDC	-0.762402	24.7373	-6.02672	3.0962e-07	1.61002e-05	6.58978	6.50917
GSN	0.634417	26.5961	6.01679	3.20206e-07	1.62396e-05	6.55726	6.49457
VAT1	0.727426	24.1756	6.00212	3.36484e-07	1.68571e-05	6.50929	6.47304
TST	-0.584179	25.121	-5.99314	3.4687e-07	1.69542e-05	6.47988	6.45983
LAMB1	-0.62021	24.2141	-5.99169	3.48572e-07	1.69542e-05	6.47515	6.45771
HP1BP3	0.514418	23.2905	5.98749	3.53559e-07	1.69542e-05	6.46141	6.45154
TFAM	-0.511832	24.961	-5.98634	3.54931e-07	1.69542e-05	6.45766	6.44986
TNXB	1.11951	23.4491	5.97435	3.6962e-07	1.74529e-05	6.41843	6.43224
COL1A1	1.86101	25.1584	5.96492	3.81597e-07	1.78136e-05	6.38759	6.4184
DECR1	-0.494127	29	-5.91569	4.50673e-07	2.06159e-05	6.22668	6.34614
ALB	1.10741	33.6603	5.91504	4.51662e-07	2.06159e-05	6.22456	6.34519
TLN1	0.556339	24.4815	5.89711	4.79877e-07	2.16352e-05	6.16596	6.31887
SLC9A3R2	-0.560799	22.6181	-5.89426	4.84527e-07	2.16352e-05	6.15664	6.31468
NEB;NEBL	-0.476655	24.48	-5.95216	5.084e-07	2.2457e-05	6.14657	6.29379
ACBD5	-0.7263	20.9916	-5.95898	5.4236e-07	2.37023e-05	6.09644	6.26571
NDUFAF2	-0.571989	23.0075	-5.85308	5.56827e-07	2.40784e-05	6.02216	6.25428
ATP1B1	-0.393637	26.2167	-5.8254	6.1136e-07	2.61611e-05	5.93184	6.2137
COPS8	-0.380376	23.2621	-5.81087	6.42092e-07	2.70536e-05	5.88443	6.1924
ARHGAP1	0.722187	24.404	5.80935	6.45388e-07	2.70536e-05	5.87948	6.19018
CLTC;CLTCL1	0.557458	23.0146	5.77856	7.16044e-07	2.97122e-05	5.77906	6.14506
SOD3	1.17847	25.6378	5.76974	7.37672e-07	3.03036e-05	5.7503	6.13214
NDUFS8	-0.629325	27.3701	-5.7465	7.97786e-07	3.21741e-05	5.67459	6.09811
VIM	0.991961	28.9193	5.7461	7.98869e-07	3.21741e-05	5.67328	6.09752
ENO3	-0.654693	27.2522	-5.70631	9.13514e-07	3.6185e-05	5.5437	6.03928
SEPTIN7	0.672445	23.2864	5.70548	9.16076e-07	3.6185e-05	5.54099	6.03807
RAP1A	0.725576	23.3665	5.69199	9.58665e-07	3.75066e-05	5.49709	6.01833
PLG	1.63756	24.0283	5.68193	9.91716e-07	3.81774e-05	5.46434	6.00361
C8A	1.94956	21.8585	5.68113	9.94397e-07	3.81774e-05	5.46173	6.00244
PYGL;PYGM	-0.82327	21.6482	-5.6929	1.02489e-06	3.82211e-05	5.44437	5.98932
PCMT1	-0.364567	25.5288	-5.6755	1.01342e-06	3.82211e-05	5.44342	5.99421
HRG	1.53098	24.626	5.67231	1.02438e-06	3.82211e-05	5.43304	5.98954
ILF2	0.589643	22.806	5.66833	1.03818e-06	3.82211e-05	5.42011	5.98373
A1BG	1.20055	25.9761	5.66723	1.04205e-06	3.82211e-05	5.41651	5.98211
AMBP	1.1832	25.4941	5.66074	1.06507e-06	3.87197e-05	5.3954	5.97262
IGLC3	1.24456	24.3393	5.71183	1.11577e-06	3.98571e-05	5.38779	5.95243
PPIB	0.719619	24.332	5.64852	1.10978e-06	3.98571e-05	5.35568	5.95476
ADD1	0.678239	21.8654	5.63313	1.16877e-06	4.10549e-05	5.30567	5.93227
PRPH;VIM	1.04422	27.9113	5.633	1.16928e-06	4.10549e-05	5.30524	5.93208
DPM3	0.846151	20.0169	5.66485	1.20846e-06	4.20706e-05	5.30058	5.91777
TUBA1C	0.551912	28.2197	5.61936	1.22418e-06	4.22599e-05	5.26093	5.91216
NDUFA8	-0.68474	27.3135	-5.61068	1.26046e-06	4.30905e-05	5.23273	5.89947
PRDX6	-0.460662	28.5704	-5.60862	1.26922e-06	4.30905e-05	5.22604	5.89646
SERPINC1	1.18266	26.1753	5.58618	1.36869e-06	4.60869e-05	5.15317	5.86369
PGAM1;PGAM2	-0.514626	28.5355	-5.5728	1.43166e-06	4.78152e-05	5.10974	5.84416
ACSL1	-0.578672	26.4713	-5.56945	1.44786e-06	4.79661e-05	5.09888	5.83927
APOB	1.93491	22.9173	5.5835	1.47569e-06	4.8497e-05	5.09394	5.83101
SELENBP1	-0.748545	25.8606	-5.55891	1.50005e-06	4.89062e-05	5.06469	5.8239
COX5A	-0.669797	30.5325	-5.54977	1.54684e-06	5.00349e-05	5.03504	5.81055
ECM1	1.28852	21.4399	5.54647	1.5641e-06	5.0198e-05	5.02432	5.80573
CFH	1.25652	24.2737	5.53322	1.63525e-06	5.17252e-05	4.98138	5.78642
PGP	-0.560609	23.6517	-5.53292	1.63687e-06	5.17252e-05	4.98042	5.78599
CAND1	0.477643	22.8939	5.5285	1.66137e-06	5.20985e-05	4.96609	5.77953
CLTC	0.467831	24.2918	5.51988	1.71014e-06	5.32218e-05	4.93815	5.76697
FBLN2	1.4924	22.1907	5.48923	2.01917e-06	6.23666e-05	4.79141	5.69483
FN1	1.39277	24.4815	5.46671	2.04406e-06	6.26641e-05	4.76602	5.68951
NDUFA2	-0.692105	27.3641	-5.44997	2.16204e-06	6.57902e-05	4.71188	5.66514
COL14A1	2.16773	22.6902	5.46179	2.21186e-06	6.68111e-05	4.7035	5.65524
ACTN4	0.741247	24.4071	5.43393	2.28145e-06	6.84101e-05	4.66001	5.64179
CFH;CFHR1	1.37466	23.4942	5.41956	2.39395e-06	7.12633e-05	4.61358	5.62089
PSMD14	0.523474	21.5421	5.49685	2.59649e-06	7.67365e-05	4.60875	5.58561
IGLC3;IGLC7	1.17851	27.9437	5.38374	2.69879e-06	7.89172e-05	4.49797	5.56883
RTN4	0.846064	23.9708	5.38265	2.7087e-06	7.89172e-05	4.49444	5.56724
ATP1A1;ATP1A3	-0.443933	26.064	-5.37755	2.75533e-06	7.97105e-05	4.47797	5.55983
PPP1R1A	-1.35345	22.1416	-5.44652	3.0482e-06	8.63587e-05	4.44578	5.51596
NDUFC1	-0.646536	25.0768	-5.379	2.91099e-06	8.3055e-05	4.43701	5.53596
ITIH4	1.21926	23.7667	5.36107	2.91137e-06	8.3055e-05	4.42485	5.5359
AEBP1	2.96209	22.3681	5.53978	3.43214e-06	9.52651e-05	4.41916	5.46443
HNMT	1.35322	20.2536	5.54578	3.70148e-06	0.000101371	4.34501	5.43163
ENPP4	-0.564079	20.9666	-5.32833	3.24804e-06	9.139e-05	4.31935	5.48838
ATP2A2;ATP2A3	-0.57704	26.6828	-5.32053	3.33369e-06	9.3162e-05	4.29425	5.47707
MFGE8	1.54463	23.3252	5.29258	3.65977e-06	0.000100902	4.2043	5.43655
LTBP4	1.24421	22.7268	5.32938	4.13834e-06	0.000112585	4.14459	5.38317
H1-10	0.688	22.4427	5.30168	4.24412e-06	0.000113213	4.10476	5.37221
CYB5R3	0.384025	25.9772	5.24935	4.22714e-06	0.000113213	4.06541	5.37395
TTR	1.26987	27.3891	5.2483	4.24202e-06	0.000113213	4.06203	5.37243
ATP1A3	-0.590843	23.9038	-5.24313	4.31563e-06	0.000114378	4.04545	5.36496
PLPBP	-0.482729	23.8952	-5.23126	4.48969e-06	0.000117507	4.00736	5.34778
NDUFAB1	-0.619214	26.8886	-5.23118	4.49091e-06	0.000117507	4.00709	5.34767
ACAT1	-0.418458	29.0582	-5.22886	4.52573e-06	0.000117669	3.99965	5.34431
PPP1R13L	-0.441451	22.6967	-5.22639	4.56308e-06	0.000117894	3.99174	5.34074
SERPINA7	1.54552	20.5121	5.221	4.64569e-06	0.000119278	3.97445	5.33295
FLOT2	0.571836	22.0656	5.21555	4.73074e-06	0.000120574	3.95698	5.32507
DES;KRT7;KRT8;KRT84;PRPH;VIM	0.478824	30.7461	5.22719	4.80945e-06	0.00012121	3.95495	5.3179
PRPS1	0.581911	21.8918	5.21402	4.75485e-06	0.000120574	3.95208	5.32286
SEPTIN2	0.547885	23.7908	5.20859	4.84153e-06	0.000121274	3.93468	5.31502
TOM1	-0.509417	22.407	-5.20636	4.87767e-06	0.000121439	3.92751	5.31179
DDAH1	0.818125	23.0529	5.19488	5.06759e-06	0.000125408	3.89072	5.2952
ANXA3	-0.61277	25.0371	-5.19174	5.12077e-06	0.000125965	3.88067	5.29066
NDUFB10	-0.645053	26.9531	-5.18914	5.16516e-06	0.0001263	3.87236	5.28692
NDUFB1	-0.603323	26.3925	-5.18331	5.26636e-06	0.00012736	3.85367	5.27849
PRDX4	0.570743	22.455	5.18146	5.29879e-06	0.00012736	3.84776	5.27582
HPX	1.20292	28.1414	5.18131	5.30151e-06	0.00012736	3.84727	5.2756
SERPINF2	1.24939	22.4158	5.17859	5.64542e-06	0.000133284	3.79888	5.2483
PLS3	0.808394	23.2976	5.16572	5.58327e-06	0.000133043	3.7974	5.25311
CRMP1;DPYSL2;DPYSL3	0.49044	23.3824	5.16467	5.60284e-06	0.000133043	3.79403	5.25159
GFAP;KRT3;KRT5;KRT6A;KRT6C;KRT7;KRT78;KRT79;KRT8;KRT83;KRT84;KRT85;VIM	0.937638	27.7293	5.18499	5.8455e-06	0.000137219	3.77923	5.23318
HSPA2	1.00302	23.8258	5.13822	6.1173e-06	0.000142272	3.70945	5.21344
GC	1.07442	26.0529	5.13759	6.13004e-06	0.000142272	3.70745	5.21254
EFEMP1	2.47165	21.8704	5.39014	7.78368e-06	0.000170082	3.70351	5.10882
CHCHD7	-0.599535	22.5572	-5.25489	6.9083e-06	0.000156792	3.70153	5.16063
GFAP;VIM	0.945106	23.2058	5.20623	6.98455e-06	0.000157651	3.66185	5.15586
CCDC58	-0.683886	24.5493	-5.12187	6.45842e-06	0.000149052	3.65722	5.18987
ACTN4;SPTBN4	1.05875	22.6767	5.10721	6.78002e-06	0.0001556	3.61045	5.16877
GRHPR	-0.362804	26.2101	-5.10319	6.8711e-06	0.000156792	3.59761	5.16297
APOBEC2	-0.457421	25.4712	-5.0955	7.04854e-06	0.000157841	3.57307	5.1519
AFM	1.15924	23.911	5.09459	7.06981e-06	0.000157841	3.57017	5.15059
GOT1	-0.403701	29.3827	-5.09004	7.17717e-06	0.000159372	3.55567	5.14405
PRPSAP2	0.900444	20.7968	5.15339	7.736e-06	0.000169944	3.5553	5.11148
COX5B	-0.588165	30.5134	-5.07529	7.53659e-06	0.000166453	3.50865	5.12283
SCP2	-0.490912	23.4783	-5.06351	7.83626e-06	0.000170325	3.47113	5.10589
C7	1.29952	22.7893	5.12871	8.90585e-06	0.000185712	3.44221	5.05032
PDLIM7	1.31053	22.8932	5.04697	8.27689e-06	0.000178264	3.41851	5.08213
A2M	1.4649	25.7322	5.04539	8.3205e-06	0.000178264	3.41345	5.07985
OLA1	-0.304954	24.1448	-5.04498	8.33172e-06	0.000178264	3.41216	5.07927
SNTB2	0.612334	21.599	5.05569	8.45661e-06	0.000179999	3.41002	5.0728
C8B	1.29377	21.8985	5.07442	8.85159e-06	0.000185522	3.39801	5.05298
NDUFS3	-0.498614	27.5104	-5.03772	8.53425e-06	0.000180715	3.38905	5.06883
BSG	-0.419128	26.4985	-5.03473	8.61889e-06	0.000181571	3.37956	5.06455
SEPTIN11;SEPTIN6;SEPTIN8	0.847547	22.802	5.09222	9.38852e-06	0.000190268	3.36942	5.0274
MACROD1	-0.391152	25.4623	-5.01429	9.22138e-06	0.000189716	3.31458	5.0352
TPM2	-0.757527	28.3484	-5.01397	9.23108e-06	0.000189716	3.31357	5.03475
NDUFV2	-0.693589	28.5874	-5.01379	9.23642e-06	0.000189716	3.31301	5.0345
FLOT1	0.51669	22.4738	5.02336	9.40225e-06	0.000190268	3.30997	5.02677
UBE2R2	-0.495914	21.8914	-5.01186	9.29544e-06	0.000189979	3.30689	5.03173
RBP4	2.15766	23.9278	5.26655	1.21576e-05	0.000230563	3.29625	4.91515
IGHV4-34	1.73398	22.1756	5.01275	9.73464e-06	0.000196029	3.27657	5.01168
NRP1	0.589	21.4512	4.99562	9.80773e-06	0.000196537	3.2553	5.00843
HNRNPC	0.502401	23.7398	4.97641	1.04494e-05	0.000208378	3.19438	4.98091
NUBP1	-0.324649	22.808	-4.96741	1.07641e-05	0.000213618	3.16586	4.96802
DYNC1LI2	0.623642	21.6437	4.98498	1.12084e-05	0.000217292	3.15325	4.95046
ELOC	-0.317057	23.7404	-4.96145	1.09778e-05	0.000216811	3.14696	4.95949
PSMC2	0.326436	23.1978	4.95533	1.12012e-05	0.000217292	3.1276	4.95074
A2M;PZP	1.49476	24.4006	4.95532	1.12016e-05	0.000217292	3.12756	4.95072
HINT1	-0.430914	26.7735	-4.955	1.12137e-05	0.000217292	3.12652	4.95025
UTRN	0.534049	21.2207	4.95168	1.13369e-05	0.000218648	3.11602	4.9455
C5	1.29785	21.8496	4.94254	1.16835e-05	0.000224279	3.08708	4.93243
HSCB	-0.640847	22.5384	-4.93582	1.19447e-05	0.000228227	3.06583	4.92282
NEBL	-0.405373	27.4817	-4.92992	1.21792e-05	0.000230563	3.04715	4.91438
IGKC	1.23771	29.8004	4.92653	1.23157e-05	0.000232078	3.03644	4.90954
PROCR	0.97822	21.4002	4.97901	1.34223e-05	0.000246156	3.03149	4.87217
CPNE2;CPNE3;CPNE5;CPNE8	-0.880251	23.1059	-4.92452	1.23972e-05	0.000232547	3.03011	4.90668
ITGA6	-0.422063	22.5778	-4.91714	1.2702e-05	0.00023718	3.00677	4.89613
ATP1A1;ATP1A2;ATP1A3	-0.383236	26.0788	-4.91182	1.29262e-05	0.000240275	2.98996	4.88853
PRPSAP1;PRPSAP2	0.542261	22.369	4.94327	1.34971e-05	0.000246427	2.98954	4.86976
HK1	0.55551	26.4834	4.90987	1.30093e-05	0.000240731	2.9838	4.88575
C3	1.23046	26.1245	4.90225	1.33395e-05	0.000245733	2.95973	4.87486
EIF5	-0.681647	23.3377	-4.89708	1.35681e-05	0.000246627	2.94341	4.86748
PAK2	-0.297412	22.9191	-4.88609	1.40668e-05	0.000254567	2.90873	4.8518
LMNB1	0.446952	22.925	4.8921	1.44385e-05	0.000260147	2.89591	4.84048
HIBADH	-0.478621	26.1151	-4.87168	1.47485e-05	0.000264572	2.86328	4.83125
MDH1	-0.365324	31.057	-4.86928	1.48651e-05	0.000264709	2.85572	4.82783
LACTB	-0.542873	22.6504	-4.86888	1.4885e-05	0.000264709	2.85444	4.82725
ITIH1	1.33484	22.6672	4.86286	1.5182e-05	0.000268826	2.83547	4.81867
MYOZ2	-0.471505	29.8709	-4.85961	1.53448e-05	0.000270542	2.82523	4.81404
DES;INA;NEFH;NEFL;NEFM;VIM	0.438735	30.3666	4.85808	1.54216e-05	0.000270734	2.82043	4.81187
PALMD	-0.562936	24.6413	-4.8442	1.61402e-05	0.000282144	2.77671	4.79209
HSP90B1	0.370625	26.5746	4.83552	1.66056e-05	0.000289051	2.74941	4.77974
RPL38	0.657461	21.1462	4.86272	1.74711e-05	0.000297806	2.74189	4.75768
COLGALT1	0.625043	20.4249	4.8628	1.74668e-05	0.000297806	2.74003	4.75779
LASP1	0.629926	25.1347	4.83146	1.68282e-05	0.000291688	2.73664	4.77396
ESYT2	0.454456	21.1911	4.82654	1.71012e-05	0.000295176	2.72119	4.76697
H2BC4;H2BU1	0.449406	29.2688	4.82389	1.72503e-05	0.000296504	2.71285	4.7632
HNRNPA0	0.518883	21.8802	4.8425	1.77686e-05	0.000301593	2.71085	4.75035
BCAP31	0.307652	23.6339	4.82709	1.78401e-05	0.000301593	2.69482	4.7486
UGDH	1.16243	20.0356	4.85255	1.89715e-05	0.000316689	2.68282	4.7219
TPP2	0.552248	21.0832	4.82078	1.82094e-05	0.000305962	2.67516	4.7397
CORO1B	0.57955	22.486	4.80673	1.82475e-05	0.000305962	2.65892	4.7388
SRM	0.697345	21.1623	4.83367	1.91715e-05	0.000317567	2.65635	4.71734
ADSS1	-0.489576	24.3485	-4.79371	1.90414e-05	0.000316689	2.61805	4.7203
TLN1;TLN2	0.452961	24.1688	4.7866	1.94888e-05	0.000321527	2.59577	4.71021
CKMT2	-0.484642	31.2677	-4.78506	1.95876e-05	0.000321863	2.59092	4.70802
CKAP4	0.482465	25.0274	4.7825	1.97518e-05	0.000323268	2.58291	4.70439
ACAA2	-0.552717	27.696	-4.77609	2.017e-05	0.000328803	2.56281	4.69529
ANKRD2	-1.33782	25.0955	-4.76993	2.05801e-05	0.000334162	2.5435	4.68655
LAMC1	-0.34631	25.9086	-4.7683	2.06898e-05	0.000334621	2.5384	4.68424
ANXA2	0.558906	26.5754	4.76365	2.10067e-05	0.000338415	2.52382	4.67764
CRAT	-0.434244	25.2487	-4.75198	2.1822e-05	0.000350174	2.4873	4.66111
GLRX5	-0.512874	24.8631	-4.75065	2.19171e-05	0.000350332	2.48313	4.65922
CKB;CKM	-0.821243	27.4662	-4.76865	2.25364e-05	0.00035471	2.48288	4.64712
TNNT2	-0.520135	32.2458	-4.74877	2.20516e-05	0.000351116	2.47726	4.65656
LRRC1	0.66593	17.5099	4.85023	2.52846e-05	0.000391959	2.47632	4.59714
CD9	0.742248	22.0666	4.74577	2.22689e-05	0.000353207	2.46786	4.6523
TUBA1C;TUBA4A	0.440478	27.2502	4.74231	2.25217e-05	0.00035471	2.45703	4.6474
ATP2A2	-0.531205	27.5887	-4.73797	2.28423e-05	0.000358154	2.44348	4.64126
LDB3	-0.337408	29.3732	-4.736	2.29896e-05	0.000359092	2.43732	4.63847
MLIP	-0.461605	25.6706	-4.72979	2.34596e-05	0.000365045	2.41791	4.62968
TPM1;TPM3;TPM4	-1.06977	23.7874	-4.72496	2.593e-05	0.000398952	2.34843	4.5862
NDUFB8	-0.685838	27.6549	-4.70007	2.58435e-05	0.000398952	2.32514	4.58765
RAB6A;RAB6B	0.30934	22.8727	4.67876	2.7698e-05	0.000424565	2.25872	4.55755
TUBB3;TUBB6	0.628869	24.5529	4.66477	2.89859e-05	0.000442531	2.21517	4.53781
PSMD2	0.274184	23.2627	4.66372	2.90855e-05	0.000442531	2.21189	4.53632
TUBB6	0.564406	23.8828	4.65962	2.9475e-05	0.000446802	2.19914	4.53055
PDIA4	0.567255	22.6551	4.65599	2.98249e-05	0.000450444	2.18784	4.52542
ISLR	1.30175	21.4785	4.79736	3.85102e-05	0.000551069	2.18155	4.41442
RAB23	1.73996	21.6561	5.19368	4.4473e-05	0.000617213	2.16307	4.3519
HDHD2	-0.410181	23.706	-4.64462	3.09459e-05	0.000465662	2.15249	4.5094
GLG1	0.475258	21.8953	4.62886	3.25678e-05	0.000488279	2.10357	4.48721
CALD1	0.830051	24.4593	4.62607	3.28635e-05	0.000490921	2.09491	4.48329
HINT2	-0.438379	24.903	-4.62171	3.33314e-05	0.000496106	2.08138	4.47715
BAX	0.895489	21.0028	4.65496	3.53883e-05	0.000521057	2.07836	4.45114
COQ7	-0.420254	23.7353	-4.61366	3.42111e-05	0.000507362	2.05643	4.46583
AASS	-0.728586	22.5515	-4.60555	3.51217e-05	0.000518993	2.03128	4.45442
YWHAQ	0.439323	23.8809	4.60098	3.56448e-05	0.00052296	2.01713	4.448
UQCC2	-0.532476	23.9131	-4.6154	3.68083e-05	0.000536201	2.0115	4.43405
PRDX5	-0.400503	28.5802	-4.59556	3.62759e-05	0.000530325	2.00033	4.44038
CMC2	-0.446374	23.9036	-4.584	3.76567e-05	0.000546053	1.96457	4.42416
TPM2;TPM4	-0.701525	29.4908	-4.58323	3.77505e-05	0.000546053	1.96219	4.42308
PUDP	-0.598118	22.8083	-4.58191	3.79117e-05	0.00054646	1.95811	4.42123
CLGN	-0.623503	21.6166	-4.58783	3.86339e-05	0.000551069	1.95231	4.41303
FAHD2A	-0.41952	24.3304	-4.57889	3.82834e-05	0.000549889	1.94878	4.41699
TNNT1;TNNT2	-0.74564	27.9273	-4.5733	3.89822e-05	0.000552917	1.93147	4.40913
HSDL2	-0.536444	26.3551	-4.57189	3.9159e-05	0.000552917	1.92713	4.40717
PYGM	-0.616075	24.5742	-4.57183	3.91672e-05	0.000552917	1.92693	4.40708
LRP1	0.817464	21.0363	4.56973	3.94332e-05	0.000554766	1.92046	4.40414
SLFN5	0.560565	18.603	4.67777	5.07487e-05	0.000688039	1.85877	4.29457
PFKL;PFKM	-0.555942	23.5986	-4.54531	4.26663e-05	0.000598202	1.84506	4.36992
ARHGDIB	0.664499	23.5256	4.53829	4.36431e-05	0.000609816	1.82341	4.36008
GGT5	1.24323	21.3105	4.56918	4.63069e-05	0.000638352	1.82117	4.33435
C9	1.29064	24.8386	4.53644	4.39046e-05	0.00061139	1.8177	4.35749
TPT1	-0.533994	24.5793	-4.52761	4.51713e-05	0.000624794	1.79049	4.34514
CBR1;CBR3	0.456771	23.947	4.509	4.79609e-05	0.000658499	1.73319	4.31911
LPP	0.366913	24.3408	4.50817	4.8089e-05	0.000658499	1.73064	4.31795
FLNA	0.988562	25.4383	4.50241	4.8988e-05	0.000667171	1.71293	4.30991
PSMD11	0.288112	22.6898	4.50203	4.90471e-05	0.000667171	1.71178	4.30939
SGCE	0.744759	20.4397	4.51912	5.1988e-05	0.000702522	1.70173	4.2841
APOF	1.41833	19.8847	5.18908	7.46639e-05	0.000934122	1.66551	4.12689
IGHG2	1.23201	28.4734	4.48158	5.23787e-05	0.000705481	1.64896	4.28085
DDX39B	0.498159	22.9116	4.47146	5.41081e-05	0.000725477	1.61792	4.26674
ITIH2	1.19014	23.5909	4.47084	5.42165e-05	0.000725477	1.616	4.26587
PLS1;PLS3	0.653025	21.3324	4.46236	5.5711e-05	0.000740012	1.59002	4.25406
COX6B1	-0.529104	29.6665	-4.46215	5.57487e-05	0.000740012	1.58937	4.25377
SUCLA2	-0.364365	27.0411	-4.46163	5.58431e-05	0.000740012	1.58776	4.25303
GSTM2	-0.543174	24.3646	-4.44681	5.856e-05	0.00077352	1.54237	4.2324
ANXA1	0.595428	24.9299	4.44331	5.92196e-05	0.000779725	1.53167	4.22753
L1CAM	-1.69132	19.9923	-5.29683	9.06714e-05	0.00107607	1.50432	4.04253
C4A;C4B	1.30767	24.1353	4.43235	6.13348e-05	0.000804994	1.49815	4.21229
MYH10;MYH11	1.34334	23.6403	4.42896	6.20048e-05	0.000811196	1.48777	4.20757
COL4A1	0.654673	23.9627	4.43525	6.28955e-05	0.000820237	1.48641	4.20138
COQ9	-0.425459	26.2907	-4.41121	6.56264e-05	0.000853143	1.43357	4.18292
APOC3	1.35641	24.0059	4.40734	6.64417e-05	0.000861018	1.42178	4.17756
RAP2B	0.942181	20.1958	4.45021	7.28733e-05	0.000915485	1.41739	4.13743
CORO1C	0.582451	21.9092	4.40532	6.68721e-05	0.000863588	1.41562	4.17476
POPDC2	-0.496902	22.4618	-4.40444	6.70605e-05	0.000863588	1.41293	4.17353
RBMX	0.358802	22.6722	4.40493	6.92519e-05	0.000889021	1.3967	4.15957
GNL1	0.44389	19.2006	4.40013	7.03134e-05	0.000894394	1.37996	4.15296
NDUFAF6	-0.57176	21.5393	-4.39935	7.04882e-05	0.000894394	1.37759	4.15188
MINPP1	1.73456	20.2781	5.60202	0.000117722	0.00129603	1.37196	3.92914
TKT	0.618984	23.5994	4.38997	7.02319e-05	0.000894394	1.36882	4.15347
RPL11	0.376205	23.6492	4.38835	7.05948e-05	0.000894394	1.3639	4.15123
ELOB	-0.332589	24.268	-4.38763	7.0759e-05	0.000894394	1.36168	4.15022
MYH10;MYH9	0.769905	23.5129	4.38364	7.16657e-05	0.000903075	1.34953	4.14469
H4C1	0.509236	28.4233	4.37016	7.48116e-05	0.000934122	1.30854	4.12603
STAT6	0.641861	19.2804	4.38507	7.91261e-05	0.000973204	1.2969	4.10168
H3C1;H3C15	0.489423	28.3259	4.36545	7.59431e-05	0.000945377	1.29421	4.11951
DDX3X	-0.50212	21.7508	-4.36158	7.68853e-05	0.000954213	1.28245	4.11416
TATDN1	-0.444127	22.1436	-4.35767	7.78485e-05	0.000963258	1.27057	4.10875
SH3BGR	-0.378858	25.6697	-4.35412	7.87335e-05	0.000971283	1.25979	4.10384
CSDC2	-0.766454	22.0106	-4.34968	7.98552e-05	0.00097924	1.24629	4.0977
IGKV3-20;IGKV3D-20	0.973706	25.4299	4.34099	8.20918e-05	0.00100367	1.21995	4.0857
SPG7	-0.429534	21.8327	-4.336	8.34067e-05	0.00101672	1.20479	4.0788
CAV1;CAV3	-0.310979	26.3637	-4.33488	8.37025e-05	0.00101731	1.20141	4.07726
RPL24	0.423797	22.9593	4.33159	8.4584e-05	0.00102499	1.19142	4.07271
APOH	1.13221	25.8851	4.32552	8.62291e-05	0.00104185	1.17306	4.06435
ESYT1	0.412547	21.8038	4.32341	8.6811e-05	0.00104581	1.16664	4.06143
ECHS1	-0.390872	27.087	-4.32145	8.73514e-05	0.00104924	1.16073	4.05873
NFU1	-0.571553	24.7226	-4.31579	8.89375e-05	0.00106518	1.14357	4.05092
IGHG4	1.36932	26.747	4.31237	8.99066e-05	0.00107365	1.13324	4.04621
DES;KRT7;KRT8;PRPH;VIM	0.406682	28.3336	4.32216	9.30007e-05	0.00109156	1.12766	4.03151
CKMT1A;CKMT2	-0.47786	28.1124	-4.30976	9.0654e-05	0.00107607	1.12535	4.04261
CLU	1.02756	26.3608	4.30872	9.09542e-05	0.00107607	1.12219	4.04118
COL4A2	0.417164	25.0443	4.30802	9.11569e-05	0.00107607	1.12007	4.04021
GLO1	-0.324485	26.0109	-4.30191	9.2939e-05	0.00109156	1.10162	4.0318
MYL6;MYL6B	0.65946	26.1891	4.29759	9.42211e-05	0.00110274	1.08856	4.02585
RCN3	2.03667	20.3787	4.33068	0.000113895	0.00127636	1.05048	3.94349
NDUFS4	-0.773302	26.7864	-4.28431	9.82718e-05	0.00114688	1.04845	4.00757
F12	1.19261	22.5455	4.31172	0.000106876	0.00122639	1.03913	3.97112
SEPTIN11	0.833666	22.012	4.30618	0.000108699	0.00123694	1.03366	3.96378
ACADVL	-0.354866	28.2407	-4.27489	0.000101247	0.00117562	1.02003	3.99462
VBP1	-0.394275	22.9606	-4.2747	0.000101307	0.00117562	1.01947	3.99436
PDXK	-0.395329	22.8697	-4.27343	0.000101714	0.00117701	1.01565	3.99262
SNRPD3	0.598082	22.0436	4.26805	0.000106683	0.00122639	0.984728	3.9719
GCSH	-1.06605	21.9224	-4.29966	0.000115189	0.00128141	0.981135	3.93859
RRAS;RRAS2	0.471354	23.7503	4.25804	0.000106787	0.00122639	0.969283	3.97148
C2	1.40028	22.2831	4.28781	0.000119394	0.00130378	0.963677	3.92302
RO60	0.473356	21.33	4.25531	0.000107712	0.00123254	0.961062	3.96773
DPYSL2	0.29627	26.0199	4.25377	0.000108239	0.00123512	0.956421	3.96562
FKBP3	-0.423925	23.8287	-4.24848	0.000110063	0.001249	0.940503	3.95836
CDH2	-0.490001	27.8884	-4.24313	0.000111937	0.00126677	0.924426	3.95103
NT5DC1	-0.486219	21.4627	-4.2447	0.000114797	0.00128141	0.912634	3.94007
LTBP1	1.29527	20.2883	4.23904	0.000113393	0.00127636	0.912123	3.94542
HMOX2	-0.466901	22.6587	-4.2383	0.000113657	0.00127636	0.909909	3.94441
IGHG2;IGHG4	1.18742	29.6107	4.23727	0.000114027	0.00127636	0.906812	3.94299
H2AC18	0.412476	27.3327	4.23344	0.000115414	0.00128141	0.895297	3.93774
ADA	0.575362	20.3947	4.23248	0.000115761	0.0012818	0.89244	3.93644
AKAP2;PALM2	1.072	20.7143	4.39418	0.000166925	0.00162881	0.890922	3.77748
COX6C	-0.534993	28.8863	-4.22998	0.000116679	0.00128848	0.884925	3.93301
CA1	1.59885	26.9507	4.22643	0.000117993	0.00129603	0.874263	3.92814
ACOX2	-0.774118	19.4926	-4.3521	0.000153183	0.00154235	0.871231	3.81479
COX7C	-0.577596	28.8624	-4.22504	0.000118511	0.00129825	0.87009	3.92624
IGKV4-1	1.1867	25.0707	4.222	0.000119651	0.00130378	0.860981	3.92208
RPLP0	0.368116	23.4008	4.2207	0.000120143	0.00130568	0.857076	3.9203
HADH	-0.334516	29.0844	-4.21551	0.000122124	0.00132371	0.841506	3.9132
TMOD1	-0.319399	25.9819	-4.21428	0.000122596	0.00132533	0.837835	3.91152
BID	-0.685895	19.1039	-4.22111	0.00012747	0.00136366	0.827419	3.89459
CFI	1.15091	21.5902	4.20867	0.000124783	0.00134543	0.821004	3.90384
CES2	-0.781205	23.8459	-4.20675	0.000125538	0.00135003	0.815263	3.90122
TRIM54	-0.45951	22.1007	-4.20557	0.000126006	0.00135152	0.811725	3.89961
YWHAH	0.369052	22.8737	4.19844	0.000128864	0.00137499	0.790388	3.88987
RAB10;RAB12;RAB14;RAB1A;RAB1B;RAB30;RAB35;RAB39B;RAB3A;RAB3D;RAB4A;RAB4B;RAB8A;RAB8B	0.52961	24.0528	4.19609	0.000129823	0.00138164	0.78333	3.88665
SMYD1	-0.3663	25.1843	-4.19265	0.000131235	0.00139241	0.773039	3.88195
C6orf136	-0.488914	21.303	-4.19752	0.000133064	0.00139802	0.772093	3.87594
IGKV3-20	0.969095	25.8623	4.19142	0.000131742	0.00139241	0.769371	3.88028
NDUFS1	-0.537716	27.6464	-4.19115	0.000131852	0.00139241	0.768579	3.87991
NUDT9	-0.710846	21.8325	-4.19564	0.000133851	0.0013986	0.76648	3.87338
NDUFA7	-0.702576	26.1866	-4.18829	0.000133044	0.00139802	0.760018	3.87601
NDUFS6	-0.719638	26.737	-4.18666	0.000133728	0.0013986	0.755135	3.87378
RAP1A;RAP1B	0.325408	25.0276	4.18503	0.000134415	0.0013986	0.750261	3.87155
PSMB9	1.20085	19.9133	4.26688	0.00016499	0.00161423	0.748998	3.78254
PSME1	-0.313817	25.9897	-4.18459	0.000134598	0.0013986	0.748965	3.87096
HLA-B	-0.704189	22.9019	-4.18407	0.000134821	0.0013986	0.74739	3.87024
COL5A1	2.63683	22.3942	4.37166	0.000206177	0.0019076	0.720709	3.68576
EPDR1	-0.838961	25.3129	-4.17455	0.00013891	0.00143739	0.718972	3.85727
H1-4	0.5645	26.4979	4.17277	0.000139693	0.00144185	0.71363	3.85483
BST2	-0.552681	23.6953	-4.17034	0.000140759	0.00144619	0.706399	3.85152
S100A11	0.599222	25.4279	4.17021	0.000140817	0.00144619	0.706005	3.85134
ACAA1	-0.444558	23.2242	-4.16858	0.000141538	0.00144997	0.701149	3.84913
VPS26C	0.281996	18.9589	4.17094	0.000148938	0.00151821	0.679378	3.82699
HSDL1	-0.524993	22.2284	-4.17125	0.000148793	0.00151821	0.678687	3.82742
PDLIM5	-0.285986	28.3939	-4.15022	0.000149926	0.0015245	0.646408	3.82412
RRP9	-0.541386	22.6469	-4.16925	0.000159439	0.0015859	0.646101	3.7974
PDE3A;PDE3B	-0.489546	21.136	-4.15443	0.000152208	0.00153629	0.644259	3.81756
PFDN5	-0.321119	22.7812	-4.14925	0.000150382	0.00152536	0.64352	3.8228
ARPC3	0.465515	23.7441	4.14632	0.000151771	0.00153565	0.634785	3.81881
RRAS2	0.550892	21.3867	4.15238	0.000157742	0.00157283	0.628045	3.80205
APOE	1.344	24.2882	4.14087	0.000154382	0.00154888	0.618569	3.8114
TIMM8B	-0.77372	23.6798	-4.14045	0.000154586	0.00154888	0.617313	3.81083
LIMS1	0.442593	23.295	4.13693	0.000156298	0.00156221	0.606848	3.80605
YWHAB;YWHAG;YWHAH;YWHAQ	0.26173	26.6275	4.13351	0.000162441	0.0016041	0.584775	3.78931
ENO2;ENO3	-0.71483	23.926	-4.13391	0.000162242	0.0016041	0.583581	3.78984
BCKDHA	-0.477399	24.1226	-4.12602	0.000161726	0.0016041	0.574404	3.79122
ETFRF1	-0.539497	23.2933	-4.12841	0.000165039	0.00161423	0.567341	3.78241
SUCLG1	-0.378225	27.6376	-4.12359	0.00016296	0.00160537	0.567183	3.78792
PRKDC	0.408431	22.04	4.12045	0.000164564	0.00161423	0.557874	3.78367
PPP1R12A;PPP1R12B	-0.461058	24.6864	-4.11405	0.000167891	0.00163435	0.538858	3.77497
NEFH	-1.48858	20.4032	-4.61243	0.000290711	0.00247255	0.53049	3.53654
ARPC4	0.379563	23.8418	4.11117	0.000169408	0.00164522	0.530313	3.77107
HIBCH	-0.570671	24.7211	-4.10948	0.0001703	0.00164999	0.525322	3.76878
RPL14	0.42554	22.7405	4.1084	0.000170875	0.00165166	0.52212	3.76732
MTIF3	-0.585714	22.0367	-4.10778	0.000181016	0.00173742	0.492408	3.74228
GATD3A;GATD3B	-0.387245	28.0564	-4.09655	0.000177317	0.0017099	0.486973	3.75125
NDUFA4	-0.476536	29.3592	-4.092	0.000179851	0.00173027	0.473501	3.74509
MYOF	1.07062	20.677	4.13757	0.000218406	0.00198981	0.468826	3.66073
TPI1	-0.287962	28.8866	-4.08771	0.00018227	0.00174538	0.46081	3.73928
CAP1	0.553289	23.5878	4.08664	0.000182876	0.0017471	0.457662	3.73784
RPL7A	0.459088	23.1911	4.08419	0.000184282	0.00175645	0.450387	3.73452
IGKV1-33;IGKV1D-33	1.26758	23.7536	4.09557	0.000193529	0.00181926	0.445906	3.71325
SARS2	-0.505883	22.0349	-4.08569	0.000188421	0.00179175	0.441491	3.72487
PTGIS	1.32163	21.6456	4.11873	0.000213311	0.00195598	0.437043	3.67099
FLII	0.406075	21.196	4.0819	0.000190643	0.00180327	0.430361	3.71978
NIPSNAP3B	-0.674367	23.4344	-4.08785	0.000198152	0.00184583	0.420082	3.703
HNRNPR	0.36377	22.4814	4.07343	0.000190561	0.00180327	0.41858	3.71997
MGP	1.19254	22.241	4.08131	0.000196382	0.00184186	0.416699	3.7069
ACTR2	0.570214	23.638	4.0721	0.000191349	0.00180327	0.414664	3.71817
FHL2	-0.655601	28.9191	-4.07203	0.000191388	0.00180327	0.414466	3.71808
FETUB	2.07587	20.1516	4.42448	0.000329416	0.00266386	0.390672	3.48226
PLIN4	-0.572547	24.8257	-4.06291	0.000196901	0.00184252	0.387515	3.70575
HSD17B4	-0.376837	23.0996	-4.06206	0.00019742	0.00184318	0.385018	3.70461
IDH1	-0.344781	24.3079	-4.05934	0.000199095	0.00185041	0.377	3.70094
CAP1;CAP2	0.563495	22.6881	4.05168	0.000203893	0.00189073	0.354402	3.6906
UBE2K	-0.289366	23.0214	-4.04532	0.000207962	0.00191979	0.335654	3.68202
IGKV2D-28;IGKV2D-29	0.926521	25.1763	4.04223	0.000209962	0.00193391	0.326571	3.67786
RRAS	0.418134	23.2922	4.04094	0.000210807	0.00193735	0.322764	3.67612
TCAP	-0.512598	27.394	-4.03576	0.000214222	0.00195997	0.307516	3.66913
EHBP1L1	0.971609	24.0871	4.19565	0.000300447	0.002524	0.303656	3.52223
NDUFB11	-0.518452	24.2361	-4.02945	0.000218452	0.00198981	0.28897	3.66064
ACTR3	0.440321	23.7883	4.02668	0.000220336	0.00199936	0.280826	3.65691
NCEH1	-0.454282	23.4819	-4.02648	0.000220475	0.00199936	0.280229	3.65664
IGKV1-27;IGKV1-8	1.03439	23.6154	4.01841	0.000226059	0.002042	0.256512	3.64578
LMAN2	0.282809	23.5637	4.01825	0.000226171	0.002042	0.256043	3.64556
COQ10A;COQ10B	-0.560863	20.5409	-4.02985	0.000236459	0.002098	0.253276	3.62624
GFM1	-0.382329	23.4347	-4.0161	0.000227682	0.00205114	0.249727	3.64267
WARS1	-0.42307	24.7977	-4.01506	0.000228418	0.00205326	0.246668	3.64127
HTRA1	1.43823	19.4412	4.03037	0.000243025	0.00213778	0.246176	3.61435
DYNC1H1	0.308587	24.3659	4.01381	0.000229304	0.00205553	0.242997	3.63959
LYRM7	-0.591088	23.1986	-4.01329	0.000229671	0.00205553	0.241482	3.63889
PKIA	-0.787882	23.3436	-4.01122	0.000231146	0.00206423	0.235412	3.63611
RAB5A;RAB5B;RAB5C	0.527374	23.4134	4.00882	0.000232869	0.00207511	0.22837	3.63289
PRPH	-1.31476	21.067	-4.05416	0.000277764	0.00238624	0.220672	3.55632
UQCRB	-0.485219	28.8784	-4.00427	0.000236174	0.002098	0.21501	3.62677
NT5C3A	-0.56662	21.3521	-4.02507	0.00025448	0.00222427	0.211326	3.59435
NDUFB6	-0.534381	25.2655	-3.9998	0.000239459	0.00212004	0.201917	3.62077
H2BC4	0.387304	28.8773	3.99678	0.000241702	0.00213529	0.193081	3.61672
BCAM	-0.361272	25.1452	-3.99582	0.00024242	0.00213704	0.190268	3.61543
MYH10;MYH11;MYH14;MYH9	0.743003	24.2055	3.99301	0.000244539	0.00214651	0.182019	3.61165
CMPK1	-0.303748	25.1343	-3.9852	0.000250505	0.00219419	0.159179	3.60118
CAPZA1	0.439183	23.3753	3.97436	0.00025903	0.00225923	0.12747	3.58665
IGLV3-21;IGLV3-9	0.998264	22.4404	3.97361	0.000259634	0.00225969	0.125266	3.58564
BCAT2	-0.359169	24.363	-3.97046	0.000262168	0.00227692	0.116065	3.58142
AKAP12	0.685188	21.6163	3.96974	0.000262744	0.00227711	0.113985	3.58047
COQ8A	-0.385346	26.0295	-3.95848	0.000272023	0.00234831	0.0811114	3.56539
ATP5PD	-0.424522	29.0185	-3.95839	0.000272102	0.00234831	0.0808369	3.56527
UBE2V1	-0.312908	25.2804	-3.95604	0.00027408	0.00236042	0.0739804	3.56212
RAB5C	0.397423	22.0891	3.95114	0.00027824	0.00238624	0.0597138	3.55558
TPPP	-0.571856	22.3431	-3.95136	0.000284885	0.00243814	0.0495207	3.54533
IGHV3-43;IGHV3-7	1.10233	24.3758	3.94118	0.000286901	0.00245029	0.0306917	3.54227
SLC16A1	-0.384799	23.4478	-3.94003	0.000287915	0.00245385	0.0273513	3.54074
C6	0.905738	20.6793	3.94225	0.000292939	0.00248123	0.0255729	3.53322
TXNDC5	0.473478	23.8131	3.93539	0.000292052	0.00247883	0.0138458	3.53454
MT-CO2	-0.546485	29.8517	-3.93091	0.000296094	0.00250279	0.000837702	3.52857
TMEM11	-0.397562	23.0138	-3.92935	0.000297523	0.0025097	-0.0037182	3.52648
PTGR2	-0.411688	24.425	-3.92638	0.000300249	0.002524	-0.0123526	3.52252
C1S	1.08213	22.2678	3.94124	0.000326829	0.00264815	-0.016968	3.48568
RRBP1	0.701216	22.0608	3.92364	0.000302782	0.00253842	-0.0203003	3.51887
MPI	-0.465273	23.3005	-3.92201	0.000304297	0.00254356	-0.0250236	3.5167
PFDN2	-0.424793	24.2071	-3.92127	0.000304989	0.00254356	-0.0271747	3.51572
DPYSL5	0.508777	24.009	3.92099	0.000305252	0.00254356	-0.0279885	3.51534
PFDN1	-0.349406	24.0191	-3.91912	0.000307007	0.00255301	-0.0334144	3.51285
OPLAH	-0.663919	21.8411	-3.91846	0.000307635	0.00255306	-0.0353482	3.51196
UQCRC1	-0.370529	28.5739	-3.91191	0.000313881	0.00259783	-0.0543645	3.50324
SSBP1	-0.300314	25.6076	-3.91123	0.00031453	0.00259783	-0.0563201	3.50234
EPB41L2	0.513757	23.0313	3.91082	0.000314927	0.00259783	-0.0575126	3.50179
CLIC1	0.382435	25.2972	3.9094	0.000316299	0.00260392	-0.0616244	3.4999
NUDT19	-0.525091	22.3292	-3.90738	0.000318269	0.0026149	-0.0674985	3.49721
SVIL	0.328126	22.8318	3.90591	0.000319704	0.00262145	-0.0717558	3.49525
MSRA	-0.292432	22.891	-3.90434	0.000321241	0.00262703	-0.0762917	3.49317
DDAH1;DDAH2	0.409643	24.5453	3.90334	0.000322228	0.00262703	-0.0791949	3.49184
ARPC1B	0.671419	20.9441	3.90326	0.000322304	0.00262703	-0.079416	3.49173
H2AC18;H2AX;H2AZ2	0.361452	30.4791	3.90223	0.000323323	0.00263012	-0.0824032	3.49036
NDUFA12	-0.631287	26.5847	-3.89918	0.00032636	0.00264815	-0.0912453	3.4863
RBMX;RBMXL1	0.363408	23.0814	3.8927	0.000332899	0.00268674	-0.110006	3.47769
MYH9	0.538068	25.1888	3.88966	0.000336013	0.00270655	-0.11881	3.47364
COMT	0.395052	22.7015	3.89219	0.000341235	0.00273254	-0.12126	3.46695
PCCB	-0.428317	24.5965	-3.88813	0.000337582	0.00271387	-0.123217	3.47162
MOCS2	-0.430874	22.0644	-3.88478	0.000341067	0.00273254	-0.132929	3.46716
DSC2	-0.64941	21.9151	-3.88771	0.000345925	0.00276471	-0.134167	3.46102
DCTPP1	-0.702545	22.6001	-3.90542	0.000374066	0.0029438	-0.138197	3.42705
EZR;RDX	-0.296569	23.4186	-3.88243	0.000351522	0.00279314	-0.146867	3.45405
PARVB	-0.417968	22.1633	-3.87859	0.000347575	0.0027725	-0.150797	3.45895
CST3	1.41786	20.8614	4.07246	0.000548789	0.00390715	-0.152794	3.26059
HPRT1	0.344424	23.7497	3.87494	0.000351477	0.00279314	-0.161351	3.4541
UBL5	-0.274614	23.4517	-3.87565	0.000367475	0.00291426	-0.176786	3.43477
RAB31	1.35267	17.595	4.09355	0.000621935	0.00430845	-0.199339	3.20626
RPS18	0.336515	23.8641	3.85928	0.000368685	0.00291598	-0.206526	3.43334
PSMD7	0.239951	22.3023	3.8589	0.000369112	0.00291598	-0.20762	3.43284
DYNC1I2	0.274045	22.1516	3.85594	0.000372461	0.00293679	-0.216154	3.42892
UCHL1	1.37233	22.4789	3.87491	0.00043433	0.00325589	-0.226102	3.36218
RAC1	0.331097	25.3338	3.85214	0.000376794	0.0029596	-0.227084	3.4239
CCSMST1	-0.538261	21.1025	-3.87514	0.000420996	0.00319677	-0.230688	3.37572
PTGES2	-0.2913	24.7391	-3.84846	0.000381049	0.00298731	-0.237692	3.41902
PCCA	-0.419052	23.9588	-3.84646	0.000383378	0.00299984	-0.243449	3.41637
NDUFB2	-0.701741	26.1934	-3.84352	0.000386826	0.00302106	-0.251906	3.41248
ACSS1	-0.566138	24.7989	-3.84227	0.000388302	0.00302561	-0.255504	3.41083
MRRF	-0.380989	22.8772	-3.84178	0.000388881	0.00302561	-0.25691	3.41018
ALDOA	-0.319612	29.7344	-3.84112	0.000389657	0.00302592	-0.258795	3.40932
ILF3	0.278367	22.5827	3.83475	0.000397284	0.00307933	-0.277103	3.4009
AZGP1	0.880962	24.6297	3.83308	0.000399305	0.0030887	-0.281893	3.3987
MAPK1	0.378825	22.9571	3.83252	0.000399997	0.0030887	-0.283529	3.39794
NUDT4	-0.552516	21.4188	-3.82999	0.000403084	0.0031067	-0.290789	3.3946
SLC4A1	1.41769	23.9547	3.83037	0.000411606	0.00314875	-0.295936	3.38552
MYH4	-0.412399	24.3585	-3.82766	0.000405941	0.00311843	-0.29746	3.39154
IGHV3-33;IGHV3-74	1.44162	24.8082	3.82752	0.000406125	0.00311843	-0.297886	3.39134
CYC1	-0.422326	27.3429	-3.82471	0.000409602	0.00313926	-0.305936	3.38764
PIP4K2A	0.560963	17.7346	3.84891	0.000454388	0.00335729	-0.306973	3.34257
RNPEP	0.392612	22.1825	3.81931	0.000416379	0.00317934	-0.321429	3.38051
ATIC	-0.34464	23.6969	-3.81663	0.000419782	0.00319677	-0.329113	3.37698
ALDH1A1;ALDH2	-0.332798	27.2816	-3.81589	0.000420719	0.00319677	-0.331219	3.37601
RPL9	0.359575	21.4865	3.81507	0.000421774	0.00319677	-0.333582	3.37492
PVR	-0.587639	21.0049	-3.82109	0.00044344	0.00330608	-0.342473	3.35317
MYO1D	1.88843	19.8333	3.88521	0.000632003	0.00435616	-0.343632	3.19928
TPD52	-0.545191	20.5302	-3.8128	0.000434033	0.00325589	-0.34852	3.36248
IVD	0.320569	24.773	3.80925	0.000429291	0.00324309	-0.350257	3.36725
LMNA	0.339851	27.6426	3.80912	0.000429465	0.00324309	-0.350639	3.36707
BCS1L	-0.375778	23.2976	-3.80801	0.000430905	0.00324625	-0.353798	3.36562
NDUFB4	-0.563871	27.5368	-3.80759	0.000431463	0.00324625	-0.35502	3.36506
LMNA;LMNB1	0.367493	26.7994	3.80668	0.000442116	0.0033022	-0.363427	3.35446
GNG7	-0.56122	22.759	-3.80392	0.000436284	0.00326458	-0.365507	3.36023
TIMM50	-0.312568	22.7099	-3.79646	0.000446258	0.00332106	-0.386836	3.35041
PTBP1	0.497749	22.3095	3.79481	0.000448506	0.00333176	-0.391577	3.34823
SSR4	0.472294	21.7573	3.79354	0.000450227	0.0033385	-0.39519	3.34657
PPP1R12B	-0.509325	25.1473	-3.7905	0.000454395	0.00335729	-0.403884	3.34257
CA2	0.831403	25.1358	3.78939	0.000455926	0.00336217	-0.407058	3.34111
LYZ	1.21544	23.7659	3.78883	0.000456693	0.00336217	-0.408642	3.34038
RPS4X;RPS4Y1	0.469753	22.7758	3.7877	0.000458265	0.0033658	-0.411884	3.33888
PNKD	-0.374336	22.5452	-3.78682	0.00045948	0.0033658	-0.414382	3.33773
QDPR	-0.438553	24.7943	-3.78671	0.000459643	0.0033658	-0.414718	3.33758
RPL35	0.53495	20.5608	3.78403	0.000473344	0.00344797	-0.430327	3.32482
GANAB	0.260132	24.7731	3.78042	0.000468472	0.00342434	-0.432663	3.32932
SMARCA4	3.11247	20.5262	4.2024	0.000893531	0.00551145	-0.4342	3.04889
BCL2L13	-0.45587	24.4692	-3.77677	0.000473673	0.00344797	-0.443077	3.32452
MCCC1	-0.374152	23.5214	-3.77639	0.000474221	0.00344797	-0.444167	3.32402
GRPEL1	-0.527376	24.0768	-3.77544	0.000475573	0.00345169	-0.446852	3.32278
BCKDK	-0.391582	22.2427	-3.77452	0.000487072	0.00352891	-0.457292	3.31241
NPY	-1.27939	22.5986	-3.82326	0.000646536	0.00441274	-0.46144	3.18941
PFKL;PFKM;PFKP	-0.366371	25.704	-3.76467	0.000491316	0.00355339	-0.47756	3.30864
HYOU1	0.304208	22.3116	3.76345	0.000493121	0.00356018	-0.481019	3.30705
CAND2	-0.398624	22.3783	-3.75736	0.000512828	0.00368949	-0.505873	3.29003
MFN1;MFN2	0.448578	21.8066	3.84763	0.000696657	0.00466102	-0.509168	3.15698
SERPING1	0.824427	25.916	3.75237	0.00050989	0.00367479	-0.512541	3.29252
IGHV5-51	1.26444	21.9481	3.77011	0.000604684	0.00420521	-0.525606	3.21847
TMEM109	0.268446	25.3806	3.74296	0.00052455	0.00376722	-0.539253	3.28021
MMUT	-0.350945	23.9654	-3.73858	0.000531524	0.00381064	-0.551698	3.27448
PPIL1	-0.471471	23.1537	-3.73432	0.000538389	0.00385314	-0.563788	3.2689
MSN	0.337237	25.2946	3.73006	0.000545323	0.00389426	-0.575844	3.26335
ALDH2	-0.438203	27.5119	-3.72963	0.00054603	0.00389426	-0.577065	3.26278
CYSTM1	0.878299	20.2904	3.77588	0.000679583	0.00456911	-0.584128	3.16776
SNX2	0.449638	21.5686	3.72673	0.000550819	0.00391482	-0.58529	3.25899
GNG12	0.352382	23.8535	3.72535	0.000553101	0.00392425	-0.589184	3.2572
MTUS2	-0.683806	21.4404	-3.73247	0.000576952	0.0040782	-0.590641	3.23886
TUBB4A;TUBB6	0.518984	23.8242	3.72232	0.000569553	0.00403401	-0.60472	3.24447
MT-ATP8	-0.409586	25.6584	-3.71082	0.000577778	0.0040782	-0.630288	3.23824
HHATL	-0.498859	22.1715	-3.70945	0.000580161	0.004088	-0.634164	3.23645
SLC16A7	-0.602172	19.4456	-3.74759	0.00070901	0.00470535	-0.634912	3.14935
DYNLL1	0.568637	22.6188	3.71988	0.000627254	0.00433069	-0.639888	3.20256
NDUFS5	-0.542775	26.5707	-3.70726	0.000583994	0.00410796	-0.640363	3.23359
TAGLN2	0.517062	26.6366	3.70604	0.000586129	0.00411593	-0.643798	3.23201
PEX14	-0.499534	20.246	-3.70346	0.000590696	0.00413746	-0.651104	3.22864
DDAH2	0.380317	24.2643	3.70317	0.00059121	0.00413746	-0.651924	3.22826
IGKV2-24;IGKV2D-29	0.953906	24.4099	3.70633	0.000609938	0.00423247	-0.654709	3.21471
NMNAT3	-0.472549	20.3629	-3.70326	0.000602916	0.00420505	-0.658317	3.21974
PPBP	1.23018	21.5501	3.75379	0.000811701	0.00516972	-0.660617	3.0906
MYL6	0.589942	26.4932	3.69862	0.000599328	0.00418714	-0.66476	3.22234
TUBA1C;TUBA4A;TUBA8	0.322636	28.1072	3.69548	0.000604986	0.00420521	-0.673603	3.21825
GLYCTK	-0.857515	23.6662	-3.69262	0.000635227	0.00437105	-0.689379	3.19707
SNF8	-0.423343	21.7014	-3.71491	0.000751087	0.004921	-0.703319	3.12431
MTFR1L	-0.639895	22.6962	-3.68474	0.000624774	0.00432083	-0.70389	3.20428
SEPTIN11;SEPTIN6	0.626243	21.8013	3.68577	0.000648251	0.00441486	-0.708469	3.18826
RBBP7	-0.49051	20.4495	-3.6866	0.000646657	0.00441274	-0.711493	3.18933
ELAVL1	0.352618	22.1666	3.68065	0.000644929	0.00441274	-0.719144	3.19049
FUNDC2	-0.467563	22.549	-3.67677	0.000639836	0.00439539	-0.726301	3.19393
UQCRQ	-0.311602	28.0841	-3.67353	0.000646067	0.00441274	-0.735416	3.18972
CAV1	-0.296307	27.6627	-3.67196	0.000649117	0.00441486	-0.739847	3.18768
PFDN6	-0.381399	24.2392	-3.66902	0.000654835	0.00444638	-0.748095	3.18387
RAB8B	0.822186	19.8747	3.73519	0.000889991	0.00549787	-0.753663	3.05061
TUBA1C;TUBA4A;TUBA8;TUBAL3	0.347083	26.0967	3.66625	0.000660275	0.00447072	-0.755875	3.18028
CCT6A;CCT6B	0.229633	23.2331	3.66609	0.000660595	0.00447072	-0.756332	3.18006
ECI1	-0.283156	25.8131	-3.66545	0.000661854	0.00447187	-0.758121	3.17924
WDR37	0.375945	20.824	3.67121	0.000706353	0.00469974	-0.766789	3.15098
MDH2	-0.285068	29.9014	-3.65779	0.000677161	0.00456778	-0.779621	3.16931
MAP2K4	-0.443844	21.1614	-3.66199	0.000695449	0.00466053	-0.779909	3.15773
BDH1	-0.449723	25.1374	-3.65702	0.000678728	0.00456911	-0.781794	3.1683
MYH1;MYH13;MYH2;MYH3;MYH4;MYH6;MYH7;MYH8	-0.264674	28.7449	-3.65414	0.000684574	0.00459515	-0.789857	3.16458
FXN	-0.421092	24.3116	-3.64694	0.000699436	0.0046718	-0.810046	3.15525
UCHL3	-0.379799	23.7025	-3.64641	0.000700543	0.0046718	-0.811532	3.15457
ARPC2	0.52193	22.3575	3.64332	0.000707021	0.00469974	-0.820183	3.15057
DBN1	0.617628	20.9185	3.64104	0.00071183	0.00471418	-0.826554	3.14762
TPM4	0.6193	25.0121	3.64066	0.000712635	0.00471418	-0.827616	3.14713
RPS8	0.257252	23.6117	3.63895	0.00071628	0.00473067	-0.83241	3.14492
JCHAIN	1.13176	22.6308	3.64309	0.000766688	0.0049756	-0.837983	3.11538
SERPINB9	0.739497	21.1005	3.63555	0.000723562	0.0047711	-0.841915	3.14052
TUBA1A;TUBA3C	0.55728	22.7646	3.63615	0.000735974	0.00483741	-0.845864	3.13314
STRAP	-0.257204	22.326	-3.63318	0.000728691	0.00479722	-0.848552	3.13746
MYLK	0.96415	21.4609	3.63233	0.000758983	0.00494905	-0.860283	3.11977
NDUFV3	-0.605528	27.4606	-3.62609	0.000744215	0.00488376	-0.868355	3.1283
STT3A	0.497347	21.5511	3.63732	0.000815703	0.00518618	-0.872848	3.08847
RPL12	0.322639	23.8824	3.62228	0.000752689	0.00492364	-0.87899	3.12338
MB	-0.429776	33.7632	-3.61985	0.000758137	0.00494905	-0.885765	3.12025
TICAM2	0.439035	20.113	3.61803	0.000762254	0.00496111	-0.890851	3.1179
IGHA1	1.1877	27.7204	3.61759	0.000763248	0.00496111	-0.892075	3.11733
BVES	-0.399771	21.9988	-3.62625	0.000823001	0.00521742	-0.895239	3.0846
IGKV1-5	1.02816	23.3049	3.61987	0.000838288	0.00524952	-0.897043	3.07661
MYH1;MYH13;MYH3;MYH4;MYH6;MYH7;MYH8	-0.334743	31.8303	-3.61544	0.000768136	0.00497713	-0.89807	3.11456
ISOC1	-0.375288	25.3081	-3.61372	0.000772055	0.00498848	-0.902849	3.11235
ATP5F1D	-0.401445	28.4968	-3.61361	0.000772316	0.00498848	-0.903166	3.11221
CRP	-2.5094	21.969	-3.67998	0.00112431	0.00655131	-0.904086	2.94911
CD44	0.660468	22.6186	3.61217	0.000775626	0.005002	-0.907182	3.11035
LCP1;PLS3	0.672252	23.9573	3.6093	0.000782259	0.00503687	-0.915178	3.10665
TMEM43	1.20121	22.1359	3.60993	0.000810604	0.00516972	-0.918464	3.09119
APOA1	0.791091	29.7654	3.60809	0.000785063	0.00504701	-0.918538	3.1051
NDUFB3	-0.54408	25.4378	-3.60579	0.000790456	0.00507374	-0.924965	3.10212
CTNNA1	-0.374868	23.8806	-3.60422	0.000794141	0.00508944	-0.929332	3.1001
SPAG7	-0.551679	27.7677	-3.60575	0.00080514	0.00515189	-0.930227	3.09413
EMILIN1	0.608803	24.3464	3.59846	0.00080782	0.005161	-0.945363	3.09269
IGHV3-7	1.05497	22.8621	3.59472	0.00081681	0.00518618	-0.955751	3.08788
IGKV1-6;IGKV1D-12	1.02868	23.7312	3.59292	0.000836183	0.00524952	-0.963136	3.0777
RNASET2	1.35762	20.1085	3.78467	0.00148648	0.00804542	-0.965947	2.82784
S100A4	0.679222	26.5018	3.59019	0.000827843	0.00523721	-0.968343	3.08205
COX4I1	-0.380688	29.3245	-3.58985	0.000828673	0.00523721	-0.969283	3.08162
MYDGF	0.617282	22.0847	3.58892	0.000830952	0.00524355	-0.97186	3.08042
NDUFS2	-0.359739	26.0647	-3.58794	0.000833364	0.00524952	-0.97458	3.07917
MACROH2A1	0.351611	24.3316	3.58706	0.000835551	0.00524952	-0.97704	3.07803
GALM	0.447857	22.5186	3.5903	0.00087559	0.00544989	-0.979046	3.0577
VWA1	0.504678	21.0601	3.58627	0.000837486	0.00524952	-0.97921	3.07702
IGHM	1.30223	23.501	3.58467	0.000841477	0.00526147	-0.983671	3.07496
NMT1	-0.44728	19.93	-3.59118	0.000930932	0.00572495	-0.983914	3.03108
CSRP1	0.939978	23.7504	3.58276	0.000846238	0.0052832	-0.988963	3.07251
KLHL31	-0.511695	20.5985	-3.62767	0.00117721	0.00678258	-0.993148	2.92915
TUBB	0.391129	26.8151	3.57513	0.000865537	0.00539549	-1.01012	3.06271
PTER	-0.752478	22.277	-3.58381	0.000996657	0.0059996	-1.023	3.00145
PRDX3	-0.231456	28.7873	-3.57029	0.000878014	0.0054567	-1.02354	3.0565
ATP5F1B	-0.331074	31.0306	-3.56752	0.000885224	0.00548824	-1.03121	3.05295
ALDH5A1	-0.408063	24.9364	-3.56731	0.000885761	0.00548824	-1.03178	3.05268
COTL1	0.834386	18.6093	3.57561	0.00095215	0.00582926	-1.03304	3.02129
TAGLN	1.0119	26.769	3.56616	0.000888784	0.00549787	-1.03498	3.0512
TUBA4A;TUBA8	0.268575	28.0379	3.56183	0.000900206	0.0055443	-1.04695	3.04566
GUK1	0.595529	20.9696	3.56139	0.000971447	0.005886	-1.05405	3.01258
NPPA	2.68905	22.8362	3.54235	0.00146771	0.0079859	-1.06791	2.83336
OLFML3	1.85317	22.5195	3.60725	0.00156854	0.00839006	-1.076	2.8045
RPS2	0.301791	23.3534	3.54934	0.000933968	0.00573504	-1.08147	3.02967
MRPS6	-0.604064	21.7645	-3.54679	0.000940996	0.00576957	-1.08849	3.02641
RAP1B	0.726916	21.9297	3.54632	0.00099486	0.0059996	-1.10162	3.00224
GNAI1;GNAI2;GNAI3	1.45576	21.3435	3.73524	0.00181232	0.00929563	-1.10233	2.74177
UQCRH	-0.721981	27.5459	-3.54047	0.000958655	0.00585625	-1.10592	3.01834
ALDH1A2;ALDH2	-0.692977	22.2578	-3.56039	0.00118417	0.00679409	-1.10709	2.92659
RPL17	0.281557	23.1203	3.53981	0.000960528	0.00585625	-1.10775	3.01749
PCYOX1	-0.303283	24.4718	-3.5397	0.000960836	0.00585625	-1.10805	3.01735
CRKL	-0.188497	23.6164	-3.53815	0.000965222	0.00586753	-1.11231	3.01537
IBA57	0.242151	22.6883	3.53794	0.000965838	0.00586753	-1.11291	3.0151
PPA2	-0.256806	24.4996	-3.53754	0.000966971	0.00586753	-1.11401	3.01459
UBE2D1	-0.296962	23.2658	-3.54923	0.00109836	0.00642744	-1.12112	2.95926
ARL3	-0.385907	24.1798	-3.53412	0.00097673	0.00590929	-1.12342	3.01023
PNP	0.994352	20.118	3.54298	0.00109204	0.00640869	-1.13046	2.96176
PTGFRN	0.598114	22.589	3.53266	0.00105523	0.00625524	-1.13151	2.97665
HBA1;HBZ	1.26293	31.3129	3.52901	0.000991509	0.00598988	-1.13749	3.0037
ACE2	1.38551	19.2547	3.58656	0.00156483	0.00838374	-1.13983	2.80553
MAPK3	0.250636	22.6047	3.52696	0.000997499	0.0059996	-1.14313	3.00109
COQ6	-0.317438	23.9812	-3.52604	0.00100019	0.00600698	-1.14565	2.99992
STOM	0.48008	23.8332	3.52417	0.00100571	0.00603135	-1.15081	2.99753
HNRNPM	0.30709	22.8959	3.52238	0.00101102	0.00605431	-1.15574	2.99524
GALT	-0.636726	20.3467	-3.55459	0.00137008	0.00760578	-1.16338	2.86326
MT-ATP6	-0.334192	25.7278	-3.516	0.00104768	0.00622587	-1.17449	2.97977
MAPKAPK3	-0.64648	20.1503	-3.53103	0.00118406	0.00679409	-1.17573	2.92663
EIF1;EIF1B	-0.495467	22.5388	-3.5149	0.00103344	0.00617956	-1.17628	2.98572
ACAT2	0.578348	19.7332	3.5136	0.00103739	0.00619419	-1.17985	2.98406
AFG3L2	-0.306442	25.5299	-3.51203	0.00104218	0.00621375	-1.18416	2.98206
MT-CO1	-0.541278	25.1567	-3.51089	0.00104565	0.00622539	-1.18727	2.98062
ALDH1A1;ALDH1A2;ALDH1A3;ALDH1B1;ALDH2	-0.361508	26.1638	-3.50988	0.00104876	0.00622587	-1.19006	2.97932
LAMP1	0.360106	23.8067	3.50596	0.00106087	0.00627962	-1.2008	2.97434
ORM2	0.765364	27.9545	3.50477	0.00106458	0.00628801	-1.20407	2.97282
FHL1	0.573443	27.3217	3.50452	0.00106535	0.00628801	-1.20475	2.97251
NDUFB9	-0.539547	26.5178	-3.50388	0.00106737	0.00629087	-1.20652	2.97169
ATP1A1;ATP1A2;ATP1A3;ATP4A	-0.332477	23.0854	-3.50128	0.00107551	0.00632978	-1.21363	2.96839
IGLV8-61	0.872326	22.4217	3.50311	0.0011715	0.00675915	-1.21783	2.93126
RPS7	0.288242	21.9182	3.50055	0.00109593	0.00642238	-1.21927	2.96022
PEBP1	-0.343091	28.8857	-3.4968	0.00108971	0.00640418	-1.22591	2.96269
FARSA	-0.330952	22.1529	-3.49191	0.0011054	0.00645946	-1.23929	2.95648
MRPS35	-0.484311	22.1023	-3.49128	0.00112591	0.00655131	-1.24452	2.9485
PTRHD1	-0.436532	22.3174	-3.48863	0.00113463	0.00658342	-1.25174	2.94515
ADPRS	-0.248726	22.4849	-3.4863	0.0011237	0.00655131	-1.25464	2.94935
VAPB	-0.288193	24.6416	-3.48454	0.00112949	0.00656284	-1.25945	2.94712
FKBP9	0.456156	22.8024	3.47782	0.00115185	0.00667391	-1.27779	2.9386
DARS1	0.256705	22.5396	3.47516	0.00116084	0.00671291	-1.28506	2.93523
IGFBP7	0.647663	24.3001	3.47486	0.00116185	0.00671291	-1.28588	2.93485
MYH11;MYH14;MYH9	0.569066	24.0711	3.46921	0.00118115	0.00679409	-1.30128	2.9277
IGLV3-16	1.09753	21.5759	3.46667	0.00132543	0.00740798	-1.30541	2.87764
C1QC	1.34171	24.0938	3.45835	0.00148278	0.00803598	-1.31097	2.82892
LGMN	0.94536	18.8673	3.50159	0.00169292	0.00889323	-1.3159	2.77136
STX4	-0.319916	21.0359	-3.46107	0.00120952	0.00692986	-1.32347	2.91739
MT-ND1	-0.423193	24.6397	-3.46015	0.00123241	0.0070121	-1.32905	2.90924
AASDHPPT	-0.276495	22.0059	-3.45797	0.00122047	0.00698286	-1.3319	2.91347
COQ3	-0.443003	23.1168	-3.45707	0.00122367	0.00699141	-1.33434	2.91234
MYH6	-0.754221	28.7486	-3.45623	0.00122665	0.00699875	-1.33662	2.91128
PCBD2	-0.436393	24.4152	-3.45556	0.00122905	0.00700271	-1.33845	2.91043
ANKRD1	0.906418	24.3868	3.4536	0.00123609	0.00702334	-1.34378	2.90795
UBE2L3	-0.268143	24.9575	-3.45266	0.00123948	0.00703284	-1.34634	2.90676
DNLZ	0.657897	21.2098	3.45246	0.00137952	0.00764488	-1.35846	2.86027
SAA1	-3.15761	24.6861	-3.43164	0.00218592	0.0107285	-1.36451	2.66036
NAP1L1	0.278906	24.0383	3.44563	0.00126509	0.00716733	-1.36545	2.89788
DES;VIM	0.350345	30.0526	3.4452	0.00126667	0.00716733	-1.36662	2.89734
RACK1	0.318885	23.648	3.44363	0.00127246	0.00719019	-1.37088	2.89536
METTL26	-0.774757	20.1372	-3.48386	0.00177081	0.0092082	-1.37819	2.75183
SERPINH1	0.786538	23.4828	3.44076	0.00128311	0.00724041	-1.37866	2.89174
CS	-0.249392	29.8881	-3.4392	0.00128893	0.00726326	-1.38289	2.88977
IGFALS	1.03311	20.7945	3.44567	0.00143516	0.00788184	-1.386	2.8431
MYH1;MYH13;MYH16;MYH2;MYH3;MYH4;MYH6;MYH7;MYH8	-0.32552	30.078	-3.4381	0.0013136	0.00736191	-1.386	2.88154
FBN1	0.556955	23.6883	3.43763	0.00129482	0.00728033	-1.38715	2.88779
FN3K	-0.238629	25.0644	-3.43745	0.0012955	0.00728033	-1.38764	2.88756
DNAJA3	-0.316498	23.8551	-3.43529	0.00130364	0.00731607	-1.39349	2.88484
FLNB	0.485882	22.4624	3.4299	0.00132419	0.00740798	-1.40809	2.87805
FGG	0.866885	26.7699	3.42801	0.00133147	0.00742778	-1.41322	2.87567
MTHFD1	-0.305798	24.0016	-3.42772	0.00133259	0.00742778	-1.414	2.8753
CYB5A	-0.329476	25.4615	-3.42634	0.00133791	0.00744735	-1.41772	2.87357
IGKV3-15	1.40363	26.5183	3.42476	0.00134405	0.00747141	-1.422	2.87158
BAG6	0.250758	22.6002	3.41511	0.00138216	0.00764488	-1.4481	2.85944
RPL27	0.285327	22.9745	3.4146	0.0013842	0.00764488	-1.44948	2.8588
HSPA1A;HSPA6	-0.272124	27.1981	-3.41451	0.00138457	0.00764488	-1.44972	2.85869
PLXNB2	0.473182	19.7778	3.45575	0.00197664	0.00996323	-1.4608	2.70407
NDUFV1	-0.444929	26.5361	-3.4104	0.00140113	0.00772598	-1.46082	2.85352
ENDOG	-0.425364	22.04	-3.41174	0.00146447	0.0079859	-1.4632	2.83432
RPS9	0.225484	24.2448	3.40772	0.00141204	0.00777568	-1.46806	2.85015
NDRG2	-0.366209	25.3766	-3.40378	0.0014282	0.00785417	-1.47868	2.84521
PRKAR2A	-0.240812	23.6702	-3.40076	0.00144072	0.00790186	-1.48682	2.84142
SLC2A1	0.921418	21.031	3.40035	0.00159661	0.00850697	-1.48807	2.7968
ETFB	-0.280249	28.3817	-3.39924	0.00144709	0.00792621	-1.49094	2.8395
EEF1G	0.224721	23.546	3.3987	0.00144933	0.00792788	-1.49238	2.83883
EZR	-0.231298	25.7603	-3.39736	0.00145494	0.00794798	-1.49598	2.83716
FDX1	-0.447681	23.5456	-3.39434	0.00146769	0.0079859	-1.50412	2.83337
APOM	0.871098	22.6233	3.39307	0.00147307	0.00799424	-1.50753	2.83178
COQ5	-0.372239	23.7912	-3.39306	0.00147314	0.00799424	-1.50758	2.83176
HSPH1	-0.657864	19.7056	-3.39176	0.00152497	0.00821047	-1.51531	2.81674
FABP3	-0.276755	32.5196	-3.3876	0.0014965	0.008089	-1.52225	2.82492
SEPTIN8	0.512888	20.8982	3.38731	0.00162541	0.008638	-1.52354	2.78904
LYPLA1	-0.317474	24.1119	-3.3869	0.00149953	0.00809473	-1.52414	2.82404
TPM1;TPM3	-0.486765	30.6523	-3.38241	0.00151906	0.00818935	-1.5362	2.81843
TOP2B	0.443402	19.4652	3.38257	0.00159115	0.00848889	-1.53766	2.79829
NEDD8	-0.241732	25.6965	-3.37937	0.00153245	0.00823992	-1.54439	2.81461
UBE2A	-0.84215	21.0862	-3.38166	0.00208068	0.0103857	-1.54974	2.68179
FAM136A	-0.471808	22.9681	-3.37851	0.00166605	0.00878579	-1.55511	2.77831
DSG2	-0.318752	24.166	-3.37512	0.00155129	0.00833034	-1.55578	2.80931
S100A6	0.485916	28.4509	3.37172	0.00158999	0.00848889	-1.56415	2.79861
HSPA12B	-0.316408	20.9037	-3.372	0.00156532	0.00838374	-1.56417	2.8054
SNRNP200	0.449154	19.3699	3.37471	0.00190597	0.00965441	-1.58536	2.71988
TPM3;TPM4	0.787206	22.9202	3.36607	0.00175689	0.00918229	-1.59067	2.75526
RPL23	0.274503	22.7087	3.36104	0.0016154	0.00859595	-1.59352	2.79172
TPM2;TPM3;TPM4	-0.607936	24.2743	-3.36061	0.00164132	0.00869136	-1.59375	2.78481
ACSL1;ACSL6	-0.460601	25.3731	-3.36051	0.0016418	0.00869136	-1.59402	2.78468
SERPINA1	0.678692	30.4038	3.35843	0.00162759	0.00863844	-1.60052	2.78845
GPT;GPT2	-0.97909	21.1906	-3.45984	0.00323949	0.0142635	-1.61111	2.48952
FABP5	-0.415802	27.9264	-3.35291	0.00165358	0.0087425	-1.61528	2.78157
LAMTOR1	-0.263099	23.0571	-3.35135	0.00166102	0.00877052	-1.61946	2.77963
NRDC	-0.733844	17.2819	-3.41792	0.00273436	0.0126495	-1.62051	2.56314
PDP1	-0.28783	23.0511	-3.34864	0.00167394	0.00881609	-1.62667	2.77626
IQGAP1;IQGAP2	0.734645	21.919	3.34376	0.00180521	0.00929563	-1.63258	2.74347
SF3A2	0.688911	16.4924	3.3736	0.00242562	0.0116954	-1.63313	2.61518
HSPA1A;HSPA2;HSPA6;HSPA8	-0.246514	23.3902	-3.34619	0.00168579	0.00886711	-1.63324	2.7732
CXADR	-0.490063	21.4739	-3.34511	0.00176918	0.0092082	-1.64038	2.75223
AOC3	0.725026	24.5986	3.33975	0.00171715	0.00899835	-1.6504	2.76519
RPL7	0.247537	23.3586	3.33972	0.00171731	0.00899835	-1.65049	2.76515
ABI1	0.350978	21.598	3.33782	0.00180599	0.00929563	-1.65857	2.74328
NDUFC2	-0.477301	25.4586	-3.33226	0.00175441	0.00918103	-1.67038	2.75587
HDHD3	-0.456876	22.9527	-3.33182	0.00178188	0.00925409	-1.67297	2.74912
MYH1;MYH2;MYH4;MYH7;MYH8	-0.238242	29.464	-3.32958	0.00176791	0.0092082	-1.67752	2.75254
PERM1	-0.557879	22.1881	-3.32948	0.00176841	0.0092082	-1.67778	2.75242
EXOC5	0.328027	20.772	3.33019	0.0018753	0.00956807	-1.68042	2.72693
ANK1	1.29179	20.5808	3.32722	0.00192301	0.00971674	-1.68546	2.71602
RPL26;RPL26L1	0.380702	23.1011	3.32622	0.00183748	0.0093885	-1.6871	2.73578
DPP3	0.468005	21.2812	3.32623	0.00189622	0.00962878	-1.68869	2.72211
ARMC10	1.0154	20.1603	3.39822	0.00321501	0.0141861	-1.68959	2.49282
NHLRC2	-0.281895	22.4433	-3.32257	0.00180369	0.00929563	-1.69617	2.74384
RPL4	0.265561	23.9461	3.32202	0.00180654	0.00929563	-1.69763	2.74315
AK3	-0.309146	27.6503	-3.32172	0.00180808	0.00929563	-1.69843	2.74278
PHPT1	-0.33665	26.4089	-3.32151	0.00180917	0.00929563	-1.69899	2.74252
SMPX	-0.862285	23.6904	-3.32145	0.00180949	0.00929563	-1.69915	2.74244
PON1	1.20073	20.1613	3.32144	0.00180953	0.00929563	-1.69917	2.74243
ERAP2	1.00571	18.8767	3.41311	0.00311083	0.0139327	-1.69962	2.50712
CNN3	0.592326	22.6895	3.32086	0.00181251	0.00929563	-1.7007	2.74172
ETFA	-0.293257	29.2655	-3.31996	0.00181719	0.00930798	-1.7031	2.7406
VCL	0.228767	27.5161	3.3179	0.00182793	0.00935136	-1.70858	2.73804
KIF13A	0.7796	18.1297	3.34726	0.00268887	0.0124812	-1.71085	2.57043
PDE3A	-0.332233	21.9778	-3.31548	0.00189417	0.00962878	-1.71725	2.72258
TUBB2B	-0.765499	20.4602	-3.318	0.00245401	0.0117502	-1.7322	2.61012
NDUFA6	-0.366285	25.7494	-3.30856	0.00187728	0.00956807	-1.73336	2.72647
VPS4A	-0.419733	21.4564	-3.3088	0.0019024	0.00964824	-1.73386	2.7207
HBA1	1.19101	31.9992	3.30787	0.00188098	0.00957506	-1.73519	2.72562
LYPLA2	-0.310136	22.1337	-3.30727	0.00191068	0.00966633	-1.73789	2.71881
FGF1	0.569674	22.4518	3.30715	0.00200023	0.0100595	-1.74041	2.69892
BIN1	0.786363	20.309	3.34606	0.00280746	0.012915	-1.74174	2.55169
URM1	-0.465995	21.6203	-3.30574	0.00234635	0.0113665	-1.75925	2.62961
SERPINB1;SERPINB8;SERPINB9	0.493149	22.855	3.29654	0.00196972	0.00994053	-1.76619	2.7056
STEAP4	0.826904	20.2527	3.35191	0.00318311	0.0140756	-1.77274	2.49715
MAP1LC3A	0.858419	21.5036	3.33417	0.00315616	0.0140148	-1.7874	2.50084
FGB	0.825842	27.228	3.28621	0.00200064	0.0100595	-1.79252	2.69883
ERAP1	0.381496	21.6206	3.28413	0.00201253	0.010105	-1.79803	2.69626
MT-ND5	-0.646782	24.402	-3.28377	0.0020146	0.010105	-1.79899	2.69581
COA7	-0.773279	19.2003	-3.28833	0.00245701	0.0117502	-1.80508	2.60959
AKR1C2	0.898268	20.5924	3.30181	0.00289771	0.0132265	-1.80917	2.53794
RTN3	0.415143	23.3773	3.27935	0.00204002	0.01022	-1.81063	2.69037
SRP9	0.723873	21.7697	3.27438	0.00260981	0.0122035	-1.8172	2.58339
GOLGA3	2.1687	19.5691	3.36222	0.00371132	0.0157501	-1.81733	2.43047
EFHD1	0.772516	22.2653	3.27508	0.00206492	0.0103322	-1.8219	2.6851
EIF4H	-0.345971	23.1376	-3.27517	0.00209252	0.0104195	-1.82239	2.67933
H1-0	0.478863	24.7646	3.27368	0.00207316	0.0103607	-1.8256	2.68337
JPH2	-0.306106	23.3478	-3.27098	0.00208909	0.010415	-1.83271	2.68004
SUMF2	0.619582	19.8513	3.2698	0.00215451	0.0106124	-1.83505	2.66665
ARMT1	-0.358977	21.6267	-3.26977	0.00212468	0.0105371	-1.83655	2.67271
TMSB4X	0.538073	26.1449	3.26805	0.0021065	0.0104764	-1.84042	2.67644
PITPNB	0.367372	21.3374	3.26677	0.00211416	0.0105018	-1.84379	2.67486
SEC62	0.299777	19.8378	3.26703	0.00231066	0.01126	-1.84549	2.63626
EIF5A;EIF5A2	-0.233597	25.3823	-3.26439	0.00212847	0.0105371	-1.85005	2.67193
FH	-0.264945	28.0193	-3.26431	0.00212897	0.0105371	-1.85027	2.67183
LDHB	-0.29824	30.3225	-3.26127	0.00214741	0.0106046	-1.85828	2.66808
NLRX1	-0.299166	23.348	-3.26121	0.00214778	0.0106046	-1.85843	2.66801
SFN;YWHAB;YWHAE;YWHAG;YWHAH;YWHAQ;YWHAZ	0.175947	28.1315	3.26023	0.00215373	0.0106124	-1.861	2.66681
RHOT1	-0.272297	21.6182	-3.25907	0.00216078	0.0106256	-1.86404	2.66539
RPL6	0.270626	24.9328	3.25882	0.00216237	0.0106256	-1.86472	2.66507
CYRIA	0.860884	17.1106	3.26949	0.00303623	0.0137064	-1.87026	2.51767
SELENOW	-0.666648	20.8914	-3.25411	0.00228411	0.0111439	-1.87787	2.64128
YWHAB;YWHAQ	0.43208	22.632	3.25385	0.00239589	0.0115792	-1.87911	2.62053
NOMO1	1.10792	18.4041	3.38744	0.00444341	0.0180459	-1.88596	2.35228
ENTPD1	0.771416	20.651	3.24986	0.00250839	0.0119265	-1.88861	2.60061
NDUFA9	-0.525849	26.116	-3.24886	0.00222412	0.010903	-1.89085	2.65284
TMEM177	-0.593449	20.8359	-3.28896	0.00367788	0.0156567	-1.89323	2.4344
RECQL	0.644908	21.1069	3.2327	0.00298036	0.0135136	-1.89378	2.52573
EEF1A2	-0.240076	27.3505	-3.24733	0.00223379	0.0109373	-1.89488	2.65096
PKP2	-0.297573	26.4202	-3.24516	0.00224753	0.0109915	-1.90057	2.6483
SLC25A4;SLC25A5	-0.457158	23.8913	-3.24304	0.00232235	0.0112902	-1.90658	2.63407
TRIM54;TRIM55	-0.361933	23.7368	-3.24089	0.00233641	0.0113317	-1.91028	2.63145
RPL18	0.353457	23.0887	3.24061	0.00227662	0.0111205	-1.9125	2.64271
ABHD12	0.468954	18.9095	3.24057	0.00262051	0.012233	-1.91474	2.58161
SNRPE	0.267981	23.0942	3.23472	0.00231475	0.0112666	-1.9279	2.6355
TMSB10;TMSB4X	0.632495	20.8054	3.23425	0.00257094	0.0120589	-1.92975	2.58991
DSC2;DSC3	-0.741152	22.079	-3.23294	0.00253718	0.011965	-1.92999	2.59565
NDUFA13	-0.428084	26.423	-3.23214	0.0023317	0.0113222	-1.93467	2.63233
HOMER1	-0.328153	21.5928	-3.23149	0.00236643	0.0114503	-1.93656	2.62591
CNN2	0.743584	20.6609	3.22421	0.00251879	0.0119345	-1.95444	2.59881
SLC25A25	-0.509517	19.184	-3.21944	0.00259121	0.0121376	-1.96672	2.5865
UQCRC2	-0.266543	27.8492	-3.21844	0.00242343	0.0116954	-1.97044	2.61557
MT-ND4	-0.531208	24.7762	-3.21646	0.00243702	0.0117365	-1.97562	2.61314
RPS11	0.295534	22.0602	3.21576	0.00254128	0.011965	-1.97583	2.59495
LETM1	-0.274815	24.0039	-3.2156	0.0024429	0.0117502	-1.97785	2.6121
ESAM	-0.306125	22.1956	-3.21442	0.00245104	0.0117502	-1.98094	2.61065
ILF3;STRBP	0.409459	21.1086	3.21324	0.00249071	0.0118837	-1.98125	2.60368
DOCK7	-0.54002	27.3131	-3.21416	0.0024528	0.0117502	-1.9816	2.61034
MACROH2A1;MACROH2A2	0.293337	25.5802	3.21389	0.00245466	0.0117502	-1.98231	2.61001
CTDP1	1.32531	21.7345	3.3155	0.00472654	0.018893	-1.98267	2.32546
HNRNPU	0.289793	24.1614	3.21047	0.00247838	0.0118386	-1.99122	2.60583
MAIP1	-0.377437	21.4938	-3.20811	0.00249492	0.0118862	-1.99738	2.60294
GNAI2	0.369437	23.3597	3.2078	0.00249703	0.0118862	-1.99816	2.60258
AKR1C2;AKR1C3	0.815726	22.8468	3.20575	0.00251147	0.0119273	-2.0035	2.60007
CRMP1;DPYSL2	0.850841	23.1227	3.22674	0.00373976	0.0158381	-2.00439	2.42716
LANCL1	-0.189051	24.967	-3.20519	0.00251544	0.0119324	-2.00497	2.59939
THY1	1.38939	22.2258	3.19802	0.00299272	0.0135547	-2.00541	2.52393
MCEE	-0.478562	24.8017	-3.20202	0.00253791	0.011965	-2.01321	2.59552
HBB	1.09781	32.5863	3.20161	0.00254085	0.011965	-2.01428	2.59502
TIMM9	-0.385629	22.7024	-3.20135	0.00254274	0.011965	-2.01497	2.5947
PSMD1	0.260801	21.9503	3.20114	0.00254421	0.011965	-2.0155	2.59445
ACTA1;POTEF;POTEI	-0.244738	30.3298	-3.20094	0.00254562	0.011965	-2.01602	2.59421
BASP1	1.49389	18.7138	3.23482	0.00461031	0.0185713	-2.01689	2.33627
TMEM143	-0.428685	22.6	-3.19734	0.00257148	0.0120589	-2.02538	2.58982
BDH2	0.764352	21.2265	3.18085	0.00333008	0.0145998	-2.0268	2.47755
TUFM	-0.279199	27.6909	-3.19187	0.00261122	0.0122035	-2.03957	2.58316
MRPS31	-0.476338	23.1196	-3.18848	0.00263613	0.012292	-2.04837	2.57903
NDUFB5	-0.472377	24.6172	-3.18557	0.00265771	0.0123785	-2.05591	2.57549
NDUFS7	-0.418866	25.4047	-3.18258	0.00268008	0.0124686	-2.06367	2.57185
PSMD3	0.227782	22.1522	3.18159	0.0026875	0.0124812	-2.06623	2.57065
COMMD9	-0.739699	18.7235	-3.18578	0.00373788	0.0158381	-2.07554	2.42737
GSTM1;GSTM2	-0.491477	23.7973	-3.17753	0.00271819	0.0126031	-2.07674	2.56572
CUL3	0.246961	21.0966	3.17582	0.00283815	0.0130124	-2.07813	2.54697
HBG2	3.01575	24.5744	3.28335	0.00596437	0.0227499	-2.07954	2.22444
PCBP2	0.317657	23.5947	3.17598	0.00273007	0.0126439	-2.08077	2.56383
CCAR2	0.298505	20.7669	3.17537	0.00276843	0.012764	-2.08189	2.55777
AGRN	0.508012	22.0173	3.1746	0.0027406	0.0126582	-2.08433	2.56215
NDUFA10	-0.502432	25.6918	-3.17436	0.0027424	0.0126582	-2.08494	2.56187
RPS26	0.397818	23.228	3.16897	0.00311944	0.0139327	-2.09053	2.50592
ABLIM1	-0.259416	25.8819	-3.16906	0.00278339	0.0128186	-2.09867	2.55543
SIAE	-0.698706	22.1477	-3.1667	0.0029104	0.0132696	-2.10239	2.53605
SCRN3	-0.323771	21.8862	-3.1656	0.00284471	0.0130279	-2.10703	2.54596
TRIM54;TRIM55;TRIM63	-0.284038	23.683	-3.16466	0.00281776	0.0129478	-2.11002	2.5501
ENO1;ENO2;ENO3	-0.244688	27.158	-3.16358	0.00282627	0.0129724	-2.11281	2.54879
FARP1	1.03544	17.5468	3.14153	0.00347534	0.0150439	-2.11678	2.459
HBE1;HBG1;HBG2	1.66083	21.7909	3.16151	0.00471535	0.0188798	-2.11861	2.32649
CPT2	-0.36155	24.2554	-3.15633	0.00288404	0.0131934	-2.13152	2.54
FAM162A	-0.296971	25.8762	-3.15529	0.00289242	0.013217	-2.1342	2.53874
CNRIP1	0.797837	19.527	3.15263	0.0031105	0.0139327	-2.1347	2.50717
NPEPPS	-0.220106	24.8289	-3.1513	0.00292472	0.0133201	-2.14446	2.53392
PGM5	0.23048	25.2107	3.14988	0.00293629	0.013358	-2.14812	2.5322
PGM1	-0.264052	26.5773	-3.14578	0.00297001	0.0134965	-2.15867	2.52724
AHSP	1.23472	20.7833	3.16037	0.00472785	0.018893	-2.15936	2.32534
TACC2	-0.352947	22.2365	-3.14517	0.00297507	0.0135045	-2.16024	2.5265
S100B	-0.704454	22.9042	-3.13881	0.0030282	0.0137003	-2.1766	2.51882
UQCRFS1	-0.260601	29.1934	-3.13802	0.00303483	0.0137064	-2.17861	2.51787
SLC25A3	-0.285738	29.3457	-3.13566	0.00305477	0.013775	-2.18467	2.51502
CMAS	0.439776	19.8449	3.13465	0.00313788	0.0139809	-2.18522	2.50336
COL11A1;COL1A1;COL5A1	0.62888	20.457	3.13788	0.00446994	0.0181269	-2.19502	2.3497
H2AZ2	0.312124	24.3155	3.13125	0.00309244	0.0139296	-2.19599	2.5097
TJP2	-0.411623	21.2809	-3.13036	0.00310011	0.0139327	-2.19827	2.50862
MYOM2	-0.408637	26.2752	-3.12972	0.00310563	0.0139327	-2.19992	2.50785
ATP1A1	-0.352937	24.1744	-3.12939	0.00310843	0.0139327	-2.20075	2.50746
AFG3L2;ANK2	-0.389133	24.8524	-3.12857	0.00311554	0.0139327	-2.20286	2.50647
HBB;HBD;HBE1;HBG1;HBG2	1.17162	33.1033	3.12803	0.00312026	0.0139327	-2.20426	2.50581
TUBA4A;TUBA8;TUBAL3	0.312473	23.0256	3.12659	0.00313274	0.0139732	-2.20794	2.50408
ATP1A2;ATP1A3	-0.315002	24.1982	-3.12613	0.00317352	0.0140483	-2.20812	2.49846
G6PD	0.858145	18.7974	3.12482	0.00314817	0.0140013	-2.21248	2.50194
HSPG2	0.326478	25.3407	3.12469	0.00314927	0.0140013	-2.2128	2.50179
PRKG1	0.490583	20.8029	3.11368	0.00345721	0.0149971	-2.21544	2.46127
MYL3	-0.416194	33.7938	-3.12356	0.00315913	0.0140148	-2.21569	2.50043
HBB;HBD	1.10892	31.1941	3.12197	0.00317312	0.0140483	-2.21977	2.49851
PXN	-0.319311	20.8384	-3.11956	0.00319437	0.0141102	-2.22593	2.49562
MYH2	-0.474561	24.0614	-3.11509	0.00335314	0.0146852	-2.22919	2.47455
CAPN1	0.288673	23.6652	3.11674	0.00321942	0.0141903	-2.23314	2.49222
NQO1	1.19183	19.9739	3.14187	0.00538286	0.0210139	-2.23474	2.26899
ERGIC1	0.539683	21.2818	3.11204	0.00347256	0.0150439	-2.2364	2.45935
BOLA2	-0.453996	21.6632	-3.11367	0.00328455	0.014431	-2.23987	2.48352
ZADH2	-0.353353	22.5093	-3.11409	0.00324315	0.0142643	-2.23992	2.48903
IGLV2-8	0.675828	22.3482	3.10046	0.00387175	0.0162963	-2.24306	2.41209
IGLV1-51	1.09896	22.0637	3.10035	0.0040179	0.0167569	-2.25066	2.396
MYH1;MYH13;MYH2;MYH3;MYH4;MYH7B;MYH8	-0.440916	21.9095	-3.09965	0.00395003	0.0165119	-2.25627	2.4034
NDUFA3	-0.402017	24.6416	-3.10733	0.00330439	0.0145026	-2.25718	2.48091
NOM1	-0.661897	24.1201	-3.11544	0.00546299	0.0212237	-2.26949	2.26257
MYL5	-0.502327	26.1419	-3.09821	0.00342749	0.0149025	-2.27638	2.46502
HAGH	-0.188625	25.9013	-3.09783	0.00339239	0.0148154	-2.28142	2.46949
YWHAB	0.226554	25.5789	3.09769	0.00339366	0.0148154	-2.28177	2.46933
JUP	-0.292425	25.3453	-3.09769	0.00339368	0.0148154	-2.28178	2.46933
OCIAD1	-0.323035	25.4418	-3.09585	0.00341098	0.0148751	-2.28646	2.46712
PSMB4	0.304254	23.2515	3.09486	0.00342025	0.0148997	-2.28897	2.46594
PSMC4	0.158475	23.7767	3.09403	0.00342816	0.0149025	-2.2911	2.46494
FCGR3A	1.30691	17.6589	3.12452	0.00655652	0.0245079	-2.29187	2.18333
NIBAN2	0.432263	21.4139	3.0915	0.00345212	0.0149908	-2.29752	2.46191
SH3KBP1	-0.766253	21.5849	-3.09049	0.00350093	0.0151388	-2.29872	2.45582
SUN1	0.391146	20.8703	3.08303	0.00365934	0.015594	-2.31283	2.4366
MYL1;MYL3	-0.69662	29.8647	-3.08524	0.00351231	0.015172	-2.31345	2.45441
MRPS25	-0.590542	21.6621	-3.08481	0.00351643	0.0151739	-2.31453	2.4539
ECH1	-0.514795	27.6829	-3.08374	0.00352682	0.0152027	-2.31725	2.45262
EIF3K	-0.258785	24.2364	-3.08324	0.00353167	0.0152077	-2.31852	2.45202
SEPTIN5	0.421287	20.2611	3.04991	0.00475732	0.0189371	-2.32317	2.32264
UBE2V1;UBE2V2	-0.222531	25.9844	-3.08025	0.00356091	0.0153175	-2.32612	2.44844
ACTR3;ACTR3B	0.680326	22.5617	3.04964	0.00457899	0.0185143	-2.33075	2.33923
SLC27A1	-0.288695	22.3172	-3.07767	0.00362629	0.015522	-2.33115	2.44054
SORBS3	1.2224	20.7258	3.06087	0.00462716	0.0186174	-2.33197	2.33469
ITIH3	0.95388	20.9008	3.05414	0.00444558	0.0180459	-2.33223	2.35207
DDX3X;DDX3Y	-0.274477	22.9609	-3.07678	0.00359506	0.0154482	-2.33491	2.44429
SNCA	0.856866	21.8742	3.07471	0.00361559	0.0155202	-2.34016	2.44182
SNRPB	0.276914	21.529	3.062	0.00443574	0.0180416	-2.34174	2.35303
SDHC	-0.27947	24.6006	-3.07355	0.00362713	0.015522	-2.3431	2.44044
FGA	0.771504	26.9387	3.07353	0.00362735	0.015522	-2.34315	2.44041
CPNE3	-0.280109	23.8187	-3.07307	0.00363196	0.0155256	-2.34432	2.43986
SAR1B	-0.201796	23.1589	-3.07136	0.00364908	0.0155826	-2.34866	2.43782
RAB7A	0.175978	24.5507	3.0709	0.0036537	0.0155861	-2.34982	2.43727
H2AX	1.5504	20.2672	3.0986	0.00654302	0.0244797	-2.35154	2.18422
DMXL2	-0.770084	23.4407	-3.07718	0.00651229	0.0244315	-2.35395	2.18627
TBCD	0.299322	20.1807	3.06724	0.00369066	0.0156792	-2.35909	2.4329
EIF5A	-0.28003	23.5881	-3.06723	0.00369079	0.0156792	-2.35912	2.43288
VPS29	0.241235	22.2958	3.05902	0.00377493	0.0159705	-2.37988	2.42309
COPZ1	0.411017	21.1475	3.05118	0.00403883	0.0168101	-2.38423	2.39374
NUDC	-0.366494	21.868	-3.0548	0.00390445	0.0163836	-2.38679	2.40844
ACAD9	-0.447552	22.5181	-3.05599	0.0038065	0.0160876	-2.38755	2.41947
SELENOH	0.727805	20.2354	3.04684	0.0057333	0.0221149	-2.38923	2.2416
ALDOA;ALDOB;ALDOC	-0.302016	28.8416	-3.05272	0.00384072	0.0162016	-2.39579	2.41559
MYH1;MYH2;MYH4;MYH6;MYH7;MYH8	-0.412976	27.7144	-3.05266	0.00384137	0.0162016	-2.39594	2.41551
NAMPT	-0.437895	25.0913	-3.05088	0.00386018	0.0162642	-2.40044	2.41339
IGKV3D-20	1.08388	23.8581	3.04818	0.0039309	0.0164777	-2.40262	2.40551
PDCD5	-0.332442	24.0523	-3.04838	0.00388674	0.0163426	-2.40675	2.41041
RPL15	0.263996	23.181	3.0473	0.00389826	0.0163743	-2.40947	2.40913
HEXA	0.43388	21.1964	3.04597	0.00395467	0.0165119	-2.41098	2.40289
OMA1	-0.367084	19.9026	-3.04298	0.00403182	0.0167979	-2.41633	2.3945
COPS6	0.308429	22.2351	3.03738	0.00436114	0.017791	-2.41666	2.3604
XPO1	0.311054	20.9278	3.04327	0.00394151	0.0165053	-2.41962	2.40434
DNM1L	-0.208454	24.4522	-3.04201	0.00395513	0.0165119	-2.4228	2.40284
DES	0.322107	31.0495	3.03292	0.0040546	0.0168455	-2.44564	2.39205
C1QBP	-0.358723	26.5873	-3.03268	0.00405735	0.0168455	-2.44627	2.39176
NACA	-0.240285	24.7077	-3.03247	0.00405964	0.0168455	-2.44679	2.39151
COASY	-0.29989	22.4776	-3.03015	0.00408545	0.0169354	-2.45261	2.38876
TPM1;TPM2;TPM3;TPM4	-0.423193	32.912	-3.02811	0.00410825	0.0170128	-2.45773	2.38634
VTN	0.75809	26.7074	3.0269	0.00412183	0.0170518	-2.46076	2.38491
RDH14	-0.275295	23.3924	-3.02535	0.0041831	0.0172705	-2.46263	2.3785
RABGGTA	-0.370093	22.1591	-3.01767	0.00459428	0.0185421	-2.46454	2.33778
PSMA6	0.255	23.6015	3.02518	0.00414123	0.0171149	-2.46508	2.38287
GFER	-0.443896	21.6065	-3.02399	0.0041986	0.0172997	-2.46603	2.3769
PTMS	0.688003	23.8261	3.02061	0.00419324	0.017295	-2.47655	2.37745
DAD1	0.290183	22.4547	3.01902	0.00425564	0.0174997	-2.47843	2.37103
NUBPL	-0.317568	23.9173	-3.01548	0.00425226	0.0174997	-2.4894	2.37138
CDC42	0.186357	24.3393	3.01325	0.00427821	0.0175547	-2.49499	2.36874
MPST	-0.184562	23.9462	-3.013	0.0042811	0.0175547	-2.49561	2.36844
AP2A1;AP2A2	0.262473	22.3395	3.01294	0.00428183	0.0175547	-2.49577	2.36837
ETFDH	-0.328431	26.2133	-3.01051	0.00431021	0.0176534	-2.50183	2.3655
HADHB	-0.304539	28.3948	-3.00955	0.0043215	0.017682	-2.50424	2.36437
UBE2N	-0.198244	26.692	-3.00773	0.00434297	0.0177522	-2.50879	2.36221
MYL2	-0.336406	33.5257	-3.00623	0.00436068	0.017791	-2.51253	2.36045
S100A10	0.373986	26.8399	3.00437	0.00438285	0.0178619	-2.51719	2.35824
IFI16	0.574209	19.751	2.99876	0.00459491	0.0185421	-2.52228	2.33772
RPL8	0.335744	23.3743	3.00128	0.00441985	0.0179948	-2.52491	2.35459
RPL30	0.754693	22.026	2.95519	0.00933547	0.0320559	-2.5407	2.02986
PCBP1;PCBP2	0.184752	24.1586	2.99262	0.00452495	0.0183319	-2.54648	2.34439
RBM12	-0.543624	19.2596	-2.97507	0.00659376	0.0246023	-2.54677	2.18087
RPL13	0.309173	23.268	2.99205	0.00453198	0.0183423	-2.54791	2.34371
APMAP	0.375863	22.1776	2.9894	0.00461117	0.0185713	-2.55213	2.33619
NUDT5	0.869003	21.0143	2.98591	0.00794341	0.0282769	-2.55933	2.09999
OSBPL8	0.702232	19.4789	2.96658	0.00586754	0.0225059	-2.56815	2.23154
C4B	1.43392	20.5282	2.96163	0.00583299	0.0224362	-2.56976	2.23411
SH3BGRL	0.509069	23.7372	2.98284	0.00464661	0.0186774	-2.57083	2.33286
RPL27A	0.232789	24.2873	2.98144	0.00466422	0.0187298	-2.5743	2.33122
CDC5L	0.456574	23.9335	2.9802	0.00468001	0.0187749	-2.5774	2.32975
MYH1;MYH2;MYH3;MYH4	-0.430341	30.8314	-2.97961	0.00468747	0.0187865	-2.57886	2.32906
HNRNPC;RALYL	0.728229	21.3673	2.95866	0.00610157	0.0231443	-2.58118	2.21456
RAB5A	0.760048	20.7905	2.97411	0.00814938	0.02886	-2.58265	2.08888
CORO1A	0.769439	20.7903	2.97551	0.0047873	0.019038	-2.58368	2.31991
IDE	-0.224474	22.4284	-2.9749	0.00474766	0.0189371	-2.59056	2.32352
CRIP1	0.593677	25.6389	2.96978	0.00502162	0.0198736	-2.59076	2.29916
ATP5MF	-0.288988	28.2777	-2.97437	0.00475438	0.0189371	-2.59186	2.32291
SCRN1	0.395093	21.5624	2.9742	0.00475663	0.0189371	-2.5923	2.3227
RAN	0.258367	24.7735	2.96985	0.00481284	0.019121	-2.60307	2.3176
GABPA	0.510455	17.3344	2.95763	0.0054512	0.0212237	-2.60443	2.26351
MYH6;MYH7	-0.255713	32.563	-2.96812	0.00483543	0.0191922	-2.60736	2.31556
CKB	-0.395332	28.9388	-2.96564	0.00486802	0.0193029	-2.61352	2.31265
C2orf88	-0.423945	20.9894	-2.95067	0.00540892	0.0210814	-2.63021	2.26689
LACTB2	-0.348052	21.3623	-2.95622	0.0050423	0.0199363	-2.6341	2.29737
NRBP2	0.526344	17.0071	2.93241	0.00729312	0.0266076	-2.63892	2.13709
ALDOC	-0.338481	27.0448	-2.95492	0.00501089	0.0198503	-2.64003	2.30008
EXOC4	0.291952	20.1826	2.94746	0.00521462	0.020578	-2.64655	2.28278
PATJ	-0.454352	21.0349	-2.93486	0.00586278	0.0225059	-2.65272	2.2319
ABHD14B	0.384696	22.2481	2.94097	0.00520277	0.020551	-2.67445	2.28377
TSN	0.365276	22.4622	2.93971	0.00522041	0.020581	-2.67755	2.2823
TMX2	-0.301317	21.5309	-2.92201	0.00605983	0.0230072	-2.68852	2.21754
HNRNPA3	0.260033	24.6291	2.93507	0.00528582	0.0208189	-2.68894	2.27689
TRDN	-0.366975	23.3244	-2.93356	0.00535815	0.0210031	-2.68974	2.27098
GNB1;GNB2	0.493479	22.9303	2.93241	0.00532384	0.0209348	-2.6955	2.27377
CLNS1A	-0.441759	21.9287	-2.92981	0.00546609	0.0212237	-2.69564	2.26232
GSTM2;GSTM3	-0.365736	26.3278	-2.93226	0.005326	0.0209348	-2.69587	2.2736
SLC25A5;SLC25A6	0.33319	26.1853	2.93194	0.00533052	0.0209348	-2.69665	2.27323
TFRC	0.505932	22.1975	2.93066	0.00534882	0.0209866	-2.69979	2.27174
MAP2K2	-0.28995	22.2027	-2.92936	0.0053675	0.0210107	-2.70298	2.27023
AK2	-0.273931	26.6122	-2.92917	0.00537031	0.0210107	-2.70346	2.27
RPSA	0.200945	24.5395	2.92823	0.00538385	0.0210139	-2.70576	2.26891
TUBA8	-0.382998	25.5803	-2.92805	0.00538648	0.0210139	-2.70621	2.2687
UVRAG	-0.285083	24.0686	-2.89778	0.00737895	0.0268492	-2.7135	2.13201
TPPP3	0.406985	22.5505	2.92281	0.0054627	0.0212237	-2.71906	2.26259
FCGRT	0.467995	21.0432	2.91945	0.00551211	0.0213822	-2.7273	2.25868
HSPA9	-0.276466	28.2112	-2.91675	0.00555209	0.021517	-2.73391	2.25554
HBD	1.08026	28.0657	2.91594	0.00556427	0.0215438	-2.73591	2.25459
SORBS1	-0.218663	25.9645	-2.90902	0.00566815	0.0219254	-2.75283	2.24656
AP3B1	0.989881	20.0173	2.87883	0.00757155	0.0272841	-2.75334	2.12082
RPS3	0.240325	23.5669	2.90645	0.00570728	0.022056	-2.75911	2.24357
SDC2	0.55875	20.0635	2.90595	0.00571488	0.0220646	-2.76033	2.24299
IGFBP2	0.920872	21.8569	2.87324	0.00740088	0.0268809	-2.76158	2.13072
CNOT1	0.426672	18.4194	2.90206	0.00588434	0.0225283	-2.76307	2.2303
MST1	3.22262	19.0725	2.85334	0.0136172	0.0434314	-2.77056	1.86591
TMOD1;TMOD3	-0.227759	25.881	-2.89983	0.00580919	0.0223866	-2.77529	2.23588
ANK3	-0.35432	22.8338	-2.89916	0.00581962	0.0224058	-2.77693	2.23511
SDHB	-0.276392	28.4172	-2.89724	0.00584944	0.0224785	-2.7816	2.23289
CCT4	0.205691	23.1109	2.89554	0.00587612	0.0225178	-2.78575	2.23091
TJP1	0.200614	22.0011	2.89348	0.00590849	0.0225997	-2.79077	2.22852
MYH11	0.80355	23.6026	2.89249	0.00592405	0.0226381	-2.79317	2.22738
CASQ2	-0.233132	27.5167	-2.89187	0.00593382	0.0226544	-2.79468	2.22667
ABCF3	-0.321516	19.5116	-2.88857	0.00604088	0.0229565	-2.79939	2.2189
XRCC6	0.231067	22.8538	2.88809	0.00599391	0.0228413	-2.80388	2.22229
GPI	-0.232739	28.1285	-2.88652	0.00601911	0.0229161	-2.80771	2.22047
QARS1	-0.243407	21.7482	-2.88552	0.00603507	0.0229556	-2.81013	2.21932
EXOC2	0.297552	19.9987	2.85956	0.00778952	0.0278983	-2.81017	2.10849
SERPINA5	2.20456	21.0057	2.6984	0.0125667	0.040553	-2.82237	1.90078
TPM3	0.461688	29.4553	2.88004	0.00612383	0.0232011	-2.82346	2.21298
NAXD	-0.293868	23.0449	-2.87979	0.00612784	0.0232011	-2.82406	2.21269
RPL5	0.25075	23.002	2.87722	0.00616984	0.0233386	-2.83029	2.20973
CNN2;CNN3	0.761679	22.5345	2.81857	0.0113979	0.0375784	-2.83274	1.94317
SPTB	0.364931	23.2511	2.87509	0.00620493	0.0234497	-2.83547	2.20726
COMTD1	-0.46783	22.3348	-2.86871	0.00642646	0.0241979	-2.84355	2.19203
MYH3;MYH7B	-0.3685	25.7556	-2.8653	0.00648434	0.0243489	-2.84571	2.18813
RPL29	0.390725	21.0398	2.86292	0.00665448	0.0248064	-2.84608	2.17689
PACSIN3	-0.263408	24.5491	-2.86967	0.00629486	0.0237677	-2.8486	2.20101
GNPDA2	-0.949819	20.3701	-2.79834	0.0123756	0.0399991	-2.84987	1.90743
SMARCC1;SMARCC2	0.363368	20.5639	2.84435	0.00748721	0.0271172	-2.85614	2.12568
RPL31	0.230362	23.0612	2.86556	0.00636395	0.0240065	-2.85855	2.19627
PI4K2A	0.318212	19.3424	2.86232	0.00653553	0.0244797	-2.8589	2.18472
RPS10	0.255067	23.6706	2.86337	0.00640106	0.0241244	-2.86386	2.19375
AP1B1;AP2B1	0.41622	20.6927	2.85435	0.00687576	0.0255155	-2.86431	2.16268
PRPSAP1	0.357517	20.1446	2.8527	0.00690539	0.0255603	-2.86708	2.16081
IGSF1	1.54549	20.2938	2.81229	0.0157423	0.0489178	-2.87215	1.80293
GLB1L	-0.6043	21.5724	-2.82866	0.00840024	0.0295194	-2.87298	2.07571
HBB;HBD;HBG1;HBG2	1.0418	25.4619	2.85951	0.00646687	0.0243233	-2.87318	2.18931
MCCC2	-0.221054	24.6335	-2.85924	0.00647162	0.0243233	-2.87385	2.18899
RPS17	0.208564	22.9531	2.85512	0.00654266	0.0244797	-2.88381	2.18425
TUBB;TUBB1;TUBB2A;TUBB2B;TUBB3;TUBB4A;TUBB4B;TUBB6;TUBB8	0.268643	27.8533	2.85367	0.0065677	0.0245274	-2.88729	2.18259
ROCK2	-0.811438	22.1619	-2.84089	0.00711984	0.0261146	-2.89495	2.14753
RPL21	0.467981	21.21	2.83411	0.0074922	0.0271172	-2.89498	2.12539
MT-CYB	-0.446008	22.0677	-2.84334	0.00686965	0.0255155	-2.90235	2.16307
STIM1	0.722391	19.3945	2.82775	0.00761448	0.0273668	-2.90433	2.11836
THAP4	-0.35374	23.1757	-2.84174	0.00683696	0.0254404	-2.90943	2.16514
BCKDHB	-0.431934	20.0353	-2.83537	0.00714939	0.0261995	-2.91366	2.14573
ACY1	-0.470436	22.7139	-2.84262	0.00676253	0.0251863	-2.91393	2.16989
CILP	1.04376	21.1071	2.80179	0.00856098	0.0299306	-2.91883	2.06748
PGLYRP2	0.913904	21.7574	2.7299	0.0110265	0.0366778	-2.91907	1.95756
MYH10;MYH11;MYH9	0.580622	21.3359	2.8295	0.0072591	0.0265381	-2.92533	2.13912
EHD3	0.486493	22.108	2.8374	0.00685639	0.0254897	-2.92648	2.1639
SRP14	0.435626	20.995	2.82905	0.00726763	0.0265381	-2.9286	2.13861
UBR4	0.603678	20.6641	2.83449	0.00696844	0.0256739	-2.92966	2.15686
PSMD13	0.253934	22.0953	2.83478	0.00690395	0.0255603	-2.93278	2.1609
LSS	-0.470679	20.1515	-2.83132	0.00708943	0.0260962	-2.93304	2.14939
HRC	-0.37339	27.78	-2.83464	0.0069065	0.0255603	-2.93311	2.16074
HSPA1A	-0.223829	27.6007	-2.8334	0.00692907	0.0255984	-2.93608	2.15932
SEC22B	0.317512	23.1407	2.83306	0.00693539	0.0255984	-2.93691	2.15893
SUCLG2	-0.296211	26.5299	-2.83292	0.00693795	0.0255984	-2.93725	2.15877
CTSZ	-0.383861	24.5591	-2.83271	0.00694171	0.0255984	-2.93774	2.15853
AKR1C3	0.77522	23.0146	2.8255	0.00726471	0.0265381	-2.93798	2.13878
CYP2U1	0.344745	27.106	2.81478	0.00786988	0.028106	-2.93974	2.10403
FAM91A1	0.491133	23.1465	2.80065	0.0142043	0.0448512	-2.94539	1.84758
SNTB1	0.738266	19.4633	2.80636	0.00803999	0.0285712	-2.94559	2.09474
PRKACB	0.250432	20.0868	2.82756	0.00709651	0.0260989	-2.94624	2.14896
TXN2	-0.52049	23.0019	-2.8233	0.00711603	0.0261146	-2.96032	2.14776
MECR	-0.327792	22.6788	-2.82322	0.0071175	0.0261146	-2.96051	2.14767
BRCC3	0.235694	18.1904	2.79191	0.0086538	0.0302205	-2.9662	2.06279
CLUH	-0.168288	22.3184	-2.8133	0.00749896	0.0271177	-2.96685	2.125
RP2	1.1292	18.8098	2.74087	0.0116589	0.0382829	-2.96726	1.93334
PRXL2A	-0.313469	22.5627	-2.81886	0.00719972	0.0263605	-2.97096	2.14268
VPS33A	0.322128	18.7117	2.77941	0.00962907	0.0328813	-2.97191	2.01642
DNPH1	-0.366128	23.3747	-2.81224	0.00732614	0.0267043	-2.98679	2.13512
MYO18A	0.357263	21.351	2.81177	0.00733516	0.0267135	-2.98791	2.13459
CUEDC1	-0.756818	19.5832	-2.76768	0.0144031	0.0454089	-2.99174	1.84154
COPG1	0.498861	20.8634	2.80527	0.0075883	0.0273205	-2.99492	2.11986
PPIF	-0.300611	26.5795	-2.8088	0.00739263	0.0268751	-2.99501	2.1312
PYGB;PYGL;PYGM	0.203501	26.8688	2.80804	0.00740729	0.0268809	-2.99681	2.13034
P4HA1	0.357345	20.8835	2.8049	0.00753056	0.0271841	-3.00025	2.12317
CD36	-0.276784	26.3247	-2.80137	0.00766575	0.027527	-3.00415	2.11545
TRAP1	-0.297765	24.1678	-2.80489	0.00746873	0.0270799	-3.00432	2.12675
UFSP2	0.665453	18.8127	2.75923	0.0111806	0.0370641	-3.00669	1.95153
NUDT6	-0.511117	20.5235	-2.79535	0.00792969	0.0282525	-3.00791	2.10074
ACTG2	-0.225489	29.6262	-2.80263	0.00751324	0.0271454	-3.00972	2.12417
ATRN	0.854063	19.8181	2.77872	0.00882898	0.0307235	-3.01204	2.05409
CPB2	1.38923	20.8248	2.68396	0.0122871	0.0397445	-3.01493	1.91055
TNNC1	-0.482992	31.4049	-2.80028	0.00755961	0.027265	-3.01531	2.1215
COX7A1	-0.41916	27.1879	-2.79777	0.00760949	0.0273668	-3.02129	2.11864
PDCD4	0.710187	20.3603	2.78228	0.00827996	0.0291966	-3.02292	2.08197
SH3RF2	-0.581223	21.7466	-2.75341	0.009647	0.0329111	-3.027	2.01561
TGFB1I1	0.631649	20.3903	2.79289	0.00777041	0.0278541	-3.02875	2.10956
PCM1	1.1453	19.3776	2.75473	0.0175117	0.0530249	-3.03287	1.75667
VPS4A;VPS4B	-0.431529	22.7806	-2.79256	0.00771409	0.0276764	-3.03369	2.11272
C1QB	1.23419	20.8554	2.73971	0.00984915	0.0333556	-3.03768	2.0066
PROS1	0.639417	22.646	2.77079	0.00852709	0.0298375	-3.04127	2.0692
PSMD6	0.197746	22.334	2.78841	0.00779831	0.0279054	-3.04356	2.108
PPP2R5C;PPP2R5D	-0.427455	21.3158	-2.77908	0.00826885	0.0291825	-3.04595	2.08255
TIMM44	-0.253755	23.8318	-2.78701	0.0078268	0.027983	-3.04687	2.10642
PARK7	-0.208846	27.6511	-2.78467	0.00787488	0.028106	-3.05243	2.10376
COPS2	-0.146318	22.1145	-2.78395	0.00788971	0.0281345	-3.05414	2.10294
NDUFB7	-0.636876	23.9221	-2.77219	0.00849662	0.0297817	-3.05688	2.07075
GUCY1A1	0.483837	19.5725	2.72526	0.0126968	0.0408766	-3.05905	1.8963
NANS	-0.188592	23.3602	-2.78087	0.00795349	0.0282883	-3.06145	2.09944
TSG101	0.214435	21.1263	2.77831	0.00807112	0.028657	-3.06323	2.09307
BNIP3	-0.489042	20.5312	-2.7596	0.00904814	0.0312613	-3.06917	2.04344
SLC25A19	-1.43909	21.4495	-2.71264	0.0189284	0.0562241	-3.0694	1.72289
HSPA1A;HSPA1L;HSPA6	-0.207777	27.0229	-2.77398	0.0080977	0.0287266	-3.07776	2.09164
KIF5B	0.176752	22.8925	2.77357	0.00810639	0.0287326	-3.07873	2.09117
PPP1CB	0.340255	22.9402	2.76801	0.00829024	0.0292078	-3.08463	2.08143
RYR2	-0.3389	24.4355	-2.77097	0.00816167	0.0288787	-3.0849	2.08822
CLIP1	-0.288769	21.3403	-2.76916	0.00820025	0.0289902	-3.08918	2.08617
MAPRE1;MAPRE3	-0.427764	21.3745	-2.76034	0.00867633	0.0302567	-3.08961	2.06166
NAPA	-0.233516	23.0842	-2.76764	0.00823274	0.0290801	-3.09277	2.08446
PFKP	0.23509	24.379	2.76353	0.00832124	0.0292687	-3.10246	2.07981
ARHGDIA	0.277896	24.2589	2.76351	0.00832176	0.0292687	-3.10252	2.07978
TOMM20	-0.408364	22.4797	-2.73847	0.00975948	0.0331887	-3.10592	2.01057
USP9X;USP9Y	0.143474	19.8895	2.76003	0.00846358	0.0296912	-3.10631	2.07245
SKIV2L	0.651032	19.9481	2.69781	0.0147467	0.0462439	-3.11081	1.8313
AUH	-0.271508	24.1822	-2.75888	0.00842252	0.0295724	-3.11344	2.07456
PODXL	-0.417913	22.8899	-2.74992	0.00883262	0.0307235	-3.11866	2.05391
RNASEH2A	-0.337365	23.848	-2.75417	0.00852623	0.0298375	-3.12453	2.06924
HLA-DRB1;HLA-DRB5	0.965257	22.2385	2.7027	0.0119668	0.0389846	-3.12494	1.92202
MYADM	0.606426	21.0072	2.73171	0.00981107	0.0333037	-3.12721	2.00828
UBLCP1	0.482851	18.9124	2.72483	0.0102171	0.0344314	-3.12956	1.99067
MRPL50	-0.469084	21.5834	-2.74824	0.00865859	0.0302205	-3.13849	2.06255
CMC1	-0.642555	21.6165	-2.72826	0.00959246	0.0328089	-3.14971	2.01807
HADHA	-0.272376	28.076	-2.74138	0.00881393	0.0307104	-3.1546	2.05483
RANBP3	0.943396	17.0797	2.68914	0.0121384	0.0394187	-3.1653	1.91584
NFS1	-0.218266	23.4551	-2.73631	0.0089306	0.031038	-3.16651	2.04912
PYGL	0.6222	20.7778	2.66279	0.0127093	0.0408849	-3.16688	1.89588
AIMP1	-0.266986	22.5752	-2.7354	0.00895163	0.0310848	-3.16864	2.0481
ARF1;ARF4;ARF5	0.268964	24.6457	2.73412	0.00898138	0.0311446	-3.17164	2.04666
ATP6V1D	0.253138	19.7658	2.734	0.00898402	0.0311446	-3.17191	2.04653
F2	0.635579	23.7112	2.73344	0.00899712	0.0311466	-3.17323	2.0459
PPP2R1A	-0.138986	25.7502	-2.73333	0.00899977	0.0311466	-3.1735	2.04577
SH3PXD2B	0.578785	19.7443	2.66967	0.0156525	0.0486755	-3.17366	1.80542
DNAJC10	0.366789	19.1418	2.68479	0.0120657	0.0392445	-3.17596	1.91845
L2HGDH	-0.315186	22.859	-2.73191	0.00903279	0.0312346	-3.17681	2.04418
RAB21	-0.234842	23.1752	-2.73002	0.009077	0.0313347	-3.18123	2.04206
PPP2R2A	-0.234856	22.4934	-2.72868	0.00910863	0.0314175	-3.18438	2.04055
VWA3B	-0.331042	18.8823	-2.6989	0.0108889	0.0362787	-3.18717	1.96302
CLTA	0.410136	23.4964	2.72734	0.00914015	0.0314998	-3.18751	2.03905
CDC34;UBE2R2	-0.478431	22.2162	-2.64457	0.0184319	0.0550677	-3.19375	1.73443
GSTP1	-0.221361	26.501	-2.72374	0.00922555	0.0317675	-3.19592	2.03501
EHD1	-0.185197	24.0198	-2.72199	0.00926732	0.0318846	-3.20001	2.03305
WBP2	-0.559963	22.8093	-2.7092	0.00997231	0.0337171	-3.20198	2.0012
GSTK1	-0.22537	25.3013	-2.72087	0.00929423	0.0319504	-3.20263	2.03179
TIMM10	-0.347242	23.6448	-2.71421	0.00959989	0.0328089	-3.20614	2.01773
PSMB1	0.17665	24.8419	2.71894	0.00934055	0.0320559	-3.20713	2.02963
FLAD1	-0.683532	19.2016	-2.68588	0.0113789	0.0375459	-3.21095	1.9439
STX16	0.323851	19.7882	2.71513	0.00950314	0.0325324	-3.21124	2.02213
SELENOP	1.09056	22.5807	2.53651	0.0184616	0.0551165	-3.21454	1.73373
DOP1B	0.901455	19.2369	2.63214	0.0146167	0.0459337	-3.21464	1.83515
AGT	0.626843	23.5813	2.71506	0.00943449	0.0323513	-3.21618	2.02528
SLK;STK10	0.301571	21.2565	2.69203	0.0106084	0.035488	-3.21701	1.97435
AP2A2	0.444701	20.8441	2.70854	0.00974017	0.0331505	-3.21926	2.01143
RPL35A	0.294389	23.6427	2.71341	0.00947468	0.032462	-3.22003	2.02344
TMEM159	-0.79071	22.6247	-2.69426	0.0105493	0.0353191	-3.22241	1.97678
CEP250	-1.31723	19.9794	-2.64031	0.019442	0.0572726	-3.22639	1.71126
MYO9B	4.28487	19.1053	2.61411	0.0227008	0.0646172	-3.22679	1.64396
MRPL58	-0.625572	21.7509	-2.68556	0.0110014	0.0366236	-3.22935	1.95855
SLC25A12	-0.265283	25.6858	-2.70614	0.00965382	0.0329111	-3.23696	2.0153
ABCB6	-0.257493	28.0224	-2.70563	0.0096665	0.032927	-3.23815	2.01473
SND1	0.354734	21.2271	2.69729	0.0101039	0.0340779	-3.24035	1.99551
GCDH	-0.281668	24.7558	-2.70103	0.00978159	0.0332364	-3.24884	2.00959
HYPK	-0.477939	20.5445	-2.69959	0.00981763	0.0333037	-3.25217	2.00799
CACNA2D1	0.303544	23.5572	2.69926	0.00982615	0.0333051	-3.25295	2.00762
NFIA;NFIB;NFIC;NFIX	0.654677	19.9415	2.64902	0.0129377	0.0415218	-3.2536	1.88814
SNCG	-0.555636	21.87	-2.69716	0.00987913	0.0334296	-3.25781	2.00528
HSPB7	-0.462459	27.7636	-2.69226	0.0100042	0.0337971	-3.26917	1.99982
CCT8	0.161027	24.5	2.69007	0.0100606	0.0339596	-3.27424	1.99738
NME3	0.354067	19.4127	2.68315	0.0103917	0.0348766	-3.27979	1.98331
CUTA	-0.412858	25.7233	-2.68373	0.0102991	0.0346509	-3.28392	1.9872
PODN	1.66578	21.1663	2.45773	0.0223522	0.0640018	-3.2859	1.65068
TIMM13	-0.380924	26.521	-2.68292	0.0102467	0.0345029	-3.2908	1.98941
XIRP1	-0.521633	26.2183	-2.6796	0.0103341	0.0347402	-3.29846	1.98573
ABAT	0.602712	23.1589	2.67916	0.0103458	0.0347511	-3.29948	1.98524
RAB1A;RAB1B;RAB8A;RAB8B	0.411143	19.668	2.64802	0.0119476	0.0389846	-3.30386	1.92272
RPS6KA4	-0.259697	24.4553	-2.66406	0.0110793	0.0367936	-3.31073	1.95549
MVP	0.514794	21.0007	2.67366	0.0104924	0.035186	-3.31218	1.97912
NUP43	0.364054	20.8889	2.67052	0.0106519	0.0355755	-3.3143	1.97257
POGK	-1.05435	23.3182	-2.60573	0.0161583	0.049871	-3.31598	1.7916
RALA	-0.227372	21.8282	-2.672	0.0105371	0.0353071	-3.31601	1.97728
SLK	0.363998	21.3829	2.66018	0.0111878	0.0370641	-3.31952	1.95126
GPX3	0.406483	25.219	2.66785	0.0106494	0.0355755	-3.32557	1.97268
ATP5MPL	-0.412062	25.4128	-2.66476	0.0107336	0.0358192	-3.33267	1.96926
ARHGEF6	0.374279	21.513	2.65825	0.0110695	0.0367908	-3.33679	1.95587
RPS3A	0.251695	23.3712	2.66097	0.010838	0.0361384	-3.3414	1.96505
CIAO2B	-0.554985	19.347	-2.55215	0.0206537	0.059919	-3.34185	1.685
HLA-C	-0.4667	22.2531	-2.65284	0.0113068	0.0373377	-3.34292	1.94666
PLIN5	-0.644692	20.3109	-2.55975	0.0169188	0.0517422	-3.35809	1.77163
C12orf73	-0.473202	19.1464	-2.56214	0.0177916	0.0536228	-3.36015	1.74979
FMC1	0.337142	20.4985	2.64826	0.0112715	0.0372512	-3.36232	1.94802
CA3	0.995187	23.411	2.6515	0.0111025	0.0368409	-3.36312	1.95458
ATL3	0.57938	20.7597	2.64223	0.0115267	0.037942	-3.36707	1.9383
SRSF7	0.411856	23.1217	2.64798	0.0112026	0.0370831	-3.3712	1.95068
SLIRP	-0.308427	25.4853	-2.64697	0.0112312	0.037148	-3.3735	1.94957
MAST4	-1.21734	20.3056	-2.53793	0.0237188	0.0664192	-3.38884	1.62491
LRRFIP2	-0.401866	21.4902	-2.63763	0.0115792	0.0380539	-3.38952	1.93632
COA3	-0.264821	24.364	-2.63932	0.0114516	0.037725	-3.391	1.94114
CAT	0.466272	24.0796	2.63628	0.0115404	0.0379567	-3.39795	1.93778
PPTC7	-0.455816	20.5397	-2.59697	0.0139475	0.0442442	-3.40536	1.8555
CAVIN3	0.349745	25.2351	2.63196	0.0116675	0.0382829	-3.40781	1.93302
SLC35A4	0.229077	23.0104	2.62894	0.011757	0.0385457	-3.41468	1.9297
XPO7	0.974898	18.5143	2.47453	0.0268069	0.0730256	-3.41766	1.57175
ENO2	0.430856	23.3089	2.62745	0.0118016	0.038661	-3.41809	1.92806
MYH7	-0.248507	32.2949	-2.62557	0.0118577	0.038814	-3.42236	1.926
SGCG	-0.217357	25.2148	-2.62446	0.0118911	0.0388921	-3.42488	1.92478
PGM2	0.300287	22.6435	2.62303	0.0119342	0.0389846	-3.42813	1.92321
PDIA3	0.213726	26.6493	2.62236	0.0119546	0.0389846	-3.42967	1.92246
SULT1A3	-0.36007	22.7525	-2.62226	0.0119575	0.0389846	-3.42988	1.92236
DCTN2	-0.201637	25.4578	-2.61956	0.0120394	0.0391902	-3.43603	1.91939
TRIAP1	-0.667571	21.7921	-2.56213	0.0158728	0.0492078	-3.43711	1.79935
BCCIP	-0.689525	19.2486	-2.52107	0.0191037	0.0564996	-3.43894	1.71888
RBM14	0.420853	21.2651	2.60821	0.0126461	0.0407454	-3.43934	1.89804
PSMA2	0.189261	23.0689	2.61682	0.0121231	0.0394	-3.44225	1.91639
TMOD3	0.374215	21.1789	2.61574	0.0121561	0.0394448	-3.44469	1.91521
GPD1L	-0.335861	26.569	-2.61534	0.0121684	0.0394536	-3.4456	1.91477
HCCS	-0.267935	22.848	-2.61417	0.0122045	0.0395161	-3.44826	1.91348
PSMB6	0.178473	24.597	2.61409	0.0122069	0.0395161	-3.44844	1.9134
NT5E	0.746492	21.005	2.57967	0.0141254	0.0447052	-3.45427	1.85
SH3GLB1;SH3GLB2	0.481695	20.5637	2.48984	0.0250508	0.0692988	-3.46553	1.60118
COPB2	0.293581	22.2886	2.60628	0.0124499	0.0402078	-3.46615	1.90483
ATP6V1G1	-0.463907	21.1297	-2.58824	0.0134906	0.0431616	-3.47424	1.86997
SH3D19	0.917562	19.7448	2.51489	0.0193662	0.0571114	-3.4749	1.71296
FLNA;FLNB	0.640921	21.7757	2.58173	0.013709	0.0436403	-3.47788	1.863
SAR1A	0.302612	20.6083	2.60081	0.0126227	0.0407018	-3.47853	1.89885
GGPS1	-0.302804	20.9593	-2.5221	0.0184207	0.0550677	-3.48118	1.73469
SF3B1	0.898807	21.1983	2.59704	0.0127431	0.0409615	-3.48705	1.89472
OTUD7B	-1.09898	23.2312	-2.47314	0.0294043	0.0776304	-3.48852	1.53159
GPD1	-0.743483	22.5789	-2.57702	0.0139782	0.0442733	-3.489	1.85455
EIF3E	0.421571	20.0567	2.5827	0.013573	0.0433239	-3.49106	1.86732
ATP5F1A	-0.21974	31.2196	-2.59164	0.0129172	0.0414886	-3.49923	1.88883
ALKBH7	-0.88011	19.1824	-2.49017	0.02083	0.0603029	-3.50031	1.68131
MRPL49	-0.577987	21.5388	-2.57164	0.014164	0.0447581	-3.50084	1.84881
PPIL3	-0.345364	22.8855	-2.58551	0.0132013	0.0423019	-3.50733	1.87938
ALDOB;ALDOC	-0.348458	22.8973	-2.58705	0.013067	0.0419042	-3.50957	1.88382
H1-4;H1-5	0.625654	18.5626	2.55666	0.0150702	0.0470786	-3.51243	1.82188
CYBRD1	0.87962	22.6816	2.49514	0.0190174	0.0563662	-3.51481	1.72085
DMD;DRP2;UTRN	0.223822	21.8063	2.57127	0.013863	0.0440102	-3.52502	1.85814
B4GALT1	0.297351	19.9652	2.55322	0.015062	0.0470786	-3.52583	1.82212
TRIM25	0.396273	19.0354	2.55167	0.0151186	0.047158	-3.52919	1.82049
RLF	-0.498635	23.051	-2.55932	0.0145977	0.0459167	-3.53036	1.83572
HEATR1	-1.35037	20.9322	-2.45752	0.0302564	0.0791597	-3.53246	1.51918
RAB2A;RAB2B	0.234467	22.3565	2.57674	0.0134093	0.0429348	-3.53276	1.87259
COL3A1	1.48574	22.2552	2.41673	0.0265349	0.0724355	-3.53574	1.57618
CIAPIN1	-0.299325	22.2805	-2.57153	0.0136704	0.0435672	-3.53863	1.86422
L3HYPDH	0.542695	20.7268	2.41817	0.0271499	0.0737384	-3.53945	1.56623
CNTLN	0.334397	22.4367	2.55357	0.0146914	0.0461056	-3.53987	1.83294
C11orf54	-0.271718	23.4695	-2.57207	0.013567	0.0433239	-3.54324	1.86752
UBE2B	-0.272844	22.8477	-2.57196	0.0135706	0.0433239	-3.54348	1.8674
RAB11FIP5	0.230718	20.4799	2.56774	0.0137146	0.0436403	-3.55293	1.86282
NOL3	-0.309008	24.9608	-2.56701	0.0137398	0.0436867	-3.55458	1.86202
CCT5	0.188361	22.7969	2.56354	0.0138594	0.0440102	-3.56234	1.85825
RICTOR	0.475754	15.9031	2.51049	0.0174959	0.0530249	-3.56341	1.75706
TNFAIP2	0.902173	17.4153	2.51709	0.0168792	0.0517074	-3.56787	1.77265
PHYKPL	-0.37542	21.2505	-2.56013	0.013978	0.0442733	-3.56997	1.85455
MAP2K1;MAP2K2	-0.356641	19.9327	-2.54209	0.0151101	0.047158	-3.57582	1.82073
HIGD1A	0.815201	19.4678	2.45265	0.0246425	0.0683996	-3.57932	1.60832
ATP5PF	-0.369127	27.7476	-2.5556	0.0141366	0.0447061	-3.58007	1.84965
GRSF1	-0.321312	21.8223	-2.54979	0.0144305	0.0454605	-3.58708	1.84072
HSPA1A;HSPA1L	-0.185715	27.8554	-2.5524	0.0142501	0.0449611	-3.58722	1.84618
AGO2	0.394559	20.1149	2.49233	0.0188931	0.0561597	-3.59161	1.7237
ALDH16A1	0.748229	19.0869	2.45976	0.0218636	0.0628082	-3.5993	1.66028
CD63	0.283561	23.8369	2.54684	0.0144486	0.0454828	-3.5996	1.84017
AS3MT	-0.441768	20.2272	-2.46282	0.0197566	0.0579302	-3.60727	1.70429
RPL10A	0.219916	23.9387	2.54195	0.0146254	0.0459337	-3.61048	1.83489
ACSF2	-0.933968	20.7213	-2.51008	0.0168533	0.0516668	-3.61243	1.77331
PGK1	-0.172635	28.8917	-2.53728	0.0147959	0.0463629	-3.62084	1.82986
EIF4A3	0.693923	18.8511	2.44613	0.0229214	0.0649836	-3.62142	1.63976
ATP5F1C	-0.207357	27.8477	-2.53431	0.0149057	0.0466712	-3.62744	1.82665
MMAB	-0.429535	23.5765	-2.53229	0.0149803	0.0468692	-3.63191	1.82448
RAB9A	-0.462873	19.9062	-2.5086	0.0165132	0.0508137	-3.64061	1.78217
NUBP2	-0.493973	19.8195	-2.50579	0.0166258	0.0511217	-3.64667	1.77922
SYNCRIP	0.219523	22.2224	2.52433	0.0152791	0.0476226	-3.64955	1.8159
IGKV2-24	0.900011	22.312	2.47971	0.0181175	0.0543657	-3.65435	1.7419
C4A	0.836405	21.1286	2.48653	0.0176818	0.0533702	-3.65487	1.75247
MINDY1	-0.770237	19.3441	-2.4083	0.0258221	0.0709545	-3.6549	1.58801
AIF1	0.858529	20.9793	2.44222	0.022357	0.0640018	-3.65519	1.65059
SGCA	-0.234078	26.1149	-2.52144	0.0153886	0.0479274	-3.65592	1.8128
UNC119B	0.551625	19.6313	2.38138	0.0332943	0.0854537	-3.66343	1.47763
MAPKAPK2;MAPKAPK3	-0.264309	22.2224	-2.51679	0.0155669	0.0484462	-3.66621	1.8078
ECI2	-0.247735	25.7776	-2.51048	0.0158115	0.0490764	-3.68012	1.80103
SRI	-0.199376	24.5693	-2.51033	0.0158172	0.0490764	-3.68044	1.80087
HSPA8	-0.136532	28.6463	-2.5084	0.0158926	0.0492078	-3.68469	1.7988
DBNL	0.349468	21.9458	2.50833	0.0158955	0.0492078	-3.68485	1.79873
SPTBN1;SPTBN2	0.223716	22.8113	2.50728	0.0159368	0.0492986	-3.68716	1.7976
C1orf198	0.675938	20.322	2.46657	0.0188481	0.0560666	-3.68784	1.72473
USP9X	0.365475	19.8428	2.45707	0.0196229	0.0576396	-3.68903	1.70724
MYL9	0.386072	26.6275	2.50541	0.0160105	0.0494893	-3.69128	1.79559
ECHDC2	-0.542429	22.7264	-2.49903	0.0164546	0.0506714	-3.69223	1.78371
PPP6R3	-0.194907	19.9154	-2.49559	0.0166969	0.0512638	-3.69237	1.77736
H2BU1	0.243958	25.8889	2.50407	0.0160635	0.0496157	-3.69422	1.79416
AP2B1	0.241922	22.2065	2.49807	0.0163955	0.0505273	-3.7011	1.78527
CTSH	-0.415487	20.5885	-2.41592	0.0233486	0.0657042	-3.70611	1.63174
NUDT16	-0.137037	22.8446	-2.49725	0.0163355	0.0503799	-3.70919	1.78687
UBE2F	-0.503069	19.4769	-2.33221	0.0380067	0.0950282	-3.71204	1.42014
ESRRB	-0.499087	17.2876	-2.38591	0.0276338	0.0743904	-3.71257	1.55856
FBLIM1	-0.387997	21.6935	-2.48808	0.0169011	0.0517361	-3.71609	1.77208
CYP2J2	-0.511812	20.0482	-2.38627	0.0265373	0.0724355	-3.71756	1.57614
MADD	-0.728473	21.3902	-2.32179	0.0359016	0.0906478	-3.72024	1.44489
SMAD2	0.303616	20.7061	2.47875	0.0173952	0.0528677	-3.7245	1.75957
NCKIPSD	0.591325	19.84	2.3383	0.0327313	0.0843011	-3.72485	1.48504
EEF2	-0.15041	25.6358	-2.48845	0.0166927	0.0512638	-3.72846	1.77747
FITM2	-0.363138	23.4083	-2.48779	0.0167201	0.0512967	-3.72993	1.77676
PTPN23	0.729479	19.4026	2.41659	0.0227135	0.0646172	-3.73575	1.64372
GNAI1;GNAI2;GNAO1	0.343323	17.9287	2.47643	0.0173884	0.0528677	-3.73931	1.75974
TPM1;TPM2	-0.385898	31.3235	-2.48274	0.0169283	0.0517422	-3.74095	1.77139
ACP1	-0.217985	24.8857	-2.47983	0.0170498	0.0520748	-3.74731	1.76828
B2M	0.313018	23.0777	2.47233	0.0174618	0.0529787	-3.75422	1.75791
MAPKAPK2	-0.382075	18.6714	-2.40676	0.0227013	0.0646172	-3.75563	1.64395
MEAK7	0.355583	18.7732	2.47485	0.0172589	0.0526371	-3.75816	1.76299
PDK2	-0.22105	23.9599	-2.47484	0.0172595	0.0526371	-3.75819	1.76297
PYURF	-0.709242	19.0723	-2.43145	0.0206423	0.059919	-3.76203	1.68524
ENY2	-0.515844	21.8908	-2.46661	0.0178085	0.0536342	-3.76263	1.74937
RPS13	0.211933	23.1863	2.47197	0.017381	0.0528677	-3.76443	1.75992
PFN1	0.213021	27.0344	2.47192	0.0173834	0.0528677	-3.76455	1.75987
S100A13	0.303962	25.5126	2.47154	0.0173995	0.0528677	-3.76538	1.75946
TSC22D1	-0.567889	21.1274	-2.46823	0.0176376	0.053276	-3.76613	1.75356
SYTL2	-0.8585	23.7753	-2.29741	0.0404776	0.0998091	-3.76663	1.39279
RBPMS	-0.195938	23.7578	-2.47091	0.0174262	0.0529097	-3.76674	1.7588
CKMT1A	-1.10256	23.7359	-2.33974	0.0317998	0.0823147	-3.7682	1.49758
HSPA2;HSPA5;HSPA8	-0.189406	25.5011	-2.46852	0.0175285	0.0530249	-3.77195	1.75625
HSPB8	-0.263596	26.3028	-2.46852	0.0175287	0.0530249	-3.77196	1.75625
SH3BGRL3	0.311094	24.6806	2.46787	0.0175566	0.0530704	-3.77337	1.75556
MYCBP	-0.450989	21.2155	-2.45564	0.0183969	0.0550471	-3.77867	1.73526
PSME2	-0.221658	23.3401	-2.46371	0.0177358	0.0534939	-3.7824	1.75115
SEC63	0.370294	21.1719	2.38708	0.0245611	0.0682197	-3.78339	1.60975
CPN1	1.0523	20.6718	2.31489	0.0352519	0.0893366	-3.7869	1.45282
RPS16	0.209651	22.7136	2.45982	0.0179051	0.0538745	-3.79085	1.74702
USP5	0.156641	23.985	2.45961	0.0179145	0.0538745	-3.79131	1.7468
KLHL36	-0.305689	24.3141	-2.35561	0.025743	0.0708321	-3.79315	1.58934
ATP5ME	-0.266072	27.8243	-2.45773	0.0179969	0.0540827	-3.79539	1.7448
RPS15A	0.218632	23.1922	2.45643	0.0180539	0.0542144	-3.7982	1.74343
PRUNE1	-0.32752	19.9855	-2.45088	0.0183981	0.0550471	-3.80365	1.73523
THOC2	0.631864	17.037	2.3419	0.0286695	0.076328	-3.80479	1.54258
SMTN	-0.341109	22.5545	-2.44835	0.0185114	0.055225	-3.8091	1.73256
CFAP47	-1.09597	22.7787	-2.23566	0.043624	0.106108	-3.8119	1.36027
SDR39U1	-0.412124	22.6273	-2.44989	0.018344	0.0549664	-3.81236	1.73651
ACTA1;ACTG2;POTEF;POTEI	-0.203507	33.1913	-2.44988	0.0183444	0.0549664	-3.81238	1.7365
CAV2	-0.245505	20.8599	-2.42787	0.0200403	0.0585529	-3.81286	1.6981
ARMCX1	0.286559	19.4223	2.35424	0.027102	0.0736829	-3.82568	1.567
DUSP27	0.505283	19.2656	2.34836	0.0274499	0.074187	-3.83086	1.56146
ILK	0.158182	23.7382	2.4411	0.0187401	0.0558668	-3.83133	1.72723
KANK2	0.278652	22.0108	2.43948	0.0188143	0.0560473	-3.83483	1.72551
GARS1	0.180787	22.3541	2.43888	0.0188415	0.0560666	-3.83612	1.72488
MACF1;PLEC	0.355235	23.2511	2.43571	0.0190873	0.0564996	-3.8363	1.71925
COPA	0.237355	22.1871	2.43631	0.0189594	0.0562754	-3.84165	1.72218
MRPL55	-0.361585	22.1268	-2.4332	0.0192033	0.0567127	-3.84167	1.71662
HNRNPH1	0.220908	22.8712	2.43561	0.0189919	0.0563313	-3.84317	1.72143
SEC61B	0.381513	21.7687	2.4044	0.0211872	0.0611216	-3.84673	1.67393
MYBPC3	-0.227102	28.7523	-2.43326	0.0191004	0.0564996	-3.84822	1.71896
CRYL1	0.263953	22.1014	2.43269	0.0191268	0.0565274	-3.84945	1.71836
GPD1;GPD1L	-0.283572	26.0008	-2.42795	0.0194487	0.0572726	-3.84992	1.71111
RPL3L	0.469059	21.4465	2.33892	0.0276519	0.0743904	-3.85557	1.55827
SLC2A4	-0.309752	22.6977	-2.42819	0.0193367	0.0570655	-3.85912	1.71362
RASSF4	-0.326329	24.3006	-2.27492	0.0370747	0.0931517	-3.86002	1.43092
RHOA;RHOB;RHOC	-0.681773	21.5617	-2.31399	0.0309104	0.0804689	-3.86765	1.5099
DBI	-0.320542	28.0855	-2.42307	0.0195778	0.0576114	-3.87011	1.70824
STT3B	0.720462	21.0907	2.34712	0.0265204	0.0724355	-3.87041	1.57642
DFFA	-0.354181	20.9897	-2.42271	0.0195951	0.0576211	-3.87089	1.70785
S100A1	-0.32878	27.903	-2.42198	0.0196295	0.0576396	-3.87244	1.70709
IGKV1-8	1.36866	19.3109	2.19731	0.0484666	0.114617	-3.87676	1.31456
CHCHD3	-0.240486	26.5306	-2.41991	0.0197283	0.0578884	-3.87689	1.70491
HBM	1.11016	18.3387	2.34582	0.0260473	0.071398	-3.87702	1.58424
LRRC40	-0.222401	21.0701	-2.41181	0.0203287	0.0592271	-3.88011	1.69189
SIRT3	-0.307408	22.7864	-2.41825	0.0198075	0.058038	-3.88044	1.70317
GALK1	-0.280953	22.2366	-2.41333	0.0201468	0.0588224	-3.88418	1.69579
ACAD8	-0.213524	23.8454	-2.41544	0.0199424	0.0583538	-3.88645	1.70022
SLC25A20	-0.30509	24.8383	-2.41541	0.0199437	0.0583538	-3.88651	1.70019
CAPG	1.55206	19.4524	2.1736	0.0433665	0.105727	-3.88885	1.36285
MYH1;MYH13;MYH2;MYH6;MYH7;MYH8	-0.250348	27.5885	-2.41368	0.0200272	0.0585529	-3.89021	1.69838
NONO;SFPQ	0.202466	23.7462	2.41002	0.020308	0.0592088	-3.89124	1.69233
EIF5B	-0.509173	19.921	-2.37031	0.0235963	0.0661664	-3.89334	1.62716
MNDA	-0.476061	23.0112	-2.16977	0.0436974	0.106218	-3.89522	1.35954
FKBP10	0.813991	21.3605	2.35334	0.0245381	0.0682197	-3.89849	1.61016
PSMD8	0.176133	23.1868	2.40896	0.0202566	0.0591008	-3.90029	1.69343
LAMA5	0.261267	21.9108	2.40548	0.0204275	0.0594728	-3.90773	1.68979
HNRNPA1;HNRNPA2B1	-0.474838	21.1372	-2.37824	0.0226797	0.0646172	-3.90816	1.64436
C12orf57	-0.377334	20.7282	-2.40465	0.0204685	0.05955	-3.9095	1.68891
ALDOA;ALDOC	-0.309918	24.095	-2.39777	0.0210241	0.0606937	-3.90988	1.67728
PRNP	0.543656	21.7379	2.36823	0.0233718	0.0657162	-3.91085	1.63131
WNK2	-0.535166	22.3899	-2.25284	0.0356875	0.0901625	-3.91112	1.44748
CD47	0.372566	22.7577	2.39791	0.0209073	0.0604413	-3.91395	1.6797
BZW2	-0.201032	23.3017	-2.40225	0.0205871	0.059846	-3.91462	1.68641
SBF2	0.868559	16.6376	2.2428	0.0394752	0.0981028	-3.91474	1.40368
MRPL4	0.278818	21.5129	2.402	0.0205994	0.059846	-3.91514	1.68615
EIF4A1;EIF4A2;EIF4A3	-0.284978	22.126	-2.4006	0.0206689	0.0599209	-3.91813	1.68468
SFXN4	-0.390366	21.7792	-2.3926	0.0212854	0.0613617	-3.9187	1.67192
HTRA2	-0.210653	23.3501	-2.39911	0.0207433	0.0600942	-3.92131	1.68312
COPS7A	-0.313269	22.4899	-2.39054	0.0213903	0.0615778	-3.92516	1.66978
AIFM1	-0.202738	26.6764	-2.39638	0.0208801	0.0604054	-3.92712	1.68027
AP3M1	0.626317	19.2065	2.2778	0.0323766	0.0835446	-3.92857	1.48977
SOD2	-0.26998	29.0362	-2.39506	0.0209462	0.0605114	-3.92991	1.67889
POF1B	-0.41732	20.356	-2.37141	0.0228995	0.0649664	-3.93091	1.64017
TFB2M	-0.568987	18.9821	-2.21599	0.045232	0.108917	-3.93121	1.34455
NFX1	-0.555064	20.3564	-2.31528	0.0284527	0.0759066	-3.93236	1.54588
ERLIN1;ERLIN2	0.660011	21.0636	2.36782	0.0230933	0.0652906	-3.9358	1.63651
MTREX	-0.549131	21.7078	-2.25531	0.0349392	0.0888225	-3.93864	1.45669
YKT6	0.204932	21.8133	2.3464	0.024933	0.0690194	-3.94195	1.60323
NDUFA11	-0.344562	24.0038	-2.38746	0.0213322	0.0614535	-3.94605	1.67096
GSTM1;GSTM2;GSTM5	-0.6324	23.266	-2.28809	0.029903	0.078403	-3.95001	1.52429
VPS37A	-0.426222	19.319	-2.33211	0.0261591	0.0716411	-3.95055	1.58238
COPE	0.381149	20.9781	2.30309	0.0289291	0.0767209	-3.95505	1.53867
PGLS	0.24153	23.7508	2.38312	0.0215554	0.0620095	-3.95525	1.66644
RPS14	0.228327	23.0994	2.37841	0.0217999	0.0626691	-3.96521	1.66154
KIDINS220	0.464008	18.5202	2.25681	0.03483	0.0886504	-3.96851	1.45805
SNRPG	-0.62692	21.0353	-2.31309	0.0273112	0.074007	-3.97026	1.56366
TRMT10C	-0.266724	22.3437	-2.37293	0.0220879	0.0634082	-3.9768	1.65585
CHMP1B	-0.488773	21.473	-2.28373	0.0308179	0.0803257	-3.97811	1.5112
PARVA	0.155248	22.7879	2.3713	0.0221737	0.0636101	-3.98022	1.65416
TTLL12	0.65875	19.4659	2.28533	0.0307111	0.0801164	-3.98036	1.5127
ARG1	0.60778	20.4658	2.29137	0.0299867	0.0785621	-3.98097	1.52307
CTNNA1;CTNNA2	-0.250946	24.2459	-2.36541	0.0225962	0.0644619	-3.9856	1.64596
STMN1	0.51534	23.531	2.3687	0.0223122	0.0639628	-3.98571	1.65146
TPSAB1	0.598194	23.6499	2.36284	0.0227347	0.0646327	-3.98795	1.64331
COPB1	0.248959	21.5856	2.36721	0.0223919	0.0640571	-3.98886	1.64991
IGKV1-16;IGKV1-17;IGKV1-27;IGKV1D-16	1.26786	21.1352	2.15128	0.0409413	0.100762	-3.98897	1.38784
BAG3	-0.294564	25.6193	-2.36639	0.0224357	0.0641377	-3.99058	1.64906
HK1;HK2	0.319396	25.3257	2.36551	0.0224829	0.064228	-3.99243	1.64815
CD81	0.385839	21.8322	2.35215	0.023555	0.0660957	-3.99301	1.62792
TOMM70	-0.433962	23.763	-2.36429	0.0225485	0.0643705	-3.995	1.64688
MRPL1	-0.435973	21.5268	-2.35722	0.0231547	0.0653743	-3.99513	1.63536
CIT	-0.575008	18.1968	-2.1803	0.0436261	0.106108	-3.9952	1.36025
LRRC39	-0.369576	20.951	-2.34186	0.0243959	0.0679907	-4.0012	1.61268
ARF6	0.418938	21.0357	2.35264	0.0234071	0.0657705	-4.00258	1.63065
HDLBP	0.375392	21.4538	2.32977	0.0250946	0.0693267	-4.00621	1.60042
MYH13;MYH6;MYH7	-0.238222	30.6139	-2.35864	0.0228544	0.064928	-4.00688	1.64103
CYB5B	-0.281371	22.3973	-2.35782	0.0228987	0.0649664	-4.00859	1.64019
MRPS33	-0.537369	22.5103	-2.33668	0.0246934	0.0684946	-4.01065	1.60742
PDHB	-0.193672	27.7427	-2.35658	0.0229668	0.0650674	-4.01121	1.6389
TSSC4	-0.335718	22.0861	-2.35602	0.0229972	0.0651087	-4.01238	1.63832
HSPD1	-0.200356	27.59	-2.35538	0.0230323	0.0651631	-4.01372	1.63766
IAH1	-0.261132	24.53	-2.35347	0.0231373	0.06537	-4.01773	1.63569
F13A1	0.476749	23.3205	2.35277	0.0231762	0.0653899	-4.01921	1.63496
OLFML1	1.4618	21.491	2.08928	0.0484917	0.114617	-4.02023	1.31433
LAMTOR5	-0.358246	23.9436	-2.35213	0.0232112	0.0654437	-4.02053	1.6343
LSM8	0.238643	21.9328	2.35139	0.0232525	0.0655153	-4.0221	1.63353
AP2A1	0.222747	21.4601	2.3496	0.0233515	0.0657042	-4.02585	1.63168
ARVCF	-0.309416	20.549	-2.34732	0.0234785	0.065926	-4.03062	1.62933
MRPS23	-0.343926	22.9402	-2.34488	0.0236149	0.0661732	-4.03572	1.62681
AGO1;AGO2;AGO3;AGO4	0.615652	19.4395	2.2572	0.0311999	0.0810173	-4.04202	1.50585
CTSA	0.359491	19.5936	2.34093	0.0238372	0.0667052	-4.04397	1.62274
MRPS22	-0.338671	22.3911	-2.33914	0.0239386	0.0669434	-4.04771	1.6209
C8G	2.50488	20.5805	1.92933	0.0742904	0.160092	-4.04964	1.12907
EIF4EBP2	-1.34387	19.3055	-2.07975	0.057987	0.13256	-4.05186	1.23667
ECHDC1	-0.270576	23.382	-2.33648	0.0240903	0.0673217	-4.05326	1.61816
CYGB	0.3603	20.766	2.33605	0.0241148	0.0673445	-4.05416	1.61772
AKAP1	-0.278758	21.5542	-2.33445	0.0242063	0.067554	-4.05749	1.61607
NIT2	-0.20259	23.4432	-2.33295	0.0242923	0.067748	-4.06061	1.61453
PLXND1	1.67573	22.7056	2.13327	0.0498914	0.117385	-4.06619	1.30197
HNRNPR;SYNCRIP	0.195939	23.5252	2.32956	0.024488	0.0681954	-4.06767	1.61105
VAPA;VAPB	-0.186933	24.451	-2.32931	0.0245025	0.0681954	-4.06819	1.61079
ARF1	0.161805	22.9437	2.32831	0.0245606	0.0682197	-4.07027	1.60976
IGHV3-33	1.20471	20.5586	2.26568	0.029774	0.0782543	-4.07812	1.52616
ENO1	0.154481	27.4335	2.32328	0.0248549	0.0688959	-4.08074	1.60459
TXNRD2	-0.268234	21.6137	-2.31963	0.0251827	0.0694766	-4.08101	1.5989
ERP44	0.195127	23.6629	2.32275	0.0248857	0.0689349	-4.08183	1.60405
SYNPO2L	0.328887	26.693	2.31959	0.0250722	0.0693114	-4.08839	1.60081
N6AMT1	-0.410053	19.8685	-2.29286	0.0274901	0.0741981	-4.08915	1.56082
DHRS7B	-0.348471	20.0195	-2.31502	0.0254572	0.0701397	-4.09054	1.59419
FASTKD2	0.670398	19.548	2.05346	0.0592775	0.13476	-4.09056	1.22711
MRPL38	-0.274571	21.0854	-2.31785	0.0251756	0.0694766	-4.092	1.59902
TUBB;TUBB2A;TUBB2B;TUBB3	0.232344	27.5422	2.31669	0.0252442	0.0695993	-4.09439	1.59784
TNC	1.5131	21.8028	2.14396	0.0452251	0.108917	-4.09879	1.34462
OSBP	-0.619107	19.8289	-2.1187	0.0525573	0.122465	-4.10069	1.27937
EPN1	-0.26302	21.9857	-2.31267	0.025485	0.0701692	-4.10273	1.59372
DDO	-0.620232	18.6781	-2.14897	0.0455327	0.109449	-4.1076	1.34168
DPH6	-0.759033	18.0902	-2.07477	0.0602811	0.136213	-4.10875	1.21982
TCEAL3	0.632662	20.3244	2.25037	0.0312234	0.0810269	-4.11129	1.50552
PYCARD	0.338056	20.064	2.2758	0.02875	0.076405	-4.11139	1.54136
OSGEPL1	-0.895521	17.6682	-2.10096	0.0558018	0.128207	-4.1128	1.25335
CCT6A	0.153878	23.5699	2.30746	0.0257997	0.0709404	-4.1135	1.58839
COPG1;COPG2	0.394523	21.4513	2.29871	0.0265718	0.0724813	-4.11618	1.57558
ATP5PB	-0.20479	27.1199	-2.30573	0.0259046	0.0711338	-4.11706	1.58662
EIF3L	0.190042	20.9329	2.30489	0.0259559	0.0712271	-4.1188	1.58576
GSPT1	-0.195961	22.1568	-2.3033	0.026053	0.071398	-4.12207	1.58414
HNRNPL	0.214261	21.6592	2.29985	0.0262652	0.0718837	-4.12919	1.58062
RAB11B	0.146742	25.0558	2.29849	0.0263489	0.0720648	-4.13198	1.57924
TBCE	-0.280444	19.243	-2.29047	0.0270881	0.0736829	-4.13306	1.56722
RNF146	-0.45847	20.1178	-2.11996	0.0482102	0.114214	-4.13463	1.31686
SEC11A	0.233837	21.1754	2.28372	0.0276462	0.0743904	-4.13706	1.55836
AMDHD2	0.681723	17.6369	2.06057	0.0585083	0.133381	-4.13905	1.23278
ANXA6	0.200141	26.8704	2.29218	0.0267423	0.072898	-4.14497	1.5728
NRBP1	0.250346	19.9553	2.28195	0.0276305	0.0743904	-4.15043	1.55861
SLC25A12;SLC25A13	-0.239676	25.4701	-2.28908	0.026937	0.0733316	-4.15133	1.56965
ZC3H14	-0.822892	20.8085	-2.07212	0.0572789	0.131234	-4.15739	1.24201
SOD1	-0.268806	28.5332	-2.28559	0.0271583	0.0737384	-4.1585	1.5661
CBR1	0.2309	24.8235	2.28417	0.0272486	0.0739347	-4.1614	1.56466
PALLD	-0.223895	24.5234	-2.28341	0.0272974	0.074007	-4.16297	1.56388
CRMP1;DPYSL3	0.932434	22.9461	2.15465	0.0410401	0.100893	-4.16385	1.38679
SLC44A2	0.182915	23.0641	2.28273	0.0273408	0.0740384	-4.16436	1.56319
LRRC47	-0.164979	24.6207	-2.28209	0.0273815	0.0740869	-4.16566	1.56254
SLC25A5	0.325745	26.052	2.28188	0.0273948	0.0740869	-4.16609	1.56233
TMEM65	-0.244003	23.7264	-2.28066	0.0274729	0.0741981	-4.16858	1.56109
PMVK	-0.370814	21.864	-2.27861	0.0276049	0.0743904	-4.17278	1.55901
TBC1D17	0.285186	20.7925	2.27415	0.0280125	0.0750655	-4.17439	1.55265
GOT2	-0.173154	28.7212	-2.27643	0.0277459	0.0745942	-4.17723	1.5568
ATP5PO	-0.232211	28.3802	-2.27558	0.0278014	0.0746948	-4.17899	1.55593
EHD2;EHD3;EHD4	0.177087	24.4295	2.27529	0.0278202	0.0746963	-4.17958	1.55564
PSMA4	0.203354	23.8141	2.27421	0.0278902	0.0748353	-4.18177	1.55455
ATP5MG	-0.193166	28.7009	-2.27376	0.0279199	0.074866	-4.1827	1.55409
BPGM	0.733659	21.9166	2.2674	0.0284557	0.0759066	-4.18507	1.54583
HSPA4	0.21323	23.5751	2.27173	0.0280524	0.0751233	-4.18685	1.55203
HSPE1	-0.267718	29.2248	-2.27116	0.0280891	0.0751727	-4.18799	1.55146
BAD	0.372355	20.1111	2.27038	0.0281406	0.0752613	-4.18959	1.55067
HDGFL2;HDGFL3	0.340647	19.8496	2.11295	0.0481041	0.114163	-4.19258	1.31782
HNRNPH3	0.156171	22.7286	2.26849	0.0282647	0.0755441	-4.19344	1.54876
MRPS34	-0.300047	22.8382	-2.26589	0.0284367	0.0759066	-4.19875	1.54612
EFTUD2	0.34478	19.1525	2.11181	0.0463199	0.111005	-4.19893	1.33423
RABEP2	0.435632	18.7108	2.16998	0.0389944	0.0970843	-4.20027	1.409
EXOC6B	0.296597	20.6815	2.24289	0.0306677	0.0800909	-4.20061	1.51332
ALOX5AP	-0.312369	25.9543	-2.02493	0.0599536	0.135771	-4.20065	1.22218
GCN1	0.228934	19.4485	2.25608	0.0293388	0.0775072	-4.20078	1.53256
LCP1	0.476498	22.724	2.26482	0.0285074	0.0759951	-4.20092	1.54504
ADIRF	0.662443	21.3217	2.23643	0.0311234	0.0808698	-4.20354	1.50691
AIP	-0.273889	21.2485	-2.26337	0.028604	0.0762032	-4.20387	1.54357
AGFG1	-0.193176	21.2019	-2.26203	0.0286935	0.0763426	-4.2066	1.54222
ILVBL	-0.205309	22.742	-2.26112	0.0287542	0.076405	-4.20845	1.5413
PLXDC1	0.36869	18.6714	2.25257	0.0295775	0.0779873	-4.20999	1.52904
ACOT13	-0.24733	25.3521	-2.25951	0.0288618	0.0766415	-4.21172	1.53968
FABP4	0.424824	26.8544	2.25873	0.0289142	0.0767209	-4.2133	1.53889
GATB	-0.808773	19.2347	-2.1052	0.0481504	0.114163	-4.21682	1.3174
HMGB2	0.251936	22.7073	2.25588	0.0291067	0.0771422	-4.2191	1.53601
PRKAB2	-0.368389	20.8326	-2.25527	0.0291476	0.0772006	-4.22032	1.5354
PPIE;PPIF	-0.241831	24.1658	-2.25442	0.0292054	0.0772584	-4.22205	1.53454
MYH1;MYH13;MYH2;MYH3;MYH4;MYH7	-0.247378	28.1035	-2.2544	0.029207	0.0772584	-4.2221	1.53451
FHIT	-0.216958	22.6144	-2.25312	0.0292935	0.0774375	-4.22468	1.53323
WASF2	0.226259	21.6807	2.2425	0.0302726	0.0791597	-4.22813	1.51895
RWDD4	-0.609118	21.438	-2.05064	0.0582641	0.13312	-4.23019	1.2346
DENR	-0.292845	23.3832	-2.24602	0.0299013	0.078403	-4.23142	1.52431
PGK1;PGK2	-0.139136	27.9001	-2.24961	0.029533	0.07792	-4.23179	1.52969
DNAJC13	0.948759	18.2831	2.13728	0.0414662	0.101758	-4.23389	1.38231
UFC1	-0.202014	22.7627	-2.2475	0.0296782	0.0782028	-4.23607	1.52756
MRPL53	-0.359973	20.4064	-2.24719	0.0296992	0.0782079	-4.23669	1.52725
NUTF2	-0.172567	26.0678	-2.24683	0.0297241	0.0782234	-4.23742	1.52689
ARPC5	0.316403	23.8658	2.24624	0.0297649	0.0782543	-4.23862	1.5263
YARS2	-0.20451	21.6929	-2.24555	0.0298127	0.0783059	-4.24002	1.5256
AHCYL1;AHCYL2	0.812209	20.3737	1.95216	0.0747553	0.160775	-4.24022	1.12636
TRAPPC3	-0.32961	23.0128	-2.23733	0.0306355	0.0800576	-4.24066	1.51378
TMEM33	0.738555	18.7732	2.01053	0.0656812	0.14569	-4.2425	1.18256
LRG1	-0.514614	26.0799	-2.24418	0.0299069	0.078403	-4.24277	1.52423
EPB42	1.07929	18.4554	2.10987	0.0450717	0.108723	-4.24457	1.3461
HERC4	0.227323	21.1605	2.19971	0.0345338	0.0880054	-4.24663	1.46176
PDIA6	0.163077	25.0638	2.24102	0.0301267	0.0788786	-4.24916	1.52105
JMJD7	-0.551271	19.7994	-2.14898	0.0404434	0.0997846	-4.25669	1.39315
PTPRM	-0.38615	22.1113	-2.15132	0.040242	0.099362	-4.25706	1.39532
HLA-B;HLA-C;HLA-E	-0.735205	22.9024	-2.14017	0.0412117	0.101254	-4.26344	1.38498
MYH1;MYH2;MYH3;MYH4;MYH6;MYH7;MYH8	-0.236583	27.1585	-2.23263	0.0307165	0.0801164	-4.26606	1.51263
ALDH3A2	0.281314	22.9469	2.23095	0.0308358	0.0803257	-4.26944	1.51094
SEC61G	0.419985	20.2737	2.21876	0.0319688	0.082648	-4.27564	1.49527
MAVS	-0.192374	22.3787	-2.22751	0.031082	0.0808645	-4.27637	1.50749
TKFC	0.17336	20.6162	2.22706	0.0311143	0.0808698	-4.27727	1.50704
OGT	0.401703	19.6399	2.16017	0.038369	0.0958174	-4.2779	1.41602
SDSL	0.63321	19.3235	2.17	0.0373183	0.0936355	-4.28201	1.42808
IMPDH2	0.218624	21.7032	2.22469	0.0312848	0.0811352	-4.28203	1.50467
DCTN6	-0.420548	20.759	-2.14813	0.0396429	0.0984007	-4.2827	1.40183
G3BP2	-0.208404	21.7173	-2.22383	0.0313464	0.0812434	-4.28374	1.50381
MED23	1.47995	22.7098	2.13523	0.0413337	0.101494	-4.29121	1.3837
FARSB	-0.153629	22.5049	-2.21985	0.0316356	0.0819414	-4.29174	1.49982
PDLIM4	0.589741	21.2129	2.13821	0.0402479	0.099362	-4.29262	1.39526
FKBP5	-0.477172	20.3955	-2.16854	0.0372177	0.0934538	-4.29549	1.42925
CDC34	-0.331113	20.8909	-2.19909	0.0337231	0.0864221	-4.29794	1.47207
TXNDC17	-0.203908	25.0031	-2.21609	0.0319105	0.0825492	-4.29927	1.49607
SEPHS1	0.4207	20.2918	2.21031	0.0324616	0.0837114	-4.303	1.48863
RPL28	0.496963	19.8339	2.11398	0.0439161	0.106624	-4.30311	1.35738
SDHA	-0.179391	27.2985	-2.21412	0.0320553	0.0828195	-4.30321	1.4941
CBX5	0.893659	19.2075	1.91222	0.0719469	0.156878	-4.3077	1.14299
CCT3	0.139768	24.2526	2.21139	0.0322563	0.0832865	-4.30865	1.49139
STAT5B	0.731572	17.3393	1.99451	0.0646667	0.144297	-4.31162	1.18932
TMED1	-0.293002	22.0497	-2.17346	0.036229	0.0913061	-4.31288	1.44094
RIC1	-0.747694	20.2638	-2.11365	0.0439469	0.106636	-4.31387	1.35707
SLC25A4	-0.17081	30.1	-2.20543	0.032701	0.0842757	-4.32055	1.48544
ACOT11	-0.449327	21.8908	-2.18173	0.0352286	0.0893327	-4.32128	1.4531
MPDU1	-0.226605	20.3672	-2.19911	0.0333036	0.0854537	-4.32526	1.47751
SPTB;SPTBN1;SPTBN2	0.3275	23.3355	2.20289	0.0328919	0.0846615	-4.32561	1.48291
CRYAB	-0.16825	30.8246	-2.20164	0.0329863	0.0848514	-4.3281	1.48167
GPD2	-0.285585	21.1856	-2.20088	0.0330436	0.0849457	-4.32961	1.48091
GNB1;GNB2;GNB4	0.294319	23.7994	2.19962	0.0331387	0.0851369	-4.3321	1.47966
CISD3	0.362894	20.4089	2.05303	0.0511499	0.120002	-4.3394	1.29116
NNMT	0.972399	20.6557	2.09168	0.0453519	0.109142	-4.34361	1.3434
PNPT1	-0.178494	23.3511	-2.1923	0.0336988	0.0864136	-4.34666	1.47239
FUCA2	0.505087	18.609	2.09879	0.0449959	0.108667	-4.34882	1.34683
EIF3C	0.136483	21.6236	2.18966	0.0339022	0.0868213	-4.35188	1.46977
MYOM1	-0.231796	26.5114	-2.18942	0.0339212	0.0868213	-4.35237	1.46953
MCAM	0.313523	23.4608	2.18848	0.033994	0.0869534	-4.35423	1.4686
HMGN2	0.499339	19.0962	2.13039	0.0406952	0.100285	-4.35529	1.39046
ARFGAP1	0.363775	17.7786	2.08193	0.0473546	0.112929	-4.35685	1.32464
TMTC3	0.61335	18.0459	1.92355	0.0724517	0.157644	-4.35924	1.13995
INF2	0.619395	19.5523	1.98091	0.0651189	0.145056	-4.35965	1.18629
MRPS11	-0.493926	20.8739	-2.15701	0.0374041	0.093653	-4.36011	1.42708
MSRB2	-0.311871	25.0207	-2.18451	0.0343029	0.0876721	-4.36207	1.46467
GPNMB	-0.367471	25.6643	-2.18433	0.0343176	0.0876721	-4.36245	1.46448
MACF1	0.422028	20.4552	2.13198	0.0401147	0.0991522	-4.36255	1.3967
UNG	1.03103	20.3339	1.9184	0.0792706	0.168031	-4.36424	1.10089
DNAJB4	0.329919	22.6655	2.18299	0.0344219	0.0878418	-4.36508	1.46317
GAA	-0.334372	21.9378	-2.18279	0.0344376	0.0878418	-4.36547	1.46297
TIMM21	-0.229302	23.3779	-2.18266	0.0344482	0.0878418	-4.36574	1.46283
MAGT1	0.756452	19.7368	1.9673	0.0608379	0.137094	-4.37035	1.21583
APCS	0.699441	26.1037	2.18013	0.0346476	0.0882407	-4.37074	1.46033
SLC25A4;SLC25A5;SLC25A6	-0.172402	30.7618	-2.17642	0.0349409	0.0888225	-4.37805	1.45667
FLYWCH2	0.617573	19.5424	2.00511	0.0594508	0.134974	-4.37939	1.22584
PGAM1	0.248146	27.0997	2.17522	0.0350371	0.0889732	-4.38043	1.45547
SNRNP70	0.302407	21.7323	2.17513	0.0350435	0.0889732	-4.38059	1.45539
GJA1	-0.267934	23.2525	-2.17312	0.0352041	0.0893257	-4.38455	1.45341
LCMT1	-0.28005	20.6538	-2.15301	0.037411	0.093653	-4.38557	1.427
SLC9A1	0.523066	18.0855	1.92353	0.0750708	0.161292	-4.38711	1.12453
FAHD1	-0.269031	23.8163	-2.17168	0.0353202	0.0894545	-4.38741	1.45198
ABCD2	0.590883	20.2308	1.95399	0.0684731	0.150743	-4.38833	1.16448
PSMA3	0.162909	24.2044	2.17109	0.0353669	0.0895177	-4.38855	1.4514
DBT	-0.215472	25.2066	-2.17069	0.0353997	0.0895455	-4.38935	1.451
MAP1S	0.625492	20.2078	2.16999	0.0354555	0.0896314	-4.39072	1.45032
LYRM4	-0.266331	23.58	-2.12974	0.0401103	0.0991522	-4.39127	1.39674
COL12A1	1.15992	21.0389	2.01297	0.0542079	0.125245	-4.39291	1.26594
AIDA	0.414373	20.3579	2.06328	0.0488421	0.115379	-4.39456	1.31121
CEP55	0.654983	19.3737	1.97155	0.0652136	0.145123	-4.3964	1.18566
HPR	1.06423	19.8968	2.04076	0.0511832	0.12001	-4.4026	1.29087
RPS4X	0.169595	23.6401	2.16365	0.0359699	0.0907644	-4.40319	1.44406
PPM1A	-0.259313	21.7935	-2.16155	0.0361416	0.0911416	-4.40731	1.44199
NEK9	0.328905	20.8379	2.15669	0.0366723	0.0922535	-4.40879	1.43566
LSM1	-0.242342	22.0056	-2.15593	0.0367348	0.0923541	-4.41026	1.43492
CAPRIN1	-0.212126	22.204	-2.15828	0.0364103	0.0917066	-4.41372	1.43878
IPO7	0.236017	22.0684	2.15767	0.03646	0.0917756	-4.4149	1.43818
BST1	1.18436	22.0539	1.83803	0.0836545	0.174675	-4.41885	1.07751
CALB2	-1.07969	17.9777	-1.88692	0.0817968	0.17223	-4.42804	1.08726
VSIR	-1.67201	21.5492	-1.62611	0.129998	0.245757	-4.42975	0.886064
IARS2	-0.135687	24.5382	-2.14718	0.0373357	0.0936355	-4.43542	1.42788
PSMC3	0.111577	24.2733	2.14661	0.0373833	0.093653	-4.43652	1.42732
PNPO	-0.250233	24.3786	-2.14336	0.0376587	0.0942156	-4.44286	1.42413
EGLN1	0.706832	18.6833	1.88252	0.0824319	0.172947	-4.4449	1.0839
ISG15	1.28011	19.8121	1.90853	0.0757172	0.162172	-4.44531	1.12081
PLEKHA7	0.507818	18.254	2.05888	0.0482955	0.11435	-4.45209	1.31609
TUBA4A	0.189664	27.4124	2.13682	0.0382178	0.0954979	-4.45558	1.41773
MYH1	-0.320766	22.6266	-2.13363	0.038493	0.0960689	-4.46177	1.41462
SPTBN1	0.163397	26.1505	2.13213	0.0386226	0.0962843	-4.46467	1.41316
CD59	-0.19572	26.3133	-2.13209	0.0386262	0.0962843	-4.46475	1.41312
DDI2	0.96839	18.976	1.84995	0.0841913	0.175473	-4.46548	1.07473
IRF6	-0.391503	18.6233	-2.00998	0.0549378	0.126505	-4.46741	1.26013
TMEM126A	-0.215702	22.2523	-2.12878	0.0389146	0.0969444	-4.47117	1.40989
TALDO1	0.21846	24.7976	2.12636	0.0391273	0.0973562	-4.47587	1.40752
SEPTIN10	0.193658	21.5077	2.12438	0.0393011	0.0977293	-4.47969	1.4056
SPTB;SPTBN1;SPTBN2;SPTBN4	0.490564	21.2188	2.04243	0.0489384	0.11554	-4.47987	1.31035
SMIM20	-0.312956	23.3904	-2.11979	0.0398421	0.0986566	-4.48036	1.39966
CDC42BPB	0.721685	16.2494	1.89447	0.0764449	0.163135	-4.48127	1.11665
NDUFA1	-0.303702	22.755	-2.11931	0.0398851	0.0987036	-4.48129	1.39919
UBA2	0.425485	20.8024	2.03156	0.050861	0.119482	-4.48252	1.29362
HSPA13	0.770512	19.7153	1.78033	0.100446	0.201875	-4.4829	0.998066
SLC12A4	0.480562	20.6612	1.8355	0.0914357	0.187061	-4.48404	1.03888
MANF	0.280811	22.0631	2.12123	0.0395797	0.0983032	-4.48578	1.40253
IDH3A	-0.207133	27.2775	-2.11976	0.0397109	0.0985098	-4.48863	1.40109
COL5A3	0.316216	23.8039	2.11947	0.0397365	0.0985139	-4.48918	1.40081
BTD	0.578521	21.0807	2.00651	0.0545659	0.12576	-4.48946	1.26308
PFDN4	-0.257437	23.1169	-2.11915	0.0397651	0.0985255	-4.4898	1.4005
C1QA	1.1263	20.599	1.89238	0.0705915	0.154562	-4.494	1.15125
TMX3	0.409859	20.6784	2.0689	0.0460153	0.110415	-4.49462	1.3371
FUS;TAF15	0.20992	23.4705	2.09405	0.0426469	0.10422	-4.50089	1.37011
EXOC1	0.299609	19.3824	1.95065	0.0634157	0.142046	-4.50735	1.1978
PHYHD1	0.51176	20.2773	1.87473	0.0792673	0.168031	-4.51172	1.10091
ARL8A	0.314936	21.5011	2.00784	0.0544163	0.125515	-4.51174	1.26427
HEBP2	-0.236983	25.3821	-2.10749	0.0408159	0.100523	-4.51225	1.38917
ZMPSTE24	0.26227	20.2936	2.05097	0.0478262	0.11383	-4.51365	1.32033
PPA1	-0.202616	24.1867	-2.10589	0.040962	0.100762	-4.51533	1.38762
PLAC9	0.957666	19.3642	1.94073	0.0628192	0.14094	-4.51716	1.20191
STMN1;STMN2	0.479524	23.3624	2.084	0.0436003	0.106108	-4.51751	1.36051
KIAA1549L	-0.394124	22.8283	-2.07393	0.0449221	0.108553	-4.51795	1.34754
PHKG2	-0.435256	19.3862	-1.96078	0.0621542	0.13983	-4.51923	1.20653
SHBG	0.948463	20.18	1.9328	0.0638347	0.142673	-4.5306	1.19494
SRSF3	0.223218	24.2888	2.0969	0.041791	0.102494	-4.53255	1.37892
TCP1	0.189344	22.8275	2.09555	0.0419167	0.102741	-4.53514	1.37761
MOCS1	-0.304487	20.6007	-2.07041	0.0450896	0.108723	-4.53542	1.34592
RBPMS2	-0.215091	21.7435	-2.09491	0.0419766	0.102783	-4.53636	1.37699
RPS5	0.191569	22.5176	2.09483	0.0419839	0.102783	-4.53651	1.37692
CDV3	-0.276172	24.1356	-2.09021	0.0425548	0.104057	-4.53702	1.37105
KIF5B;KIF5C	0.28225	20.0401	2.07483	0.0444873	0.107692	-4.53717	1.35176
ABHD16A	0.228955	20.929	2.08406	0.0432839	0.105588	-4.53763	1.36367
UNC45B	0.183098	24.4067	2.09353	0.0421062	0.103021	-4.53901	1.37565
IGHV3-15;IGHV3-72;IGHV3-73	0.579786	24.6762	2.01848	0.0514978	0.120474	-4.54107	1.28821
ZNF384	-0.750651	23.304	-1.89163	0.0747911	0.160775	-4.54275	1.12615
VPS45	0.211163	19.691	2.05826	0.046481	0.111198	-4.54456	1.33272
ENSA	-0.300864	21.8478	-2.05963	0.0463421	0.111005	-4.54463	1.33402
RPL22	0.225767	23.3189	2.07771	0.0438945	0.106624	-4.54529	1.35759
ENDOD1	0.498432	21.6812	1.91343	0.0677221	0.14941	-4.54852	1.16927
PAXX	1.18688	19.5665	1.78885	0.0990045	0.199368	-4.55023	1.00435
C1RL	0.600569	20.9784	2.06697	0.0450982	0.108723	-4.5521	1.34584
CDH13	-0.261641	27.1373	-2.08619	0.0427979	0.104527	-4.553	1.36858
TECR	0.28666	18.1037	2.05978	0.0459774	0.110389	-4.55822	1.33746
MRPS9	-0.313887	22.1427	-2.08345	0.0430595	0.105103	-4.55823	1.36593
CTNND2;PKP4	-0.345592	19.1977	-2.04805	0.0475205	0.113168	-4.56612	1.32312
ACADM	-0.217745	28.6593	-2.07823	0.0435605	0.106108	-4.56815	1.36091
RIC8A	-0.191896	20.6919	-2.0721	0.0442946	0.107289	-4.5714	1.35365
TSC22D1;TSC22D2	-0.409827	21.596	-2.07188	0.0441771	0.107131	-4.5802	1.3548
PSMB3	0.172987	22.6835	2.0712	0.0442432	0.107228	-4.58148	1.35415
KRT2;KRT3	0.791547	20.4137	1.74682	0.106302	0.210859	-4.58363	0.973459
MYH13	-0.843178	24.7309	-2.01349	0.052046	0.121549	-4.5839	1.28361
DUSP23	0.542511	19.1867	1.91513	0.0680229	0.149913	-4.58488	1.16734
EMILIN3	-0.42267	20.7151	-2.0108	0.0523438	0.122036	-4.58548	1.28114
TXNL1	-0.123554	24.1049	-2.06841	0.0445171	0.107701	-4.58677	1.35147
PPP2R5D	-0.15381	22.1601	-2.05911	0.0457271	0.109852	-4.58686	1.33983
RALB	0.472352	19.2179	2.01502	0.0516467	0.120754	-4.58714	1.28696
ANGPTL2	0.551521	19.6636	2.05295	0.046504	0.111198	-4.58866	1.33251
PTCD3	-0.314946	22.0818	-2.06524	0.0448294	0.108393	-4.59276	1.34844
UEVLD	-0.169032	19.0364	-2.017	0.0512118	0.12001	-4.598	1.29063
INPPL1	-0.458066	20.2411	-1.80906	0.0872266	0.180699	-4.59804	1.05935
SUSD2	1.09764	19.9184	1.84314	0.0802211	0.169608	-4.60093	1.09571
CAND1;CAND2	0.564495	19.6538	1.92287	0.066468	0.146959	-4.60205	1.17739
KRT7	1.36334	19.2885	1.76538	0.10106	0.203009	-4.60424	0.995421
PAIP1	0.264739	22.7602	2.03888	0.0481173	0.114163	-4.60431	1.3177
ACO2	-0.162453	29.8946	-2.05902	0.0454486	0.109311	-4.6045	1.34248
SPHK2	0.390767	17.7258	1.8317	0.084633	0.176215	-4.60991	1.07246
PYM1	-0.582988	19.1292	-1.98281	0.056043	0.128689	-4.61042	1.25148
IFITM3	-0.353849	20.8359	-2.03792	0.0480532	0.114163	-4.61667	1.31828
CDKN2C	-0.3023	21.0844	-2.04683	0.0468252	0.111836	-4.61895	1.32952
DYNLL2	-0.183874	24.3192	-2.05133	0.0462249	0.110853	-4.61898	1.33512
PACS2	0.21429	19.6451	1.9986	0.053478	0.123983	-4.62303	1.27183
CHCHD1	1.54128	21.1601	1.68279	0.116361	0.226332	-4.62326	0.934191
PLCL1	-0.206257	22.006	-2.04876	0.0464865	0.111198	-4.62381	1.33267
TBCA	-0.22703	24.8705	-2.04744	0.0466212	0.111414	-4.62628	1.33142
SNRPD2	0.596557	22.6746	2.03689	0.0480042	0.114137	-4.6284	1.31872
EPN2	-0.576358	20.0999	-1.72398	0.108491	0.214372	-4.62882	0.964607
PYROXD2	-1.53008	20.081	-1.71294	0.112532	0.220976	-4.63024	0.948723
C19orf25	-0.413728	20.9682	-2.0354	0.0481607	0.114163	-4.63118	1.31731
PROC	0.669548	19.4212	1.9141	0.0666975	0.147388	-4.63177	1.17589
MRPL14	0.383275	20.5036	2	0.0531003	0.12338	-4.63177	1.2749
RBM25	0.653292	19.5522	1.80153	0.0905564	0.185724	-4.63736	1.04308
CCDC51	-0.294562	21.1419	-2.04097	0.0472881	0.112876	-4.63841	1.32525
EPHX1	0.208494	23.5466	2.04023	0.0473653	0.112929	-4.6398	1.32454
RPL34	-0.201611	24.8403	-2.00644	0.0519745	0.121451	-4.63992	1.28421
LAMP2	0.29718	24.318	2.03987	0.0474022	0.112952	-4.64047	1.3242
MBNL1	-0.200559	21.8603	-1.9556	0.0595937	0.135105	-4.64955	1.2248
TUBB4A;TUBB4B	-0.29552	26.4126	-2.03404	0.0480108	0.114137	-4.65136	1.31866
NCBP2AS2	1.15891	17.7991	1.83019	0.0822076	0.172653	-4.65165	1.08509
CUL1	-0.359274	20.4227	-1.98701	0.0545838	0.12576	-4.65225	1.26294
CAV3	-0.439718	22.6257	-1.99682	0.0530547	0.123344	-4.65742	1.27528
GDI2	0.140618	24.6563	2.0296	0.0484793	0.114617	-4.65964	1.31444
RBMXL1	0.329543	20.2401	1.95962	0.0585453	0.133391	-4.66121	1.23251
MRPL46	-0.209353	22.5838	-2.0249	0.04898	0.115572	-4.6684	1.30998
SH3GLB1	-0.135481	22.4369	-2.02438	0.0490353	0.115635	-4.66936	1.30949
DHRS11	-0.285023	21.2288	-2.01723	0.0499497	0.117455	-4.67093	1.30147
WNK1	0.794364	19.4727	1.75986	0.0954659	0.193762	-4.67222	1.02015
ACBD6	-0.49373	16.6232	-1.80773	0.0874397	0.181049	-4.67361	1.05829
PHLDB1	0.450491	20.9067	1.92612	0.0636292	0.142369	-4.67392	1.19634
HMCN1	-1.59464	22.5347	-1.75454	0.099811	0.200795	-4.67593	1.00082
XRCC5	0.20119	22.4587	2.01992	0.0495147	0.116699	-4.67765	1.30527
HARS2	0.462316	21.569	1.91214	0.0648615	0.144653	-4.67864	1.18801
HNRNPUL1	0.559355	19.8317	1.79269	0.0882035	0.182264	-4.67947	1.05451
NONO	0.369637	20.7859	1.99135	0.0534899	0.123983	-4.67998	1.27173
CAB39	-0.145241	21.9267	-2.01757	0.0497689	0.117231	-4.68201	1.30304
PTPN11	0.177818	22.6382	2.01646	0.0498884	0.117385	-4.68405	1.302
ARHGEF5	0.356779	19.2654	1.86642	0.0742767	0.160092	-4.68896	1.12915
CRIP2	-0.40937	27.3543	-2.0075	0.0508701	0.119482	-4.70063	1.29354
ALAD	0.304064	23.7843	2.00641	0.0509906	0.119697	-4.70264	1.29251
HLA-B;HLA-E	-0.625401	21.5785	-1.69458	0.11406	0.222868	-4.70371	0.942868
ITSN1	-2.16849	20.6577	-1.53383	0.151119	0.276894	-4.70686	0.820682
SEMA3B	-0.599482	23.8336	-1.89703	0.068203	0.150229	-4.7078	1.1662
OTUB1	-0.136698	24.5036	-2.00283	0.0513886	0.120337	-4.70925	1.28913
DCPS	0.167793	21.051	2.00264	0.0514098	0.120337	-4.7096	1.28895
NUMA1	0.255279	20.9679	1.98673	0.0535106	0.123983	-4.71426	1.27156
SDF4	0.60591	19.405	1.8075	0.083265	0.174453	-4.72049	1.07954
NIPSNAP2	-0.205293	26.8923	-1.99536	0.0522267	0.121902	-4.723	1.28211
SNX9	0.593987	20.4154	1.60801	0.131937	0.248508	-4.72307	0.879634
AHNAK	0.159782	26.6604	1.99472	0.0522985	0.122	-4.72416	1.28151
GABARAPL1	-0.533853	19.5279	-1.80203	0.0866755	0.179648	-4.72446	1.0621
THSD4	0.314591	20.8233	1.9809	0.0541848	0.125245	-4.73145	1.26612
SCO1	-0.19516	24.7094	-1.99067	0.0527585	0.122864	-4.7316	1.27771
AKT1	0.220551	20.9249	1.97937	0.0543618	0.12546	-4.73203	1.26471
CAPN2	0.170986	23.3433	1.99025	0.0528059	0.122905	-4.73236	1.27732
HIP1	0.745587	20.9469	1.77638	0.0909281	0.186394	-4.73524	1.0413
CZIB	-0.211874	24.1547	-1.98853	0.0530028	0.123293	-4.73551	1.2757
MYH13;MYH4;MYH6;MYH7	-0.220648	28.9737	-1.98155	0.0539539	0.124799	-4.73645	1.26798
SRSF10	0.654553	18.5422	1.77899	0.0912914	0.18699	-4.74058	1.03957
TPM1	-0.279753	31.7565	-1.9854	0.0533619	0.123918	-4.74124	1.27277
LDHD	-0.188796	24.939	-1.98472	0.0534404	0.123983	-4.74249	1.27213
LHPP	0.475105	21.2918	1.92111	0.0631486	0.141602	-4.74448	1.19964
NDUFAF1	-0.462989	21.4138	-1.94206	0.0597838	0.135462	-4.74591	1.22342
MAGI3	1.22031	18.4443	1.8016	0.0860217	0.178487	-4.74603	1.06539
MRPL21	0.402727	19.4099	1.87002	0.0719912	0.156891	-4.74831	1.14272
CAVIN2	-0.186176	26.3224	-1.98144	0.0538192	0.124586	-4.74848	1.26906
CCT7	0.125317	23.7958	1.98134	0.0538317	0.124586	-4.74867	1.26896
KATNAL1	0.285258	19.4539	1.84841	0.0755467	0.161976	-4.7505	1.12178
IRAK1	1.44585	15.3039	1.80341	0.0850722	0.176889	-4.75339	1.07021
PDHX	-0.200071	25.9738	-1.97736	0.0542946	0.125375	-4.75593	1.26524
KRT6A	-1.11706	23.094	-1.64993	0.122996	0.235666	-4.76517	0.91011
FBXO22	-0.298653	19.5218	-1.62786	0.129624	0.245163	-4.77123	0.887316
SMARCC2	0.886861	17.6174	1.84567	0.0751916	0.161445	-4.77151	1.12383
RPL3	0.511701	20.9851	1.82247	0.0795001	0.168343	-4.77346	1.09963
EIF4G1	-0.165234	21.5525	-1.9676	0.0554452	0.127602	-4.77369	1.25614
PNPLA6	0.427705	19.5776	1.6844	0.112866	0.221525	-4.77689	0.947438
CSNK2A1	0.162443	22.0495	1.96474	0.0557862	0.128207	-4.77887	1.25347
ECHDC3	-0.341332	24.0525	-1.96465	0.0557968	0.128207	-4.77903	1.25339
MRPL43	-0.353746	21.6001	-1.96128	0.0562017	0.128981	-4.78515	1.25025
ARF1;ARF5	0.172373	23.8465	1.96063	0.0562796	0.129088	-4.78632	1.24965
GPAT3	-0.52997	19.4958	-1.78635	0.0878675	0.181752	-4.78807	1.05617
DDOST	0.150647	23.902	1.95882	0.0564989	0.129519	-4.78961	1.24796
TRNT1	1.26146	18.8824	1.29338	0.220332	0.36147	-4.79013	0.656923
ARHGAP17	-0.198956	21.6471	-1.95266	0.0573968	0.13143	-4.79193	1.24111
RCN2	0.750427	18.8153	1.54677	0.147988	0.272129	-4.79253	0.829772
PARS2	-0.261244	20.236	-1.94622	0.0583474	0.133136	-4.79407	1.23398
SFN	0.180291	21.4291	1.80496	0.0836717	0.174675	-4.79493	1.07742
AP3S1	0.487709	19.5894	1.62436	0.123898	0.237063	-4.79714	0.906935
OCIAD2	-0.485582	17.7217	-1.63965	0.12343	0.236278	-4.7982	0.908578
ARCN1	0.300968	20.7084	1.90837	0.0639302	0.142809	-4.80148	1.19429
PPL	0.664293	19.7812	1.7064	0.106191	0.210842	-4.8042	0.973912
MYL6B	0.600553	20.9862	1.94515	0.0583224	0.133136	-4.80543	1.23416
FBXL18	-0.411979	17.9739	-1.71196	0.104131	0.207857	-4.80629	0.98242
LGALSL	0.277871	18.5423	1.94929	0.0576608	0.131961	-4.8068	1.23912
CTNNA2	-0.519288	21.7412	-1.80581	0.0830299	0.174113	-4.80845	1.08077
LRRC20	-0.210725	22.2255	-1.94734	0.0579009	0.132437	-4.81031	1.23731
NTMT1	-0.25346	21.9438	-1.93892	0.0591005	0.134432	-4.81661	1.22841
ATPAF1	-0.174345	21.8676	-1.94357	0.0583687	0.133136	-4.8171	1.23382
VAPA	-0.13071	25.8323	-1.94172	0.0585988	0.133439	-4.82042	1.23211
FHOD3	0.919425	19.6114	1.64383	0.119778	0.231226	-4.82102	0.921621
MDP1	-0.330463	22.0016	-1.88584	0.0676502	0.149332	-4.8216	1.16973
SPHKAP	-0.333708	20.8885	-1.94058	0.0587408	0.133688	-4.82246	1.23106
ARMC8	0.535618	19.4736	1.43687	0.176426	0.309197	-4.82318	0.753437
RBM24;RBM38	-0.331362	21.7348	-1.93514	0.0595759	0.135105	-4.82336	1.22493
KYAT3	-0.520145	21.2018	-1.86895	0.0705415	0.154552	-4.8234	1.15156
FKBP4	-0.404387	20.7426	-1.8376	0.0760628	0.162658	-4.82351	1.11883
PDZD2	-0.477462	23.9662	-1.68908	0.107595	0.213013	-4.82638	0.968206
ATP1A2	-0.299632	23.0446	-1.93549	0.0593805	0.13492	-4.83159	1.22636
HDDC2	-0.283256	22.5124	-1.93478	0.0594701	0.134974	-4.83286	1.2257
ART3	-0.373985	21.9063	-1.63923	0.119595	0.23109	-4.83854	0.922286
PTPA	0.193036	22.5345	1.93049	0.0600149	0.135835	-4.84054	1.22174
ZBED8	-0.663719	21.8029	-1.64458	0.12092	0.232665	-4.84139	0.917502
MYH10;MYH14	1.19225	20.8739	1.43376	0.172231	0.303528	-4.84211	0.763889
S100A16	0.228029	22.3634	1.92919	0.0601801	0.136066	-4.84285	1.22055
SNAPIN	0.634164	20.0302	1.57361	0.141675	0.262431	-4.84288	0.848708
RNH1	-0.114949	27.0415	-1.92917	0.0601829	0.136066	-4.84289	1.22053
EMC2	0.296286	20.3127	1.89261	0.0660564	0.146364	-4.84517	1.18009
RAB10	0.10379	23.8266	1.92788	0.060348	0.136225	-4.8452	1.21934
SSR1	0.232737	23.7791	1.92784	0.0603527	0.136225	-4.84526	1.2193
DYNC1I1	0.401902	20.5577	1.79771	0.0834378	0.174612	-4.84659	1.07864
MPP7	-0.333249	19.1063	-1.69075	0.108179	0.213962	-4.84927	0.965858
TUBB3	0.361725	24.4559	1.9139	0.0624723	0.140469	-4.84941	1.20431
ME3	-0.277059	22.9959	-1.92465	0.0607625	0.137074	-4.85096	1.21636
RAB1A;RAB1B	0.185399	25.0466	1.9242	0.0608204	0.137094	-4.85176	1.21595
TPP1	-0.2436	25.07	-1.9225	0.0610394	0.137473	-4.85478	1.21439
MT-ND2	0.585452	23.3623	1.90543	0.0637628	0.14259	-4.85626	1.19543
IMPA1	-0.156874	25.2738	-1.92003	0.0613595	0.138118	-4.85918	1.21212
EPB41L3	0.47526	19.5429	1.83816	0.0753533	0.161646	-4.85954	1.1229
SCFD2	0.323138	19.3678	1.83904	0.0752206	0.161445	-4.86183	1.12366
SYNC	0.618513	19.2866	1.69807	0.104302	0.207997	-4.86458	0.981706
TESC	-0.418453	20.4284	-1.85178	0.0725223	0.157714	-4.86545	1.13953
H6PD	0.337037	19.7467	1.8695	0.0692852	0.152205	-4.86885	1.15936
RPL10	0.375409	20.756	1.84141	0.0743148	0.160092	-4.87415	1.12892
LRPPRC	-0.230426	24.819	-1.91069	0.0625816	0.140612	-4.87575	1.20355
HSP90AB1;HSP90B1	0.125337	26.129	1.91052	0.0626045	0.140612	-4.87606	1.20339
DSP	-0.232909	25.683	-1.90976	0.0627052	0.140761	-4.87741	1.2027
RMDN1	-0.248791	23.1477	-1.90589	0.0632189	0.141682	-4.88426	1.19915
RHOG	0.581477	21.0287	1.586	0.133666	0.25096	-4.88754	0.873978
STOML2	-0.257937	23.4765	-1.90306	0.0635968	0.142369	-4.88926	1.19657
ALDH4A1	0.163598	25.8157	1.89915	0.0641213	0.143158	-4.89615	1.193
HBG1;HBG2	1.05737	23.4737	1.8673	0.0692099	0.152171	-4.89681	1.15983
PIGG	-0.288939	24.5191	-1.3768	0.191916	0.328223	-4.89924	0.716888
PTBP2	0.334439	21.6157	1.72648	0.0977018	0.197131	-4.90073	1.0101
MECP2	0.215637	21.5919	1.89222	0.0650608	0.145019	-4.90834	1.18668
NAPRT	-0.255524	22.1749	-1.89159	0.0651479	0.145056	-4.90946	1.1861
SRSF4;SRSF5;SRSF6	0.168678	23.2382	1.86847	0.0690424	0.151915	-4.90948	1.16088
GPS1	0.297308	19.7355	1.84727	0.0727274	0.158076	-4.91033	1.1383
TMEM167A	0.351716	18.42	1.62738	0.122106	0.234507	-4.91137	0.913263
ADH5	-0.183264	25.0178	-1.8904	0.0653098	0.145189	-4.91154	1.18502
NEXN	-0.197681	25.1289	-1.89037	0.0653136	0.145189	-4.91159	1.185
EDF1	-0.236023	23.3137	-1.88946	0.065439	0.145384	-4.91319	1.18416
MYO1C	0.186371	23.9451	1.88922	0.0654724	0.145384	-4.91362	1.18394
NME1	-0.259558	20.7291	-1.88889	0.0655167	0.145404	-4.91419	1.18365
HBG1	0.927965	23.4389	1.79325	0.0824062	0.172947	-4.91452	1.08404
RILP	-0.335792	22.1879	-1.88328	0.0664462	0.146959	-4.91502	1.17753
LIMA1	1.00486	20.07	1.35709	0.199839	0.337898	-4.91503	0.699319
PPP6R2	-0.511836	19.4342	-1.63473	0.11779	0.228353	-4.91514	0.928892
DCAF11	-0.507811	16.9523	-1.66904	0.110731	0.21796	-4.91641	0.955732
MT-CO3	-0.408787	22.0965	-1.86283	0.0698508	0.153284	-4.91678	1.15583
ATG3	-0.185412	21.5993	-1.88576	0.0659484	0.146204	-4.91969	1.1808
HLA-B;HLA-C	-0.27455	22.8505	-1.82618	0.0763771	0.163135	-4.92289	1.11704
ASS1	0.452466	20.4498	1.85421	0.0712935	0.155701	-4.92312	1.14695
MRPS36	-0.21914	26.1258	-1.88312	0.0663132	0.146854	-4.9243	1.1784
EPPK1;PLEC	0.289931	24.1857	1.88216	0.0664472	0.146959	-4.92599	1.17752
GSTT1	-0.438989	23.3144	-1.79749	0.081429	0.171632	-4.92846	1.08922
LDAH	0.606988	18.6545	1.46021	0.164933	0.2942	-4.92864	0.782694
SMU1	0.255262	18.891	1.87372	0.0677835	0.149466	-4.93168	1.16888
CYFIP1	0.199306	21.6691	1.8775	0.0670966	0.14819	-4.93412	1.1733
PIK3C3	-0.461868	17.6993	-1.55191	0.143076	0.264518	-4.93657	0.844432
STUB1	-0.219113	22.0332	-1.85553	0.0707287	0.154632	-4.94302	1.1504
HMGN1	0.548129	18.6738	1.59566	0.128024	0.243145	-4.94903	0.892709
DERL1	0.272438	20.3706	1.7019	0.101724	0.203846	-4.94926	0.992575
UPF2	0.270199	17.8775	1.72954	0.0947446	0.192679	-4.95054	1.02345
PDIA5	0.700775	18.6284	1.32256	0.210744	0.351172	-4.95366	0.676244
TUT4	0.521268	23.3151	1.68742	0.104507	0.208304	-4.95757	0.980855
NNT	-0.180561	27.9065	-1.86246	0.0692326	0.152171	-4.96029	1.15969
CASZ1	-0.819715	23.0128	-1.64534	0.115569	0.225003	-4.96078	0.93716
CLCC1	0.34706	19.3947	1.7578	0.089	0.183356	-4.96226	1.05061
FUCA1	0.646126	20.3554	1.32428	0.206706	0.346308	-4.96465	0.684647
PSMC1	0.126669	24.2586	1.85959	0.0696456	0.152915	-4.96525	1.15711
AP2M1	0.188013	22.7798	1.83371	0.0741553	0.160092	-4.96659	1.12986
HPCAL1	-0.379284	22.246	-1.55305	0.137869	0.257023	-4.9681	0.860532
SLC30A9	-0.287013	18.7581	-1.69731	0.102082	0.204463	-4.96923	0.99105
SUOX	-0.159605	24.3323	-1.85454	0.0703802	0.154297	-4.974	1.15255
DNAJA2	-0.115461	24.2414	-1.85448	0.0703879	0.154297	-4.97409	1.1525
DMPK	0.176896	19.2958	1.81483	0.0774613	0.165047	-4.97531	1.11092
SLC8A1	-0.169467	24.1189	-1.85268	0.0706509	0.154562	-4.9772	1.15088
ADHFE1	-0.333049	23.2461	-1.85263	0.0706592	0.154562	-4.97729	1.15083
IER3IP1	0.282663	20.7193	1.66388	0.108649	0.214479	-4.98051	0.963973
GGCT	-0.299297	20.849	-1.85071	0.0709403	0.155012	-4.9806	1.14911
CCDC22	0.219712	20.7366	1.83278	0.074114	0.160092	-4.98078	1.1301
TTC7B	0.135742	18.0022	1.83886	0.0730223	0.158549	-4.98207	1.13654
COA6	-0.242966	23.7264	-1.84787	0.0713579	0.155759	-4.98549	1.14656
CAPZA1;CAPZA2	0.198828	25.0768	1.84714	0.071467	0.155914	-4.98676	1.14589
FRAS1	0.477508	21.0642	1.55233	0.140202	0.260375	-4.99405	0.853246
GHITM	0.214524	23.5299	1.84258	0.0721432	0.157083	-4.99459	1.1418
DAG1	-0.197426	25.6459	-1.84249	0.0721558	0.157083	-4.99474	1.14173
SPARC	0.548505	22.1867	1.78056	0.0836809	0.174675	-4.99695	1.07737
USP10	-0.215125	17.6024	-1.77932	0.0838873	0.174928	-4.99899	1.0763
GNAI1;GNAI2;GNAI3;GNAO1	1.0162	20.3439	1.6386	0.114938	0.2242	-4.99927	0.939536
HSPA2;HSPA8	-0.104254	27.8339	-1.83757	0.0728924	0.158351	-5.00318	1.13732
GDI1	0.121557	24.3099	1.83645	0.0730607	0.158549	-5.0051	1.13632
GLRX3	-0.151858	23.0606	-1.83438	0.073373	0.159143	-5.00864	1.13446
DCXR	-0.188332	24.3592	-1.83334	0.0735302	0.1594	-5.01042	1.13353
ABCB7	-0.218121	21.8733	-1.83209	0.0737207	0.159728	-5.01257	1.13241
RRAD	-0.223427	22.3456	-1.83151	0.0738078	0.159833	-5.01355	1.1319
CALR	0.1466	26.2521	1.83101	0.0738839	0.159913	-5.01441	1.13145
RIDA	-0.232344	24.6838	-1.8301	0.0740226	0.160092	-5.01596	1.13064
[truncated: 2,119 more rows]

## Sheet: Dataset EV6
HF-DM vs AMD metabolomic MS analysis data
Compound	logFC	AveExpr	t	P.Value	adj.P.Val	B	neglogP_value
Isoleucine_Leucine	0.558298	24.8163	6.93569	1.61551e-08	2.48788e-06	9.4683	7.79169
Alanine	-0.593048	25.6456	-6.11318	2.52653e-07	1.94543e-05	6.82511	6.59747
Leucine	0.461949	19.9094	5.01159	9.79953e-06	0.000503043	3.31661	5.00879
Biotin	1.01669	20.6135	4.67728	2.90416e-05	0.00104096	2.2795	4.53698
Betaine	0.394324	28.6237	4.63017	3.37975e-05	0.00104096	2.13501	4.47112
Cystamine	1.11943	19.5957	4.16189	0.000148956	0.0038232	0.726606	3.82694
Triiodothyronine	0.687492	13.4168	3.93941	0.000295903	0.00650988	0.0785413	3.52885
Valine	0.341206	23.6009	3.75112	0.000523146	0.0085491	-0.457184	3.28138
Phenylalanine	-0.330532	24.9796	-3.73545	0.000548273	0.0085491	-0.501184	3.261
Cyclic AMP	-0.467787	16.9009	-3.73129	0.000555137	0.0085491	-0.51285	3.2556
Fructose 1,6-bisphosphate	0.66042	19.3967	3.59062	0.000842729	0.0117982	-0.903541	3.07431
Nicotinamide adenine dinucleotide phosphate	-0.494439	14.1117	-3.55706	0.000930069	0.0119359	-0.995619	3.03148
Serine	-0.389236	20.6806	-3.40215	0.0014583	0.0172752	-1.41441	2.83615
Methionine sulfone	-0.316994	21.7565	-3.30775	0.00190965	0.0200862	-1.66448	2.71905
Oxaloacetate	-0.579665	17.6643	-3.29921	0.00195645	0.0200862	-1.68689	2.70853
Tyrosine	-0.314567	21.9153	-3.25471	0.00221855	0.0213535	-1.80317	2.65393
Glycine	-0.362044	15.8434	-3.1048	0.00336808	0.0305108	-2.18786	2.47262
Inosine	0.407084	24.1997	2.89267	0.00597852	0.0495908	-2.71251	2.22341
Acetylcholine	0.250004	22.6933	2.86838	0.00637613	0.0495908	-2.77105	2.19544
Isoleucine	0.729561	20.5604	2.86459	0.00644036	0.0495908	-2.78015	2.19109
Guanidoacetate	-0.353273	15.7331	-2.67194	0.0106177	0.0746075	-3.23186	1.97397
S-adenosyl-L-homocysteine	-0.398303	16.9252	-2.67045	0.0106582	0.0746075	-3.23528	1.97232
Pyrophosphate	-0.466522	19.1761	-2.61212	0.0123534	0.082714	-3.36763	1.90821
Glyceraldehyde 3-phosphate	0.441962	19.2064	2.48913	0.0167647	0.107573	-3.63975	1.77561
Kynurenic acid	0.547184	19.5577	2.46984	0.0175739	0.108067	-3.68154	1.75513
Trimethylamine	0.073032	25.1102	2.45444	0.0182451	0.108067	-3.71473	1.73885
Xanthurenate	0.421511	13.1854	2.41781	0.0199363	0.113711	-3.79307	1.70036
5-Aminolevulinic acid	-0.107753	19.8228	-2.35501	0.0231679	0.127424	-3.9253	1.63511
Saccharopine	0.151625	16.1581	2.10985	0.0407446	0.214795	-4.4154	1.38993
Purine	-0.232076	15.5536	-2.09789	0.0418432	0.214795	-4.4382	1.37838
Butyrylcarnitine	-0.278835	28.2114	-2.0007	0.0517799	0.257229	-4.61964	1.28584
Arginosuccinate	0.207424	17.4314	1.97169	0.0551177	0.26288	-4.67243	1.25871
Serotonin	0.217966	16.105	1.96151	0.0563315	0.26288	-4.69079	1.24925
Histamine	0.196047	21.6052	1.89731	0.0645334	0.284298	-4.80482	1.19022
Adenosine monophosphate	0.239662	22.9247	1.89672	0.0646131	0.284298	-4.80585	1.18968
Colchicine	0.108592	15.5063	1.78628	0.0811246	0.333506	-4.99441	1.09085
Methionine	-0.258868	20.4355	-1.77302	0.0833265	0.333506	-5.0164	1.07922
Cytidine	0.199597	23.656	1.76135	0.0853071	0.333506	-5.03564	1.06901
Anthranilate	0.19022	15.3304	1.75666	0.0861137	0.333506	-5.04334	1.06493
Anserine	-0.520438	20.1352	-1.75371	0.086625	0.333506	-5.04818	1.06236
cis-Aconitic acid	-0.150564	20.7498	-1.68003	0.100223	0.376447	-5.16663	0.999033
Lactate	-0.156008	26.3355	-1.59489	0.118079	0.424041	-5.29794	0.927826
Isovalerylcarnitine	-0.220873	24.6644	-1.59346	0.118401	0.424041	-5.30011	0.926644
Phosphocholine	-0.140746	19.1959	-1.5618	0.125684	0.439894	-5.34736	0.90072
Thymidine	-0.197875	16.2692	-1.54068	0.13074	0.447422	-5.37841	0.883591
2-Hydroxyglutarate	0.142643	20.8481	1.52175	0.135412	0.453335	-5.40593	0.868344
Adenosine diphosphate	0.237737	21.0668	1.48775	0.144133	0.466292	-5.45458	0.841236
2-Methylbutyroylcarnitine	-0.208866	20.5876	-1.48318	0.145338	0.466292	-5.46104	0.837622
Uridine	0.175763	25.0199	1.46683	0.149717	0.467114	-5.48402	0.824728
Urate	0.237285	21.9898	1.45561	0.152783	0.467114	-5.49966	0.815926
Phenyllactic acid	-0.555561	14.4573	-1.44788	0.154921	0.467114	-5.51036	0.80989
Asparagine	0.0968623	20.3308	1.43787	0.157727	0.467114	-5.52415	0.802094
Trimethylamine N-oxide	0.465923	22.6453	1.36512	0.179335	0.515954	-5.62177	0.746335
Malonate	0.246938	20.816	1.35579	0.182262	0.515954	-5.63395	0.739305
3-Aminoisobutanoic acid	0.0511653	17.4637	1.32854	0.191025	0.515954	-5.6691	0.718909
Histidine	0.306925	27.1955	1.32651	0.191692	0.515954	-5.67169	0.717397
3-Phosphoglycerate	0.208918	16.991	1.3178	0.194568	0.515954	-5.68277	0.710929
Cytosine	0.153162	23.0123	1.31553	0.195321	0.515954	-5.68565	0.70925
5-Hydroxyindoleacetic acid	0.198981	15.6232	1.30851	0.197671	0.515954	-5.69452	0.704058
Glutathione	0.18017	23.095	1.28568	0.205453	0.527329	-5.72305	0.687288
Adenosine triphosphate	0.21945	20.9056	1.25329	0.21689	0.537754	-5.76274	0.663759
3-Deazaadenosine	0.131698	17.5111	1.2515	0.217536	0.537754	-5.7649	0.662469
Oxidized glutathione	-0.138164	21.6269	-1.22587	0.226936	0.537754	-5.79559	0.644097
Carnosine	0.31455	24.2844	1.22111	0.228714	0.537754	-5.80123	0.640706
2'-Deoxycytidine	0.185187	15.7132	1.2184	0.229732	0.537754	-5.80443	0.638779
Cysteamine	-0.242513	14.9909	-1.21645	0.230466	0.537754	-5.80673	0.637393
Kynurenine	0.189618	15.0841	1.16742	0.249489	0.573453	-5.86338	0.602948
Xanthosine	-0.895731	13.7225	-1.15179	0.255788	0.579285	-5.88098	0.59212
Nicotinamide adenine dinucleotide	0.188907	21.3294	1.10129	0.276912	0.618036	-5.93632	0.557658
Uridine diphosphate-N-acetylglucosamine	0.165722	10.2758	1.04897	0.300066	0.660146	-5.99119	0.522783
Succinate	-0.143561	23.9024	-1.02215	0.312443	0.677693	-6.01833	0.505229
Homocysteine	-0.0748588	21.9124	-1.00011	0.322866	0.690529	-6.04013	0.490977
Glutamic acid	-0.0962913	27.959	-0.975152	0.334953	0.690529	-6.06428	0.475016
Malate	-0.0872617	23.9611	-0.968221	0.338362	0.690529	-6.07088	0.470618
3-Hydroxybutyrate	0.170107	20.914	0.963434	0.340731	0.690529	-6.07541	0.467589
Carnitine	0.0310518	29.2278	0.963334	0.34078	0.690529	-6.0755	0.467525
Citraconate	0.09174	17.2197	0.953551	0.345655	0.690738	-6.0847	0.461358
2-Aminoadipate	-0.0654907	15.8444	-0.945194	0.349855	0.690738	-6.09248	0.456112
1-Methylhistamine	0.0408073	22.8228	0.924297	0.360503	0.702753	-6.11166	0.443091
Fructose 6-phosphate	0.128837	24.2961	0.908627	0.368625	0.709603	-6.12577	0.433415
Reduced nicotinamide Adenine Dinucleotide	-0.146192	19.1265	-0.893758	0.376439	0.71112	-6.13895	0.424305
2-Hydroxy-2-methylbutyrate	0.117051	17.3003	0.881814	0.382793	0.71112	-6.14938	0.417036
Erythrose 4-phosphate	0.0967051	17.7228	0.874297	0.386826	0.71112	-6.15587	0.412484
Glyceraldehyde	-0.26449	14.2752	-0.847564	0.401386	0.71112	-6.17854	0.396438
Pyridoxine	0.0497117	21.2223	0.835958	0.407812	0.71112	-6.18817	0.38954
Ascorbate	0.406352	18.7149	0.830726	0.410729	0.71112	-6.19247	0.386445
Thiamine pyrophosphate	-0.115444	15.8369	-0.828809	0.411801	0.71112	-6.19403	0.385312
Ornithine	-0.125169	21.4346	-0.812446	0.421022	0.71112	-6.20728	0.375695
N-Acetylglutamine	0.0999787	23.972	0.812141	0.421196	0.71112	-6.20752	0.375516
3-Methyl-2-oxovaleric acid	-0.106949	16.8927	-0.806189	0.424582	0.71112	-6.21228	0.372039
Hydroxyisocaproate	-0.138765	15.44	-0.797945	0.429298	0.71112	-6.2188	0.367241
Lactulose	0.180236	17.2123	0.789274	0.434294	0.71112	-6.2256	0.362216
Gamma-Aminobutyric acid	-0.0323841	16.6248	-0.771379	0.444711	0.71112	-6.23939	0.351922
Citrulline	0.193017	18.8355	0.764848	0.44855	0.71112	-6.24435	0.348189
Glucose 6-phosphate	0.095867	24.5914	0.756592	0.45343	0.71112	-6.25056	0.343489
Fumarate	0.100724	20.2466	0.753539	0.455243	0.71112	-6.25284	0.341757
Riboflavin	0.139165	21.9306	0.753339	0.455362	0.71112	-6.25299	0.341643
Aminoadipic acid	0.0538734	15.9629	0.747589	0.458788	0.71112	-6.25726	0.338388
Thyroxine	0.113342	15.1216	0.744844	0.460428	0.71112	-6.25928	0.336838
3-Hydroxykynurenine	-0.265044	10.5121	-0.742609	0.461766	0.71112	-6.26093	0.335578
Cholesterol sulfate	0.160835	15.2566	0.710525	0.481224	0.733748	-6.284	0.317652
beta-Alanine	0.0712268	17.7478	0.691018	0.493278	0.735705	-6.29754	0.306908
Phosphoethanolamine	-0.0200838	19.2855	-0.690656	0.493503	0.735705	-6.29779	0.30671
Acetyl-CoA	-0.177878	13.6042	-0.684421	0.497391	0.735705	-6.30204	0.303302
Creatine	-0.0196468	24.1722	-0.677675	0.501617	0.735705	-6.30659	0.299627
Phosphoenolpyruvate	-0.109309	14.9965	-0.665232	0.509464	0.740164	-6.31487	0.292887
Homoserine	0.0541681	23.2189	0.650112	0.519087	0.743872	-6.32474	0.28476
trans-hydroxyproline	-0.0184635	22.9821	-0.644303	0.52281	0.743872	-6.32847	0.281656
Lysine	0.0309657	26.7757	0.613712	0.542647	0.743872	-6.34757	0.265482
Spermine	-0.0437924	24.7757	-0.604545	0.548666	0.743872	-6.35312	0.260692
Norepinephrine	-0.0804878	19.5949	-0.603982	0.549037	0.743872	-6.35346	0.260398
Deoxycholate	0.155597	16.0785	0.596539	0.553951	0.743872	-6.3579	0.256529
Uracil	0.116892	17.296	0.587268	0.560103	0.743872	-6.36335	0.251732
Mevalonate	-0.206099	16.1094	-0.583918	0.562334	0.743872	-6.3653	0.250005
Thiamine	-0.210653	15.5931	-0.580986	0.564291	0.743872	-6.367	0.248497
2-Isopropylmalate	0.17844	19.4202	0.575013	0.568287	0.743872	-6.37043	0.245433
Adenosine	-0.108899	30.1148	-0.567267	0.57349	0.743872	-6.37483	0.241474
Proline	-0.0672735	24.4468	-0.566843	0.573776	0.743872	-6.37507	0.241258
Glucose	0.211664	10.8257	0.561478	0.577394	0.743872	-6.37808	0.238528
Nicotinate	-0.248365	13.306	-0.558155	0.579641	0.743872	-6.37993	0.236841
Arachidonic acid	-0.0701393	15.4663	-0.52417	0.602859	0.767275	-6.39824	0.219785
Threonine	0.0427988	23.5228	0.503638	0.617093	0.77465	-6.40875	0.209649
Acetoacetic acid	0.0191826	18.5304	0.501314	0.618714	0.77465	-6.40991	0.20851
Arginine	0.0895937	27.087	0.476683	0.636008	0.789881	-6.42191	0.196538
3-Ureidopropionate	-0.0382386	19.6871	-0.466041	0.643545	0.792847	-6.42691	0.191421
Indole-3-propionic acid	0.138854	14.5691	0.449196	0.655552	0.80123	-6.4346	0.183393
Dimethylguanidino valeric acid	-0.208231	16.2831	-0.434354	0.666209	0.807844	-6.44114	0.17639
Glutamine	0.0209933	20.4473	0.41648	0.679136	0.817085	-6.44873	0.168043
Aspartic acid	-0.0814405	20.6679	-0.402808	0.689091	0.822635	-6.45432	0.161724
Flavin Mononucleotide	0.0574274	18.0902	0.371287	0.712251	0.843744	-6.4665	0.147367
Homocysteate	0.114724	16.1814	0.362223	0.718964	0.845194	-6.46982	0.143293
Choline	-0.0516954	21.0717	-0.351485	0.726946	0.847704	-6.47365	0.138498
3-Methyl-2-oxobutyrate	0.10246	14.8854	0.344561	0.732108	0.847704	-6.47606	0.135425
Glutarylcarnitine	0.116665	11.2971	0.336242	0.738328	0.848526	-6.47889	0.131751
Uridine 5'-diphosphate	0.0543645	14.4231	0.317824	0.752161	0.858021	-6.48491	0.123689
p-aminobenzoate	-0.0322689	14.2464	-0.30046	0.765278	0.866565	-6.49028	0.116181
Citrate	0.0450218	23.8404	0.286098	0.77618	0.87064	-6.49449	0.110037
N-Carbamoyl-L-aspartate	-0.0718562	14.6805	-0.276494	0.783497	0.87064	-6.49719	0.105963
Taurodeoxycholate	0.113808	11.8114	0.273427	0.785837	0.87064	-6.49804	0.104667
Reduced nicotinamide adenine dinucleotide phosphate	0.0359367	16.3071	0.235341	0.815064	0.896571	-6.50773	0.0888082
2-Ketohexanoate	0.0160104	14.5598	0.177474	0.859971	0.936439	-6.51969	0.065516
Taurine	0.0138651	25.9454	0.172994	0.86347	0.936439	-6.52048	0.0637528
N-Acetyl-L-Alanine	-0.00960135	17.6606	-0.132883	0.894908	0.956342	-6.52662	0.0482217
NG-monomethyl-L-arginine	-0.0147477	19.4916	-0.126192	0.90017	0.956342	-6.52749	0.0456755
Anandamide	0.0154273	13.5071	0.122254	0.903269	0.956342	-6.52798	0.0441829
Cotinine	0.00653041	18.0312	0.117945	0.906662	0.956342	-6.5285	0.0425545
Prephenate	-0.0270202	11.3799	-0.102293	0.919001	0.958715	-6.53023	0.036684
Malonyl-coenzyme A	-0.0257216	14.14	-0.0916038	0.927439	0.958715	-6.53126	0.0327145
2'-Deoxyadenosine	0.00573367	12.6593	0.0816934	0.935271	0.958715	-6.53212	0.0290627
Asymmetric dimethylarginine	-0.00549426	24.9703	-0.0765626	0.939328	0.958715	-6.53253	0.0271829
Acetylcarnitine	-0.00190539	29.8226	-0.0706909	0.943972	0.958715	-6.53296	0.0250407
Tryptophan	-0.00938254	23.4083	-0.0677949	0.946264	0.958715	-6.53317	0.0239877
Isocitrate	0.00890098	17.271	0.0570636	0.95476	0.961	-6.53384	0.020106
Pyroglutamate	0.00210926	15.2732	0.014266	0.988684	0.988684	-6.53537	0.00494253

## Sheet: Dataset EV7
HF-DM vs AMD lipidomic MS analysis data
Lipid	logFC	AveExpr	t	P.Value	adj.P.Val	B	neglogP_value
AcCa(10:0)+H	-2.16275	-1.97728	-5.71465	1.01094e-06	0.000344731	5.53049	5.99527
AcCa(12:0)+H	-1.66741	-1.45596	-5.24697	4.72063e-06	0.000804868	4.08433	5.326
AcCa(9:0)+H	-1.58624	-5.07405	-4.8218	1.88285e-05	0.00214017	2.788	4.72518
AcCa(8:0)+H	-2.45342	-1.45927	-4.68593	2.91465e-05	0.00248474	2.37925	4.53541
AcCa(14:0)+H	-1.45777	0.88459	-4.10694	0.000180498	0.0123039	0.679624	3.74353
LPC(20:3)+H	-0.938167	4.90515	-4.04785	0.000216491	0.0123039	0.510853	3.66456
AcCa(17:0)+H	-1.55111	-1.66509	-3.85827	0.000385489	0.0187788	-0.0235129	3.41399
AcCa(12:1)+H	-1.06099	-3.50058	-3.76949	0.000503278	0.0214522	-0.269789	3.29819
AcCa(16:0)+H	-1.44515	2.59854	-3.72912	0.000567702	0.0215096	-0.380894	3.24588
AcCa(19:1)+H	-1.83574	-1.69876	-3.66224	0.000692264	0.0229277	-0.563646	3.15973
AcCa(13:0)+H	-1.36802	-3.76567	-3.63983	0.000739602	0.0229277	-0.624518	3.131
DG(18:2_18:2)+NH4	-0.863859	4.56008	-3.35184	0.00170367	0.0428846	-1.38927	2.76862
AcCa(18:2)+H	-1.58026	0.605519	-3.34482	0.00173804	0.0428846	-1.4075	2.75994
AcCa(18:1)+H	-1.58943	2.80853	-3.34027	0.00176066	0.0428846	-1.41929	2.75432
AcCa(20:4)+H	-1.68111	-4.10922	-3.25569	0.00223552	0.0508209	-1.63682	2.65062
AcCa(16:1)+H	-1.46365	1.3682	-3.22589	0.00243011	0.0515124	-1.71271	2.61437
PI(18:1e_20:4)-H	0.680981	-2.49452	3.19189	0.00267171	0.0515124	-1.79878	2.57321
PG(18:0_20:4)-H	-0.916509	2.07049	-3.17111	0.0028304	0.0515124	-1.85113	2.54815
DG(18:0_18:1)+NH4	-0.812859	2.17616	-3.16607	0.00287019	0.0515124	-1.86379	2.54209
AcCa(18:3)+H	-1.51524	-3.08364	-3.10082	0.00343559	0.0569894	-2.02661	2.464
AcCa(22:4)+H	-1.74454	-5.6993	-3.09304	0.00350961	0.0569894	-2.04589	2.45474
LPC(20:5)+H	-1.02228	4.23744	-3.03551	0.00410556	0.0628941	-2.18752	2.38663
LPE(20:1)-H	0.588046	-0.909018	3.02344	0.00424212	0.0628941	-2.21702	2.37242
DG(16:0_18:1)+NH4	-0.767384	4.47551	-2.98932	0.00465159	0.0634764	-2.30002	2.3324
PG(16:1_18:1)-H	-1.01903	2.23783	-2.98915	0.0046537	0.0634764	-2.30043	2.3322
PG(18:0_22:6)-H	-0.93607	-0.0669422	-2.89041	0.00605749	0.0792592	-2.53718	2.21771
AcCa(14:2)+H	-1.11458	-3.93705	-2.87703	0.00627565	0.0792592	-2.56887	2.20234
PG(16:1_18:2)-H	-0.913574	1.13423	-2.79213	0.00783939	0.0855978	-2.76763	2.10572
DG(18:0_18:2)+NH4	-0.643111	4.87001	-2.78821	0.00791962	0.0855978	-2.77671	2.1013
LPC(18:2)+H	-0.746097	9.11468	-2.77899	0.00811141	0.0855978	-2.79803	2.0909
SM(d44:6)+H	0.972237	2.07845	2.7737	0.00822354	0.0855978	-2.81026	2.08494
AcCa(6:0)+H	-1.35079	-0.289838	-2.77079	0.00828577	0.0855978	-2.81697	2.08167
LPC(20:4)+H	-0.627458	9.7055	-2.75728	0.00858029	0.0855978	-2.84805	2.0665
PG(22:5_22:6)-H	0.63266	0.449837	2.75408	0.00865156	0.0855978	-2.85541	2.06291
LPC(14:0)+H	-0.64405	2.6305	-2.74811	0.0087857	0.0855978	-2.8691	2.05622
LPC(16:1)+H	-0.69611	3.42849	-2.71388	0.00959355	0.0908722	-2.94724	2.01802
DG(18:1_18:2)+NH4	-0.693469	4.11119	-2.68391	0.0103565	0.0954481	-3.0151	1.98479
LPC(17:1)+H	-0.664617	0.0651941	-2.65904	0.011032	0.0989978	-3.07103	1.95735
LPC(22:5)+H	-0.713681	6.42485	-2.61458	0.0123407	0.107902	-3.17006	1.90866
SM(d44:5)+H	1.05794	3.36355	2.60396	0.0126739	0.108045	-3.19354	1.89709
SM(d34:1)+H	0.550532	7.83574	2.58018	0.0134496	0.111862	-3.24588	1.87129
PG(18:1_14:0)-H	-0.673757	1.37902	-2.53558	0.0150231	0.121973	-3.3431	1.82324
LPE(18:1)-H	0.4546	4.11935	2.44226	0.018871	0.149651	-3.54253	1.72421
AcCa(18:0)+H	-0.918534	1.57388	-2.39623	0.0210802	0.163372	-3.63885	1.67613
PI(18:0_16:0)-H	-0.831625	-0.53667	-2.30915	0.0259077	0.196323	-3.81728	1.58657
PG(16:0_20:4)-H	-0.601272	1.68462	-2.27506	0.0280525	0.207954	-3.88574	1.55203
LPE(18:2e)-H	0.450452	-0.3083	2.23804	0.0305604	0.220791	-3.95922	1.51484
SM(d34:0)+H	0.666179	4.24368	2.23072	0.0310791	0.220791	-3.97363	1.50753
SM(d35:1)+H	0.589476	3.31803	2.21741	0.0320425	0.22299	-3.99974	1.49427
PI(18:0_14:1)-H	-0.600987	0.366008	-2.17569	0.0352365	0.240313	-4.08081	1.45301
AcCa(19:0)+H	-0.871642	-1.60694	-2.15626	0.036818	0.246175	-4.11815	1.43394
DG(16:0_16:0)+NH4	-0.804626	4.14336	-2.14052	0.038145	0.249237	-4.14821	1.41856
DG(18:1_14:0)+NH4	-0.726388	3.59068	-2.13364	0.0387377	0.249237	-4.16129	1.41187
LPE(22:3)-H	0.41064	-1.69765	2.09821	0.0419212	0.264725	-4.22811	1.37757
Hex1Cer(d18:0_20:4)+HCOO	0.360646	2.57137	2.05373	0.0462418	0.286699	-4.31075	1.33497
PE(18:0_22:4)-H	0.555886	4.82314	2.01262	0.0505747	0.305516	-4.38583	1.29607
SM(d42:3)+H	0.872739	4.33117	2.00813	0.0510687	0.305516	-4.39396	1.29185
SM(d42:2)+H	0.992602	5.50559	1.9829	0.0539223	0.317026	-4.43933	1.26823
PE(18:0_18:1)-H	0.51329	6.35901	1.96871	0.0555872	0.321275	-4.46465	1.25502
Hex1Cer(d18:1_24:1)+H	1.20718	-3.07223	1.93587	0.059612	0.331418	-4.52267	1.22467
DG(16:1_18:1)+NH4	-0.560056	3.68412	-1.93078	0.0602576	0.331418	-4.53159	1.21999
AcCa(20:2)+H	-0.847045	-0.932898	-1.93078	0.0602578	0.331418	-4.53159	1.21999
LPC(22:6)+H	-0.62646	6.55635	-1.91901	0.0617733	0.33436	-4.55213	1.2092
LPC(22:4)+H	-0.469762	3.50237	-1.90284	0.0639096	0.335397	-4.5802	1.19443
LPC(18:1)+H	-0.488726	8.42839	-1.89363	0.0651535	0.335397	-4.59608	1.18606
DG(18:0_16:0)+NH4	-0.790545	5.11283	-1.89338	0.0651875	0.335397	-4.59651	1.18584
PG(18:1_18:1)-H	-0.455636	5.44132	-1.88819	0.0658991	0.335397	-4.60545	1.18112
LPC(18:3e)+H	-0.492066	0.871595	-1.84966	0.0713841	0.35797	-4.67106	1.1464
Hex1Cer(t20:1_20:4)+HCOO	0.828107	4.45831	1.84073	0.0727095	0.359333	-4.68611	1.13841
PG(20:0_20:4)-H	-0.483094	3.10318	-1.81481	0.0766758	0.373521	-4.72944	1.11534
LPE(20:2)-H	0.359875	-0.502722	1.80168	0.078753	0.378236	-4.75119	1.10373
DG(18:0_18:0)+NH4	-0.761314	4.55323	-1.76049	0.0855812	0.405322	-4.81854	1.06762
PE(18:2e_22:6)-H	1.49498	4.6166	1.75048	0.0873146	0.407867	-4.83472	1.05891
PI(16:0_16:0)-H	-0.511461	-1.63948	-1.73302	0.0904053	0.416597	-4.86272	1.04381
PG(16:0_16:0)-H	-0.398613	0.736351	-1.726	0.0916737	0.41681	-4.87391	1.03776
LPC(16:0)+H	-0.405435	8.16202	-1.69791	0.0969001	0.434775	-4.91831	1.01368
PE(20:1e_16:0)-H	0.592822	4.81174	1.6908	0.0982596	0.43515	-4.92944	1.00762
AcCa(22:1)+H	1.07255	-2.96603	1.68085	0.100191	0.435412	-4.94496	0.99917
LPC(16:2e)+H	-0.405271	1.1126	-1.67738	0.100873	0.435412	-4.95036	0.996227
PG(16:0_22:6)-H	-0.534828	-0.0472702	-1.62842	0.110891	0.466746	-5.0254	0.955105
LPE(22:4)-H	0.325634	3.90727	1.61971	0.112757	0.466746	-5.03856	0.947857
PC(18:0_22:4)+HCOO	0.634532	4.92603	1.61448	0.113888	0.466746	-5.04641	0.943523
PC(16:1_20:4)+HCOO	-0.80515	6.53381	-1.60162	0.116712	0.466746	-5.06567	0.932885
SM(d42:4)+H	0.629379	1.68869	1.59837	0.117433	0.466746	-5.0705	0.930211
PG(16:0_14:0)-H	-0.447772	-1.25684	-1.59631	0.117893	0.466746	-5.07357	0.928511
AcCa(20:0)+H	0.839233	-2.64446	1.59103	0.119079	0.466746	-5.08141	0.924165
AcCa(21:0)+H	0.895348	-4.8296	1.59102	0.119082	0.466746	-5.08143	0.924154
PE(16:0_20:4)-H	-0.513282	9.93734	-1.57124	0.123606	0.478975	-5.11058	0.907959
PG(18:1_18:2)-H	-0.452744	5.58881	-1.55326	0.12784	0.489814	-5.1368	0.893333
PI(19:0_20:4)-H	0.421212	-1.35009	1.54321	0.130257	0.493529	-5.15135	0.885199
LPC(20:2)+H	-0.348387	1.24583	-1.53177	0.133053	0.498583	-5.1678	0.875976
PG(20:0_22:6)-H	-0.546011	0.0293434	-1.52296	0.135239	0.499817	-5.1804	0.868897
AcCa(21:1)+H	-0.796633	-2.64071	-1.51402	0.137486	0.499817	-5.19311	0.861741
DG(18:0_22:5)+NH4	0.702381	-0.525534	1.51286	0.13778	0.499817	-5.19475	0.860815
PG(22:6_22:6)-H	0.565984	1.09344	1.45506	0.153064	0.548664	-5.27529	0.815128
Hex1Cer(t20:0_20:4)+HCOO	0.611356	2.43768	1.44299	0.156416	0.548664	-5.29174	0.805719
PG(16:0_18:1)-H	-0.354198	6.66092	-1.44189	0.156725	0.548664	-5.29324	0.804861
PE(17:0_20:4)-H	-0.474029	6.37141	-1.42793	0.160681	0.548664	-5.31211	0.794035
SM(d36:2)+H	0.326049	5.03424	1.42095	0.16269	0.548664	-5.32148	0.78864
PI(18:0_22:4)-H	0.332094	-0.253611	1.41879	0.163314	0.548664	-5.32437	0.786976
LPC(15:0)+H	-0.306895	1.63786	-1.41752	0.163684	0.548664	-5.32608	0.785994
PE(18:2e_20:4)-H	1.01794	7.69666	1.41603	0.164116	0.548664	-5.32806	0.784848
AcCa(22:2)+H	0.89192	-3.22718	1.39547	0.170184	0.557516	-5.35534	0.76908
AcCa(10:1)+H	-0.397387	-4.36436	-1.39374	0.170703	0.557516	-5.35762	0.767758
SM(d43:5)+H	0.586436	-0.00756408	1.38687	0.172775	0.557516	-5.36665	0.76252
LPC(16:0e)+H	-0.341871	0.707805	-1.38512	0.173304	0.557516	-5.36893	0.761191
PE(16:0_20:5)-H	-0.614091	5.15435	-1.35923	0.181305	0.575863	-5.40255	0.741591
PE(19:0_20:4)-H	0.617209	9.17326	1.3558	0.182385	0.575863	-5.40695	0.739012
CL(18:2_16:1_18:2_18:2)-H	-0.406569	3.77998	-1.33198	0.190027	0.591694	-5.43729	0.721184
PE(16:1e_22:6)-H	0.961215	5.19026	1.3294	0.190869	0.591694	-5.44054	0.719264
Cer(d18:1_23:0)+HCOO	-0.341526	-2.857	-1.28738	0.20499	0.629744	-5.49277	0.688267
SM(d41:2)+H	0.553793	2.15044	1.27579	0.209017	0.636382	-5.50689	0.679819
PG(18:1_20:4)-H	-0.330383	3.71887	-1.26737	0.211983	0.63663	-5.51708	0.673699
LPE(22:6)-H	0.236579	6.69922	1.26497	0.212832	0.63663	-5.51997	0.671963
PG(16:0_18:2)-H	-0.339735	3.82293	-1.24979	0.218273	0.647227	-5.53816	0.661
LPE(20:5)-H	-0.347757	4.78926	-1.23643	0.223147	0.655975	-5.554	0.651409
Hex1Cer(d42:1)+HCOO	1.54492	-5.06882	1.21317	0.23182	0.675648	-5.58118	0.634848
PE(18:2_20:4)-H	-0.449567	5.28715	-1.20068	0.236583	0.683684	-5.59559	0.626017
SM(d43:2)+H	0.554951	-0.0681028	1.1637	0.251095	0.714777	-5.63743	0.600163
SM(d40:2)+H	0.502729	3.69356	1.16144	0.251999	0.714777	-5.63993	0.598602
PE(18:1_20:4)-H	-0.375857	9.82732	-1.15287	0.255461	0.714777	-5.64944	0.592676
PE(18:0_20:5)-H	-0.583156	6.20522	-1.14251	0.259692	0.714777	-5.66084	0.585541
PE(16:1e_20:4)-H	0.805881	8.07425	1.13675	0.262067	0.714777	-5.66714	0.581587
SM(d37:2)+H	0.369411	0.598702	1.1366	0.262127	0.714777	-5.66729	0.581489
PC(18:1e_16:0)+HCOO	0.509392	7.44942	1.13033	0.264731	0.714777	-5.67412	0.577195
CL(18:3_18:2_16:1_22:6)-H	-0.430392	#NAME?	-1.10901	0.273868	0.714777	-5.68305	0.562459
LPC(19:0)+H	0.24576	2.86286	1.11741	0.270151	0.714777	-5.68806	0.568394
PC(18:1e_18:2)+HCOO	0.948686	5.86625	1.11707	0.270294	0.714777	-5.68842	0.568163
AcCa(20:1)+H	-0.537431	0.717281	-1.11076	0.272971	0.714777	-5.69517	0.563883
CL(18:2_18:2_18:2_18:2)-H	-0.29948	7.11096	-1.10233	0.276574	0.714777	-5.70413	0.558189
LPC(18:2e)+H	-0.278226	0.915339	-1.09755	0.278633	0.714777	-5.70918	0.554968
SM(d32:1)+H	0.189334	2.79974	1.09541	0.279558	0.714777	-5.71144	0.553527
SM(d20:1_16:0)+H	0.3579	6.82242	1.08225	0.285297	0.714777	-5.72522	0.544703
SM(d44:4)+H	0.601633	0.353413	1.08205	0.285386	0.714777	-5.72543	0.544568
PG(18:2_18:2)-H	-0.398089	3.97194	-1.08202	0.285396	0.714777	-5.72546	0.544552
PC(14:0_20:4)+HCOO	-0.564557	7.54134	-1.07277	0.289482	0.714777	-5.73505	0.538379
PC(16:1e_22:6)+HCOO	0.991045	7.90677	1.07266	0.28953	0.714777	-5.73517	0.538307
PE(36:0)-H	0.25209	5.17842	1.06988	0.290763	0.714777	-5.73803	0.536461
PE(18:0_20:1)-H	0.369159	7.70302	1.06854	0.291361	0.714777	-5.73941	0.535569
TG(18:0_16:0_16:0)+NH4	-0.0854668	5.42555	-1.05497	0.297453	0.72451	-5.75329	0.526582
PG(17:1_18:2)-H	-0.229079	1.18793	-1.03709	0.305609	0.739096	-5.77131	0.514834
Cer(d18:1_18:0)+HCOO	-0.280788	-0.266006	-1.02605	0.310725	0.746177	-5.7823	0.507624
LPE(16:1e)-H	0.227219	0.254656	1.0106	0.317979	0.758257	-5.79748	0.497602
SM(d32:4)+H	0.122409	3.29951	0.992253	0.326738	0.773735	-5.81523	0.4858
PI(17:0_20:4)-H	0.155409	0.608753	0.982713	0.331358	0.775006	-5.82433	0.479703
SM(t42:1)+H	0.44309	-0.483458	0.97912	0.333109	0.775006	-5.82774	0.477413
PC(18:2e_22:6)+HCOO	0.902016	#NAME?	0.95286	0.346227	0.775006	-5.83813	0.460639
TG(16:1_16:1_18:1)+NH4	0.436333	5.03943	0.955031	0.345009	0.775006	-5.85028	0.462169
Cer(d18:1_22:0)+HCOO	-0.258177	-2.00671	-0.953765	0.345642	0.775006	-5.85145	0.461373
Cer(d18:2_23:0)+HCOO	0.254813	-4.27763	0.952698	0.346176	0.775006	-5.85243	0.460703
PG(20:4_22:6)-H	0.270338	1.26116	0.948467	0.3483	0.775006	-5.85633	0.458047
SM(d34:2)+H	0.169238	3.2125	0.943291	0.35091	0.775006	-5.86107	0.454805
PE(20:1e_20:4)-H	0.871164	4.20812	0.943203	0.350954	0.775006	-5.86115	0.45475
CL(18:2_18:1_18:2_18:2)-H	-0.247574	3.84794	-0.941406	0.351863	0.775006	-5.86279	0.453626
SM(d42:1)+H	0.551328	2.33933	0.938667	0.353252	0.775006	-5.86528	0.451916
Cer(d18:2_18:0)+HCOO	-0.258658	-0.396885	-0.928251	0.358565	0.775006	-5.8747	0.445432
LPE(16:0e)-H	-0.243599	-0.493107	-0.921852	0.361854	0.775006	-5.88044	0.441466
PE(18:1e_18:1)-H	0.713419	6.03902	0.912761	0.366561	0.775006	-5.88853	0.435853
LPC(16:1e)+H	-0.250227	2.94961	-0.908234	0.36892	0.775006	-5.89252	0.433067
PE(18:0_20:4)-H	-0.285394	12.1773	-0.907912	0.369088	0.775006	-5.89281	0.43287
PC(16:0_20:5)+HCOO	-0.515273	8.98936	-0.906033	0.37007	0.775006	-5.89446	0.431716
LPC(20:1)+H	-0.218607	0.5857	-0.905327	0.37044	0.775006	-5.89508	0.431282
PE(20:0_20:3)-H	0.35662	4.65439	0.905293	0.370458	0.775006	-5.89511	0.431262
PC(16:1e_18:1)+HCOO	0.765004	8.44889	0.896018	0.375334	0.777518	-5.90322	0.425582
Cer(d18:2_24:1)+HCOO	0.215997	-0.198988	0.894344	0.376218	0.777518	-5.90467	0.42456
PE(16:0_18:1)-H	0.302945	6.65873	0.884338	0.381532	0.780098	-5.91331	0.418469
TG(16:0_16:0_17:0)+NH4	-0.0795167	5.40053	-0.883181	0.38215	0.780098	-5.9143	0.417766
PC(18:0_18:1)+HCOO	0.380642	10.3578	0.879106	0.38433	0.780098	-5.91779	0.415296
PC(18:0_20:3)+HCOO	0.412825	7.49976	0.87028	0.389078	0.785064	-5.92529	0.409963
LPC(18:0)+H	0.179508	5.08854	0.840932	0.405133	0.809297	-5.9497	0.392402
PI(18:1_14:1)-H	-0.141356	-1.50139	-0.839665	0.405835	0.809297	-5.95074	0.39165
PG(18:0_18:1)-H	-0.180697	3.26245	-0.827739	0.412482	0.81777	-5.96041	0.384595
Hex1Cer(d18:1_22:4)+HCOO	0.254752	3.73754	0.811506	0.421636	0.830708	-5.97337	0.375063
PC(18:2e_20:4)+HCOO	0.6616	9.56958	0.807559	0.42388	0.830708	-5.97648	0.372757
PC(16:0_17:0)+HCOO	0.314327	4.98443	0.796173	0.430395	0.834334	-5.98538	0.366133
PC(18:0_16:0)+HCOO	0.253809	7.80072	0.794188	0.431536	0.834334	-5.98691	0.364983
PI(16:0_22:6)-H	0.250408	-1.75508	0.788992	0.434534	0.834334	-5.99092	0.361977
Hex1Cer(d18:1_20:4)+HCOO	-0.121305	2.57535	-0.784866	0.436923	0.834334	-5.99409	0.359595
CL(20:5_18:2_18:2_18:2)-H	-0.214892	4.7612	-0.783072	0.437964	0.834334	-5.99546	0.358561
PG(18:2_20:4)-H	-0.241962	3.44361	-0.772334	0.444227	0.841564	-6.0036	0.352395
PI(16:0_18:2)-H	-0.180617	1.73958	-0.754064	0.455005	0.857218	-6.01721	0.341984
LPE(20:3)-H	-0.142448	3.32742	-0.743265	0.461445	0.864576	-6.0251	0.33588
DG(18:1_20:4)+NH4	0.212696	2.42256	0.723598	0.473311	0.878759	-6.03919	0.324854
TG(16:0_17:1_18:1)+NH4	-0.067348	5.55201	-0.719067	0.476069	0.878759	-6.04238	0.32233
TG(18:0_16:0_18:0)+NH4	-0.056042	4.31179	-0.717957	0.476746	0.878759	-6.04316	0.321713
TG(16:0_16:0_16:0)+NH4	-0.0662747	6.46337	-0.706876	0.483535	0.879027	-6.05088	0.315572
PC(16:0e_16:0)+HCOO	0.266997	5.93494	0.701876	0.486616	0.879027	-6.05432	0.312814
CL(18:2_18:1_18:2_18:1)-H	-0.205285	2.15594	-0.696731	0.489797	0.879027	-6.05784	0.309984
PI(18:0_20:4)-H	0.0894558	7.72236	0.691921	0.492783	0.879027	-6.06111	0.307345
SM(d38:2)+H	0.233546	3.29792	0.690867	0.493438	0.879027	-6.06182	0.306768
TG(18:1_18:2_18:2)+NH4	-0.187986	3.44475	-0.687727	0.495393	0.879027	-6.06394	0.30505
PE(18:1e_22:5)-H	0.451191	6.9735	0.686959	0.495872	0.879027	-6.06446	0.30463
TG(16:1_17:1_18:1)+NH4	-0.0556534	4.59235	-0.682375	0.498736	0.879027	-6.06753	0.302129
TG(18:0_18:0_18:0)+NH4	-0.0561991	3.8231	-0.680211	0.500092	0.879027	-6.06897	0.30095
PC(18:0e_20:4)+HCOO	0.280242	6.14741	0.665174	0.509564	0.891084	-6.07887	0.292801
PE(16:0_18:2)-H	-0.226463	7.1587	-0.656094	0.515331	0.892548	-6.08474	0.287914
Hex1Cer(d18:1_24:0)+H	0.426875	-2.81088	0.653865	0.516751	0.892548	-6.08617	0.286718
PE(18:0e_18:2)-H	-0.27678	4.38511	-0.650129	0.519138	0.892548	-6.08856	0.284717
CL(20:5_16:1_18:2_18:2)-H	-0.208062	1.11827	-0.644991	0.522429	0.892548	-6.09182	0.281972
PE(18:1e_18:2)-H	0.522224	7.38585	0.641801	0.524479	0.892548	-6.09383	0.280272
PE(17:0_18:2)-H	-0.283051	4.82016	-0.637661	0.527145	0.892548	-6.09642	0.27807
TG(18:1_18:1_18:2)+NH4	-0.204417	5.85226	-0.635214	0.528723	0.892548	-6.09795	0.276772
PE(18:2_22:6)-H	-0.24378	4.6488	-0.629789	0.532233	0.894046	-6.10131	0.273898
PE(20:1_20:4)-H	-0.264386	7.23269	-0.612393	0.543569	0.908612	-6.11191	0.264746
PC(16:1e_18:2)+HCOO	0.532467	9.8054	0.602135	0.550311	0.912024	-6.11802	0.259392
PC(16:0_20:4)+HCOO	-0.315711	12.588	-0.601153	0.550959	0.912024	-6.11859	0.258881
PE(20:0_20:4)-H	0.233953	6.88844	0.594362	0.555448	0.912803	-6.12258	0.255356
LPE(18:0)-H	-0.167378	5.92095	-0.592348	0.556783	0.912803	-6.12375	0.254314
PC(18:2e_22:5)+HCOO	0.398387	5.73104	0.579477	0.565353	0.921912	-6.13115	0.24768
LPE(18:1e)-H	-0.159495	-1.90652	-0.572326	0.570142	0.921912	-6.13519	0.244017
PC(16:0_18:2)+HCOO	-0.300151	13.5287	-0.571868	0.57045	0.921912	-6.13545	0.243782
PC(18:1e_20:4)+HCOO	0.253015	8.18702	0.558915	0.579178	0.924159	-6.14264	0.237188
CL(20:5_18:2_18:1_18:2)-H	-0.146649	1.98123	-0.556853	0.580574	0.924159	-6.14377	0.236143
Cer(d18:1_24:0)+HCOO	-0.154265	-1.71592	-0.550944	0.584582	0.924159	-6.14699	0.233155
TG(16:0_18:2_18:2)+NH4	-0.182781	3.70972	-0.550009	0.585217	0.924159	-6.14749	0.232683
PC(15:0_20:4)+HCOO	-0.274657	6.17029	-0.539831	0.592155	0.924159	-6.15294	0.227564
TG(16:0_16:0_18:1)+NH4	-0.0864604	6.70137	-0.537885	0.593487	0.924159	-6.15397	0.226589
TG(18:0_18:0_18:1)+NH4	-0.0487721	4.05176	-0.523242	0.603547	0.924159	-6.16161	0.219289
PC(18:1_22:6)+HCOO	-0.282999	6.90654	-0.520829	0.605213	0.924159	-6.16285	0.218092
TG(16:0_18:1_20:4)+NH4	-0.139263	3.96573	-0.517947	0.607204	0.924159	-6.16432	0.216665
PC(19:0_18:2)+HCOO	-0.306956	7.15859	-0.515984	0.608563	0.924159	-6.16532	0.215695
TG(18:1_17:1_18:1)+NH4	-0.0583833	4.26902	-0.512792	0.610775	0.924159	-6.16693	0.214119
TG(16:0_16:1_18:1)+NH4	-0.080951	6.71374	-0.51269	0.610845	0.924159	-6.16698	0.214069
TG(18:1_18:1_18:1)+NH4	-0.134115	5.99676	-0.506084	0.615435	0.924159	-6.17029	0.210818
PI(18:1_18:3)-H	-0.230163	-1.75209	-0.499624	0.619939	0.924159	-6.17349	0.207651
PE(18:0_20:3)-H	-0.209893	8.74836	-0.491847	0.62538	0.924159	-6.17728	0.203856
TG(16:1_16:1_17:1)+NH4	-0.0350715	3.95181	-0.489398	0.627098	0.924159	-6.17846	0.202664
PI(18:1_22:5)-H	0.126522	-0.556443	0.48892	0.627434	0.924159	-6.17869	0.202432
PI(16:0_20:4)-H	-0.0786588	2.57004	-0.482962	0.631623	0.924159	-6.18154	0.199542
PC(16:0_16:1)+HCOO	-0.259511	10.2937	-0.47958	0.634006	0.924159	-6.18314	0.197906
PC(15:0_18:2)+HCOO	-0.249224	7.34001	-0.478264	0.634935	0.924159	-6.18376	0.197271
PI(18:0_22:5)-H	0.069758	2.04951	0.47802	0.635107	0.924159	-6.18388	0.197153
TG(16:0_18:1_18:1)+NH4	-0.128782	6.71141	-0.475172	0.637118	0.924159	-6.18521	0.19578
LPE(18:3)-H	-0.122833	-1.1133	-0.47288	0.638739	0.924159	-6.18628	0.194677
TG(17:0_18:1_18:1)+NH4	-0.0570395	4.39061	-0.470271	0.640586	0.924159	-6.18749	0.193422
TG(15:0_16:0_16:0)+NH4	-0.0355212	5.73451	-0.468645	0.641739	0.924159	-6.18825	0.192642
PE(19:0_18:2)-H	0.174152	6.01142	0.467848	0.642304	0.924159	-6.18861	0.192259
PC(20:1_18:2)+HCOO	0.213394	7.28217	0.457113	0.649938	0.926696	-6.1935	0.187128
PE(16:0_16:0)-H	-0.2039	7.14843	-0.455811	0.650866	0.926696	-6.19409	0.186508
TG(15:0_16:1_18:1)+NH4	-0.033592	6.56754	-0.453914	0.65222	0.926696	-6.19493	0.185606
PE(18:2_21:0)-H	-0.237848	4.60354	-0.447256	0.656981	0.929587	-6.19789	0.182447
PE(18:0_22:5)-H	0.144406	6.19653	0.43765	0.663876	0.933529	-6.20208	0.177913
Cer(d18:1_24:1)+HCOO	0.107899	0.250818	0.425349	0.672747	0.933529	-6.2073	0.172148
SM(d40:1)+H	0.239014	3.88014	0.421739	0.675359	0.933529	-6.20881	0.170465
PE(18:0e_22:6)-H	-0.184085	7.74549	-0.420117	0.676534	0.933529	-6.20948	0.16971
TG(16:0_14:0_16:0)+NH4	-0.0311629	5.63272	-0.417068	0.678746	0.933529	-6.21074	0.168293
PI(18:1_18:1)-H	0.0897506	4.45455	0.416671	0.679034	0.933529	-6.2109	0.168108
SM(d38:1)+H	0.192845	3.78749	0.411	0.683155	0.933529	-6.21322	0.165481
DG(16:0_20:4)+NH4	-0.0934375	1.65847	-0.410877	0.683245	0.933529	-6.21327	0.165424
PC(15:0_16:0)+HCOO	-0.194923	5.46616	-0.399803	0.691321	0.933529	-6.21769	0.16032
PE(18:1e_20:5)-H	-0.169081	8.20058	-0.398022	0.692623	0.933529	-6.21839	0.159503
PI(18:0_20:3)-H	0.0731362	2.35624	0.395475	0.694488	0.933529	-6.21939	0.158336
PC(18:0_20:4)+HCOO	0.195297	10.0665	0.391093	0.697699	0.933529	-6.22109	0.156332
LPE(20:4)-H	0.0491148	9.12375	0.39004	0.698472	0.933529	-6.22149	0.155851
TG(15:0_14:0_16:0)+NH4	-0.0295247	5.70235	-0.385072	0.702121	0.933529	-6.22339	0.153588
DG(18:0_20:3)+NH4	0.108874	0.840864	0.379457	0.706254	0.933529	-6.22551	0.151039
PC(16:0_14:0)+HCOO	-0.198814	9.53287	-0.37944	0.706267	0.933529	-6.22551	0.151031
TG(20:0_18:1_18:1)+NH4	-0.0333715	3.35577	-0.377552	0.707659	0.933529	-6.22622	0.150176
PC(16:0_22:6)+HCOO	-0.194472	10.4056	-0.375199	0.709395	0.933529	-6.22709	0.149112
LPE(22:5)-H	-0.0560155	5.75963	-0.370342	0.712983	0.933529	-6.22888	0.146921
TG(18:0_18:1_18:1)+NH4	-0.0773001	5.1974	-0.368265	0.714519	0.933529	-6.22964	0.145986
Cer(d18:2_22:0)+HCOO	0.0896867	-1.5027	0.36375	0.717864	0.934319	-6.23127	0.143958
PE(18:1_18:2)-H	-0.129865	7.60034	-0.355939	0.723662	0.938284	-6.23404	0.140464
PI(18:0_22:6)-H	0.0929666	2.25432	0.344438	0.73223	0.941778	-6.23801	0.135352
PG(18:2_22:6)-H	0.107887	3.41438	0.339849	0.735659	0.941778	-6.23956	0.133324
SM(d39:1)+H	0.155882	0.69528	0.328841	0.743905	0.941778	-6.24319	0.128483
PC(17:0_18:2)+HCOO	-0.158856	8.73094	-0.327146	0.745177	0.941778	-6.24374	0.12774
TG(25:0_16:0_16:1)+NH4	-0.0255718	3.38932	-0.327051	0.745249	0.941778	-6.24377	0.127699
PI(20:0_20:4)-H	0.0833711	-2.97816	0.320941	0.749841	0.941778	-6.24573	0.125031
PE(18:0e_20:4)-H	-0.0939552	5.27875	-0.306786	0.760517	0.941778	-6.25011	0.118891
TG(16:0_14:0_14:0)+NH4	-0.022962	4.7951	-0.305195	0.76172	0.941778	-6.25059	0.118204
SM(d43:4)+H	0.158669	-0.367938	0.299126	0.766314	0.941778	-6.25241	0.115593
Hex1Cer(d20:0_22:6)+HCOO	-0.0911554	0.395212	-0.299024	0.766391	0.941778	-6.25244	0.115549
TG(18:0_16:0_18:1)+NH4	0.0443432	5.58129	0.296671	0.768175	0.941778	-6.25313	0.11454
PC(17:0_18:1)+HCOO	0.146775	8.60837	0.295787	0.768846	0.941778	-6.25339	0.114161
PC(18:1_22:5)+HCOO	-0.156841	5.9386	-0.294921	0.769502	0.941778	-6.25364	0.11379
PC(18:0_22:5)+HCOO	0.145692	6.33741	0.29226	0.771522	0.941778	-6.25441	0.112652
PE(18:1_22:6)-H	-0.109466	7.61627	-0.291962	0.771748	0.941778	-6.2545	0.112524
TG(16:1_18:1_18:1)+NH4	-0.0753491	6.00746	-0.28734	0.77526	0.941778	-6.25582	0.110552
PC(18:1_20:4)+HCOO	-0.15201	7.37531	-0.284881	0.777131	0.941778	-6.25651	0.109506
PI(18:0_16:1)-H	-0.0605639	3.20039	-0.280538	0.780437	0.941778	-6.25773	0.107662
LPE(16:0)-H	0.058944	3.61168	0.275533	0.784254	0.941778	-6.2591	0.105543
PI(18:0_18:1)-H	0.0769026	1.90524	0.271635	0.787229	0.941778	-6.26015	0.103899
TG(15:0_16:1_16:1)+NH4	-0.0230928	4.8331	-0.265663	0.791794	0.941778	-6.26174	0.101388
TG(16:0_16:0_16:1)+NH4	-0.0261591	6.66219	-0.263157	0.793712	0.941778	-6.26239	0.100337
PC(18:1_18:2)+HCOO	-0.140946	10.5932	-0.258806	0.797045	0.941778	-6.26352	0.0985171
PG(18:3_22:6)-H	0.0821591	-0.640883	0.25633	0.798944	0.941778	-6.26415	0.0974838
TG(15:0_14:0_16:1)+NH4	-0.0212394	4.47271	-0.255917	0.79926	0.941778	-6.26425	0.0973117
CL(10:0_20:3_14:0_14:0)-H	-0.0333626	3.05603	-0.254108	0.800648	0.941778	-6.26471	0.0965581
Hex1Cer(d19:0_20:4)+HCOO	0.0647891	1.50375	0.246499	0.806493	0.941778	-6.26659	0.0933994
PC(19:0_22:6)+HCOO	0.155001	5.61855	0.246172	0.806745	0.941778	-6.26667	0.0932639
TG(16:1_14:0_16:1)+NH4	0.0214773	4.26345	0.243839	0.808539	0.941778	-6.26723	0.0922989
PG(18:1_22:6)-H	0.0643601	4.06225	0.242965	0.809211	0.941778	-6.26744	0.0919381
PE(18:1_22:5)-H	0.0729944	5.1499	0.235452	0.814999	0.942913	-6.26922	0.088843
PE(17:0_18:1)-H	-0.0993808	5.46728	-0.230499	0.818819	0.942913	-6.27036	0.086812
TG(16:0_14:0_16:1)+NH4	-0.0171095	6.41286	-0.229379	0.819684	0.942913	-6.27061	0.0863536
PC(16:0e_20:4)+HCOO	-0.115865	8.76998	-0.22368	0.824088	0.942913	-6.27189	0.0840266
TG(25:0_14:0_16:0)+NH4	-0.0188291	3.46028	-0.21639	0.829728	0.942913	-6.27348	0.0810643
PE(19:0_22:5)-H	-0.0999371	9.94985	-0.21636	0.829751	0.942913	-6.27348	0.081052
PE(20:4_21:1)-H	0.118574	4.78568	0.212432	0.832795	0.942913	-6.27431	0.079462
PI(18:0_18:3)-H	0.11364	-1.37222	0.207168	0.836876	0.942913	-6.27541	0.0773387
SM(d37:1)+H	0.0869477	0.59373	0.204812	0.838705	0.942913	-6.27589	0.0763909
PI(17:0_18:2)-H	0.0392283	-1.21693	0.204364	0.839053	0.942913	-6.27598	0.0762106
PE(16:0e_20:4)-H	-0.0818675	5.67838	-0.202369	0.840602	0.942913	-6.27638	0.0754094
TG(16:0_16:1_24:0)+NH4	-0.0169393	3.83011	-0.195269	0.846121	0.943514	-6.27777	0.0725674
PI(18:1_20:4)-H	0.0386318	4.26434	0.19456	0.846672	0.943514	-6.27791	0.0722847
LPC(18:1e)+H	0.0466199	0.210216	0.180476	0.857644	0.951454	-6.28052	0.0666928
LPE(18:0e)-H	0.0547675	-0.868149	0.176483	0.86076	0.951454	-6.28123	0.0651181
PC(19:0_22:5)+HCOO	-0.098554	4.99572	-0.174679	0.862168	0.951454	-6.28154	0.064408
PI(18:1_22:6)-H	-0.0463678	#NAME?	-0.158893	0.87453	0.951592	-6.26967	0.0582251
SM(d41:1)+H	0.0941001	1.57391	0.165332	0.869474	0.951592	-6.28311	0.0607436
PE(20:4_21:0)-H	-0.0785097	6.20305	-0.159213	0.874262	0.951592	-6.28409	0.0583584
PC(16:0_22:4)+HCOO	0.0700299	7.06354	0.158821	0.874569	0.951592	-6.28416	0.058206
LPE(14:0)-H	0.0311219	-1.88028	0.155169	0.877429	0.951592	-6.28472	0.0567879
TG(25:0_15:0_16:0)+NH4	0.0138408	3.48787	0.152153	0.879792	0.951592	-6.28518	0.0556199
PE(18:0_22:6)-H	0.0534404	9.28168	0.145113	0.885313	0.951592	-6.28622	0.0529031
PE(16:0_22:6)-H	0.0584427	7.32173	0.143063	0.886922	0.951592	-6.28651	0.0521146
PC(16:0_16:0)+HCOO	0.0612813	11.0779	0.140663	0.888806	0.951592	-6.28684	0.0511929
Cer(d18:1_12:0)+HCOO	-0.0490858	-1.72431	-0.13889	0.890199	0.951592	-6.28709	0.050513
PG(17:0_18:1)-H	-0.0398323	1.10991	-0.124576	0.901451	0.957995	-6.28896	0.0450576
PI(18:1_18:2)-H	-0.0385353	2.67941	-0.124124	0.901808	0.957995	-6.28901	0.0448861
PE(18:1_18:1)-H	-0.0315221	8.49904	-0.112066	0.911303	0.964276	-6.29042	0.040337
Hex1Cer(d41:1)+HCOO	0.0727445	-5.63581	0.109436	0.913376	0.964276	-6.29071	0.0393504
PI(17:1_18:0)-H	0.0260477	#NAME?	0.0606138	0.95196	0.967077	-6.28034	0.0213812
Hex1Cer(t18:0_23:0)+H-H2O	0.0351001	-3.46541	0.0999054	0.920893	0.967077	-6.29169	0.0357907
TG(16:1_16:1_16:1)+NH4	-0.0104765	4.0607	-0.0941263	0.925455	0.967077	-6.29225	0.0336447
PI(18:0_20:2)-H	0.0260021	-1.70195	0.0880486	0.930255	0.967077	-6.2928	0.0313979
TG(15:0_16:0_16:1)+NH4	-0.00648805	5.97112	-0.0825623	0.934591	0.967077	-6.29326	0.0293786
TG(16:1_14:0_18:1)+NH4	-0.00778826	6.07218	-0.0814137	0.935498	0.967077	-6.29335	0.0289569
PC(16:1e_20:4)+HCOO	0.0477848	5.17116	0.0780925	0.938124	0.967077	-6.29362	0.0277397
PC(15:0_18:1)+HCOO	-0.0407813	8.11677	-0.0773649	0.938699	0.967077	-6.29367	0.0274734
PE(18:2_23:1)-H	0.0371058	4.76659	0.0717988	0.943102	0.967077	-6.29408	0.0254414
TG(16:1_14:0_14:0)+NH4	-0.00593758	3.63315	-0.0684677	0.945737	0.967077	-6.29431	0.0242295
Hex1Cer(t18:0_22:0)+H-H2O	0.0261798	-2.21293	0.0662681	0.947478	0.967077	-6.29446	0.0234309
TG(16:0_17:0_18:1)+NH4	-0.00624161	5.30652	-0.06271	0.950294	0.967077	-6.29469	0.022142
PC(19:0_18:1)+HCOO	0.0344171	7.58543	0.0594217	0.952897	0.967077	-6.29489	0.020954
LPE(18:2)-H	0.0107493	5.17223	0.0511696	0.959432	0.97082	-6.29534	0.0179857
Cer(d18:1_16:0)+HCOO	0.00966239	0.134047	0.0404419	0.967932	0.97525	-6.29582	0.0141552
PC(16:0_18:1)+HCOO	-0.0204147	13.5236	-0.0384253	0.96953	0.97525	-6.2959	0.0134387
PC(17:0_20:4)+HCOO	-0.0145272	6.54846	-0.0300381	0.976178	0.97905	-6.29619	0.0104708
TG(16:0_16:1_17:0)+NH4	0.00111962	6.19844	0.0140614	0.988847	0.988847	-6.29654	0.00487073

## Sheet: Dataset EV8
ICM-No DM vs AMD proteomic MS analysis data
Gene symbol	logFC	AveExpr	t	P.Value	adj.P.Val	B	neglogP_value
SERPINA4	1.35311	22.0631	9.13888	1.58881e-10	6.43628e-07	13.8271	9.79893
TF	1.2021	29.1653	7.9854	3.4766e-09	7.01153e-06	10.9548	8.45885
SAA1;SAA2	-4.44309	23.188	-8.09944	5.19245e-09	7.01153e-06	10.5513	8.28463
APOA4	2.31564	25.5835	7.64735	8.85942e-09	8.64576e-06	10.0775	8.05259
KNG1	1.11664	25.7686	7.54186	1.18945e-08	8.64576e-06	9.80063	7.92465
AHSG	1.26845	26.221	7.46766	1.4644e-08	8.64576e-06	9.60506	7.83434
SERPIND1	1.38306	22.4352	7.46054	1.49396e-08	8.64576e-06	9.58626	7.82566
CLEC3B	1.35029	21.5378	7.41168	2.07651e-08	1.05149e-05	9.27577	7.68267
HRG	1.3275	24.6505	7.1678	3.41408e-08	1.42648e-05	8.80788	7.46673
COL1A1	1.6901	24.8398	7.15691	3.52131e-08	1.42648e-05	8.77873	7.4533
FBLN5	1.7203	24.3356	6.97772	5.86639e-08	2.16043e-05	8.29718	7.23163
SERPINA6	1.014	23.1588	6.43464	2.80457e-07	9.46775e-05	6.8179	6.55213
PLN	1.792	26.1351	6.37797	3.30643e-07	0.000103034	6.66202	6.48064
COL1A2	1.71999	26.5943	5.91102	1.29311e-06	0.000374172	5.36961	5.88836
CRP	-2.97553	21.7786	-6.36515	2.22428e-06	0.000565579	4.88017	5.65281
CP	1.09446	25.8534	5.7248	2.23384e-06	0.000565579	4.85118	5.65095
CTSZ	-0.629424	24.627	-5.65806	2.71805e-06	0.000647696	4.6651	5.56574
SERPINC1	0.833944	26.066	5.56813	3.54089e-06	0.000796897	4.41427	5.45089
ALB	0.837794	33.5725	5.48838	4.47731e-06	0.00095461	4.19172	5.34898
TTR	1.05794	27.403	5.42656	5.37074e-06	0.00108784	4.01917	5.26997
ECM1	1.09218	21.2168	5.32863	7.16446e-06	0.00137428	3.74591	5.14482
LTBP2	1.69088	22.4379	5.31474	7.46337e-06	0.00137428	3.70715	5.12706
SERPINF2	1.05637	22.5228	5.28409	8.16781e-06	0.0014386	3.62164	5.08789
VWF	1.01162	22.6055	5.22937	9.59437e-06	0.00161945	3.46903	5.01798
APOA1	0.796295	29.8814	5.19913	1.04867e-05	0.00169927	3.38473	4.97936
AFM	0.951458	23.9824	5.17509	1.1255e-05	0.00175362	3.31771	4.94865
DPYSL3	0.771415	23.6858	5.09391	1.42883e-05	0.00209933	3.09156	4.84502
PLG	1.02641	23.9755	5.08866	1.45103e-05	0.00209933	3.07695	4.83832
CFH;CFHR1	0.878537	23.3982	5.04817	1.63429e-05	0.00228293	2.96427	4.78667
ITIH4	0.942695	23.8081	4.8988	2.533e-05	0.00342039	2.54926	4.59636
ATP1B1	-0.324847	26.2191	-4.86418	2.80338e-05	0.00366339	2.45326	4.55232
HPX	0.939056	28.1484	4.813	3.25645e-05	0.00409741	2.31148	4.48726
IGLV1-47	0.953147	24.2414	4.7874	3.50959e-05	0.00409741	2.24065	4.45474
FSCN1	0.911516	20.8849	4.78604	3.52354e-05	0.00409741	2.23689	4.45302
APOC3	1.22605	24.1257	4.78444	3.5401e-05	0.00409741	2.23246	4.45098
GC	0.7541	25.9864	4.75033	3.91112e-05	0.0044011	2.13817	4.4077
CFH	0.843928	24.1826	4.73709	4.06531e-05	0.00445097	2.1016	4.39091
IGLC3	0.965645	24.2825	4.72593	4.4811e-05	0.00477709	2.02402	4.34862
SIAE	-0.767391	22.29	-4.64774	5.27585e-05	0.00548012	1.85517	4.27771
ACSS3	-0.44696	21.6438	-4.6268	5.60767e-05	0.00567917	1.79753	4.25122
A2M;PZP	1.05527	24.2394	4.5629	6.75308e-05	0.00667238	1.62194	4.1705
ITIH2	0.896849	23.632	4.51512	7.75821e-05	0.00748298	1.49093	4.11024
CKAP4	0.421324	25.0298	4.43149	9.8851e-05	0.00931268	1.2623	4.00502
OGN	1.38735	26.9804	4.42128	0.000101813	0.00937377	1.23445	3.9922
A1BG	0.89311	25.9768	4.4015	0.000107804	0.00970476	1.18053	3.96736
ANKRD2	-1.3591	25.1841	-4.35883	0.000121935	0.0106963	1.06442	3.91387
VCAN	1.31882	24.3682	4.35193	0.000124382	0.0106963	1.04569	3.90524
SERPINA7	1.33559	20.5383	4.34494	0.000126916	0.0106963	1.02668	3.89648
LASP1	0.413895	24.9974	4.33827	0.00012938	0.0106963	1.00856	3.88813
IGLC3;IGLC7	0.805446	27.8886	4.3054	0.000142222	0.011406	0.919409	3.84703
LUM	1.12524	28.7777	4.29153	0.000148011	0.011406	0.881834	3.82971
PRDX4	0.404268	22.3625	4.2906	0.000148407	0.011406	0.879315	3.82855
PPT1	-0.521477	23.6907	-4.28869	0.000149227	0.011406	0.874125	3.82615
SHC1	-0.991432	18.794	-5.65733	0.00016202	0.0119896	0.929567	3.79043
FARSA	-0.380066	22.1125	-4.25843	0.000162782	0.0119896	0.792264	3.78839
IFITM3	-0.853987	20.6053	-4.22928	0.000176982	0.0128027	0.713548	3.75207
FBLN1	0.878654	23.1194	4.21125	0.000186364	0.0132449	0.664949	3.72964
C3	0.969978	26.1037	4.18932	0.000198442	0.0138601	0.605882	3.70237
A2M	0.994576	25.5313	4.1776	0.000205206	0.0140896	0.574361	3.68781
APOB	1.37079	22.744	4.15993	0.000215837	0.0145726	0.52687	3.66587
LTBP4	1.05583	22.5721	4.16467	0.00023381	0.0155273	0.484083	3.63114
PROCR	0.681967	21.1511	4.15264	0.00025417	0.0160881	0.421237	3.59488
CFD	1.51579	20.0976	4.12551	0.00024894	0.0160881	0.408572	3.6039
ATP1A1;ATP1A3	-0.339668	26.0811	-4.10409	0.000253106	0.0160881	0.377184	3.5967
GOLGA3	2.14649	19.2885	5.56757	0.00026377	0.0161899	0.496965	3.57877
SERPINF1	0.996015	23.1454	4.09134	0.000262464	0.0161899	0.343083	3.58093
GALT	-0.77054	20.2149	-4.18918	0.000272406	0.016337	0.411509	3.56478
ATP1A1;ATP1A2;ATP1A3	-0.29116	26.0726	-4.07215	0.00027719	0.016337	0.291822	3.55722
DPT	1.08864	24.3813	4.07079	0.000278265	0.016337	0.288189	3.55554
H1-10	0.534367	22.2626	4.08689	0.000290455	0.016809	0.280623	3.53692
IGHV4-34	1.62134	22.2654	4.04686	0.000297843	0.0169938	0.224364	3.52601
ATP1A2;ATP1A3	-0.387268	24.1653	-4.03225	0.000310446	0.0171441	0.185473	3.50801
SRL	-0.425212	26.7907	-4.02381	0.000317968	0.0171441	0.16301	3.49762
ATP1A3	-0.359461	23.9611	-4.01802	0.000323231	0.0171441	0.147612	3.49049
COQ10A	-0.476343	23.706	-4.01725	0.000323942	0.0171441	0.145551	3.48953
SEPTIN2	0.315535	23.6771	4.01675	0.000324398	0.0171441	0.144231	3.48892
DES;KRT7;KRT8;KRT84;PRPH;VIM	0.336023	30.6318	4.01515	0.00032587	0.0171441	0.139984	3.48696
RBP4	1.84207	23.5376	4.25153	0.000334193	0.0173566	0.319137	3.476
MFAP4	1.5435	22.9465	4.04518	0.000341652	0.0175194	0.146411	3.46642
TUBB3;TUBB6	0.485784	24.4975	3.99217	0.000347779	0.0176107	0.0789573	3.4587
IGFALS	0.74808	20.816	3.98834	0.000366038	0.0180832	0.0469968	3.43647
F9	-0.967727	22.5793	-3.97582	0.000364237	0.0180832	0.0356092	3.43862
ADA	0.551302	20.3195	3.96867	0.000371669	0.0181401	0.016676	3.42984
SLC1A3	-1.23487	19.339	-4.04361	0.000400403	0.018477	0.0584874	3.3975
RCN3	1.60052	19.9217	4.04891	0.000418234	0.018477	0.032845	3.37858
C2	1.01293	22.0481	3.9793	0.000409266	0.018477	-0.0224505	3.38799
GFAP;KRT3;KRT5;KRT6A;KRT6C;KRT7;KRT78;KRT79;KRT8;KRT83;KRT84;KRT85;VIM	0.598777	27.5045	3.94796	0.00039405	0.018477	-0.038122	3.40445
ITIH1	0.854237	22.5892	3.94024	0.000402725	0.018477	-0.0585242	3.39499
SRM	0.53622	21.0767	3.95427	0.000419622	0.018477	-0.0638884	3.37714
FKBP9	0.518363	22.8161	3.9352	0.000408491	0.018477	-0.0718412	3.38882
IGHG2;IGHG4	0.840006	29.5197	3.92696	0.000418083	0.018477	-0.0935823	3.37874
AASS	-0.529179	22.7787	-3.92682	0.000418249	0.018477	-0.0939527	3.37857
GM2A	-1.04162	21.1684	-3.95184	0.000441185	0.0191155	-0.094983	3.35538
COL14A1	1.6353	22.2616	3.93419	0.000443559	0.0191155	-0.116921	3.35305
POSTN	1.84533	23.487	3.89121	0.000462342	0.0197152	-0.187796	3.33504
SHBG	1.50479	20.4373	4.17013	0.000484856	0.0204599	0.0096982	3.31439
ZBTB21	-4.38713	22.1129	-4.91321	0.000497766	0.0207881	-0.182617	3.30298
C5	0.806188	21.7685	3.85975	0.000505036	0.0208765	-0.270443	3.29668
FMOD	2.13477	21.7121	3.84877	0.00052082	0.0213115	-0.299228	3.28331
MRC2	0.8125	20.6841	3.82623	0.000574947	0.0228492	-0.375441	3.24037
EIF5	-0.392695	23.5357	-3.81699	0.00056928	0.0228492	-0.382408	3.24467
PRELP	1.16554	26.8705	3.81321	0.00057532	0.0228492	-0.392273	3.24009
ITGAV	0.436177	21.7206	3.80884	0.000582391	0.0229055	-0.403688	3.23479
ITGB5	0.786306	18.6138	3.93183	0.000599606	0.0231334	-0.289797	3.22213
RAB21	-0.2468	23.2567	-3.79945	0.000597863	0.0231334	-0.428187	3.2234
TMX2	-0.461554	21.3952	-3.84601	0.000614057	0.0234674	-0.385482	3.21179
IVD	0.288784	24.7718	3.78504	0.000622405	0.0235641	-0.465769	3.20593
GFAP;VIM	0.691399	23.018	3.79751	0.000645851	0.0242254	-0.467922	3.18987
ACSL1	-0.329197	26.5773	-3.76063	0.000666206	0.0247423	-0.529274	3.17639
GPT	-0.564801	24.596	-3.7576	0.000671848	0.0247423	-0.537147	3.17273
C8B	0.792363	21.6051	3.76674	0.000702521	0.0256388	-0.545138	3.15334
VIM	0.574671	28.6472	3.73748	0.000710513	0.0256828	-0.58937	3.14843
C8A	1.13047	21.711	3.73451	0.000716405	0.0256828	-0.597075	3.14484
LAMB1	-0.325113	24.3225	-3.72819	0.000729081	0.0259018	-0.613439	3.13722
NEB;NEBL	-0.236131	24.5989	-3.73107	0.000747722	0.0259018	-0.620656	3.12626
NES	0.6266	24.671	3.71993	0.000745998	0.0259018	-0.634836	3.12726
SEPTIN7	0.361099	23.1253	3.71892	0.00074809	0.0259018	-0.637447	3.12605
TMSB10;TMSB4X	0.736547	20.8492	3.70579	0.00082946	0.0284758	-0.70114	3.0812
AKAP12	0.584255	21.5178	3.65583	0.000890809	0.030325	-0.80019	3.05022
CRMP1;DPYSL2;DPYSL3	0.295088	23.3241	3.61481	0.0009974	0.0336706	-0.905404	3.00113
NPY	-0.931527	22.5987	-3.66086	0.00100654	0.0336983	-0.841047	2.99717
HPRT1	0.371105	23.7884	3.60123	0.00103533	0.034378	-0.940124	2.98492
ATP1A1;ATP1A2;ATP1A3;ATP4A	-0.382181	23.0479	-3.59478	0.00105384	0.0347081	-0.956604	2.97723
EZR;RDX	-0.270488	23.4776	-3.63638	0.00107403	0.0350878	-0.905493	2.96898
COL11A1;COL1A1;COL5A1	0.728361	20.5728	3.73704	0.00109545	0.0355012	-0.808982	2.96041
TMEM11	-0.329332	23.0739	-3.5749	0.00111288	0.03578	-1.00729	2.95355
PLXDC2	0.683002	20.3352	3.57034	0.00112689	0.0359451	-1.01892	2.94812
NIPSNAP3B	-0.719815	23.4708	-3.56669	0.00113822	0.0360228	-1.02821	2.94377
FN1	0.786022	24.1867	3.55779	0.00116629	0.0366252	-1.05085	2.93319
FUNDC2	-0.294513	22.6725	-3.55081	0.00118876	0.0370434	-1.06858	2.92491
ZSWIM8	1.40192	22.007	4.51236	0.00120379	0.0372256	-0.684561	2.91945
MYH10	0.879367	22.1851	3.51954	0.00129471	0.0395619	-1.14786	2.88783
CPNE2;CPNE3;CPNE5;CPNE8	-0.819401	23.0665	-3.51775	0.00130105	0.0395619	-1.15239	2.88571
FBLIM1	-0.467189	21.6614	-3.51323	0.00131718	0.0395619	-1.16383	2.88036
ATP1A2	-0.505199	22.9938	-3.50924	0.00133159	0.0395619	-1.17393	2.87563
CFI	0.917155	21.7114	3.50901	0.0013324	0.0395619	-1.17449	2.87537
POTEF;POTEI	0.504828	26.0196	3.50749	0.00133794	0.0395619	-1.17834	2.87356
RHOT1	-0.284174	21.6731	-3.50446	0.00134903	0.0395889	-1.186	2.86998
DES;VIM	0.302866	29.9917	3.50192	0.00135839	0.0395889	-1.19242	2.86697
LAMC1	-0.262881	25.9245	-3.49766	0.00137424	0.0396769	-1.20317	2.86194
DCN	0.892276	28.2174	3.49585	0.001381	0.0396769	-1.20773	2.85981
RAB23	1.64476	21.3291	4.12527	0.00147685	0.0412318	-0.858473	2.83066
P4HA1	0.397036	20.8384	3.4762	0.00145675	0.0412318	-1.25725	2.83662
PRPH;VIM	0.604673	27.6264	3.47515	0.00146089	0.0412318	-1.25988	2.83538
CLU	0.488858	26.2313	3.46961	0.00148306	0.0412318	-1.27384	2.82884
LMAN2	0.234004	23.5229	3.46887	0.00148601	0.0412318	-1.27569	2.82798
GPNMB	-0.689267	25.6265	-3.44728	0.00157557	0.0434044	-1.32991	2.80256
BGN;DCN	0.90862	25.1184	3.4449	0.00158575	0.0434044	-1.33587	2.79977
ASPN	1.39787	23.0689	3.47101	0.00160829	0.0436084	-1.29555	2.79364
PALLD	-0.335801	24.442	-3.43821	0.00161473	0.0436084	-1.35265	2.7919
IGKV1-27;IGKV1-8	0.932922	23.6252	3.43499	0.00162883	0.0436981	-1.3607	2.78812
TGFBI	0.603949	23.5972	3.42937	0.00165378	0.0438747	-1.37478	2.78152
IGHG4	0.864275	26.4925	3.42863	0.00165708	0.0438747	-1.37662	2.78066
HNMT	0.892381	20.0089	3.56018	0.00168772	0.0440233	-1.19968	2.7727
ACTB;ACTG1	0.42849	28.4958	3.42275	0.00168363	0.0440233	-1.39134	2.77375
FGF1	0.591142	22.6055	3.42019	0.00169529	0.0440233	-1.39773	2.77075
ABI3BP	1.04842	22.7038	3.42325	0.00172518	0.0445141	-1.39731	2.76316
CA4	-0.533993	23.2451	-3.43025	0.00173998	0.0446118	-1.38742	2.75946
IGKV3-20	0.806737	25.8955	3.39	0.001839	0.0468541	-1.47301	2.73542
ARMT1	-0.410387	21.6783	-3.39237	0.00187368	0.0474391	-1.47366	2.72731
AEBP1	1.94319	21.2794	3.49839	0.00196125	0.0484782	-1.34342	2.70747
IGKV1-33;IGKV1D-33	1.00546	23.568	3.38705	0.00195106	0.0484782	-1.49464	2.70973
IGKV1-6;IGKV1D-12	1.14909	23.7697	3.38433	0.00196515	0.0484782	-1.50128	2.7066
HIBCH	-0.465385	24.8164	-3.3725	0.00192759	0.0484782	-1.5165	2.71499
HDHD3	-0.527981	22.9235	-3.36354	0.00197455	0.0484782	-1.53875	2.70453
LAMB2	-0.31015	25.1099	-3.35845	0.00200169	0.0488485	-1.55136	2.6986
TXNDC5	0.348627	23.7258	3.3468	0.00206521	0.0500969	-1.58022	2.68503
PYGL;PYGM	-0.595844	21.6431	-3.33269	0.00214466	0.0517144	-1.61507	2.66864
DDX3X	-0.403912	21.8953	-3.33644	0.00217448	0.051958	-1.61117	2.66265
C4A;C4B	0.91734	24.1258	3.32651	0.00218042	0.051958	-1.63034	2.66146
ADD3	0.441386	21.3603	3.31179	0.0022678	0.0537244	-1.6666	2.64439
NAXE	-0.259495	26.3898	-3.30198	0.00232794	0.0547106	-1.69073	2.63303
APOM	0.610452	22.5703	3.30061	0.00233644	0.0547106	-1.6941	2.63144
TUBB;TUBB1;TUBB2A;TUBB2B;TUBB3;TUBB4A;TUBB4B;TUBB6;TUBB8	0.358998	27.8644	3.29616	0.00236431	0.055045	-1.70503	2.6263
POPDC2	-0.375674	22.6128	-3.2888	0.0024668	0.0561405	-1.72747	2.60787
PFKM	-0.236262	26.3699	-3.28192	0.00245564	0.0561405	-1.73997	2.60983
DES;INA;NEFH;NEFL;NEFM;VIM	0.283296	30.2693	3.28082	0.00246283	0.0561405	-1.74266	2.60857
LAMA2	-0.458968	23.7586	-3.28054	0.00246468	0.0561405	-1.74335	2.60824
MANF	0.398832	22.1358	3.27532	0.00249914	0.0565588	-1.75615	2.60221
FKBP5	-0.720367	20.3023	-3.32423	0.00258147	0.0579467	-1.67314	2.58813
PON1	0.928788	20.2128	3.262	0.00258908	0.0579467	-1.78872	2.58686
KCNAB2	-1.43767	18.7039	-3.66346	0.00263456	0.0586407	-1.39979	2.57929
ATRN	1.07641	19.9362	3.2927	0.00271199	0.0599881	-1.74414	2.56671
EPDR1	-0.710345	25.6124	-3.24047	0.00274112	0.0599881	-1.84125	2.56207
TPP1	-0.354024	25.1599	-3.23988	0.00274535	0.0599881	-1.84267	2.5614
IGKV2D-28;IGKV2D-29	0.792382	25.181	3.23865	0.00275433	0.0599881	-1.84568	2.55998
TOMM20	-0.420285	22.422	-3.2722	0.00303764	0.0654548	-1.80944	2.51746
NDRG4	-0.286536	25.1409	-3.2023	0.00303175	0.0654548	-1.93393	2.51831
DES;KRT7;KRT8;PRPH;VIM	0.267345	28.2225	3.19212	0.00311415	0.0667484	-1.95857	2.50666
IGKV4-1	0.87683	24.9885	3.18908	0.00313913	0.0669296	-1.96591	2.50319
RHOA;RHOB;RHOC	-1.56201	21.289	-3.47801	0.00317413	0.0673215	-1.61238	2.49838
EIF4A1	-0.617477	22.7001	-3.18172	0.00320051	0.0675273	-1.9837	2.49478
RRBP1	0.476803	21.8902	3.17644	0.00324517	0.0679647	-1.99642	2.48876
IDH1;IDH2	-0.308719	29.3988	-3.17531	0.00325479	0.0679647	-1.99914	2.48748
GPS1	0.595535	19.8272	3.225	0.00331341	0.0684829	-1.90752	2.47972
PPIB	0.337779	24.1698	3.1697	0.00330311	0.0684829	-2.01267	2.48108
BGN	0.958472	26.652	3.16333	0.00335878	0.068797	-2.02801	2.47382
ABLIM1	-0.240613	25.8757	-3.16289	0.00336258	0.068797	-2.02905	2.47333
BAD	0.57158	20.2617	3.15791	0.0034068	0.0693514	-2.04104	2.46765
LBP	-0.730051	22.0289	-3.15359	0.00344554	0.0697893	-2.05141	2.46274
CD163	-0.904264	20.4419	-3.26929	0.00354949	0.0708324	-1.83742	2.44983
THBS4	0.918762	22.5682	3.15039	0.00354487	0.0708324	-2.06075	2.4504
NDUFB1	-0.326102	26.5754	-3.14494	0.00352441	0.0708324	-2.07217	2.45291
SDC2	0.524531	19.9957	3.13984	0.00357179	0.070928	-2.08442	2.44711
MAPRE2;MAPRE3	0.943077	18.7452	3.34987	0.00386887	0.0764527	-1.80771	2.41242
TUBB6	0.392042	23.8121	3.08749	0.00409369	0.0805025	-2.20934	2.38789
CNRIP1	0.682937	19.4049	3.10771	0.00412806	0.0807863	-2.16267	2.38425
OVCA2	-0.532909	18.8519	-3.12239	0.00427865	0.0827189	-2.14139	2.36869
PLS3	0.361293	23.0658	3.06975	0.00428645	0.0827189	-2.25142	2.3679
ANK3	-0.303176	22.8798	-3.0696	0.00428807	0.0827189	-2.25177	2.36774
HSP90B1	0.226045	26.4881	3.06538	0.00433524	0.0832324	-2.26177	2.36299
MAP1B	0.521085	23.1268	3.0385	0.00464697	0.0887967	-2.32522	2.33283
LTBP1	0.942783	20.1464	3.04212	0.00468744	0.0891493	-2.31637	2.32906
COL6A2	0.3397	26.9647	3.03248	0.00471974	0.0893443	-2.33941	2.32608
NMT1	-0.328404	20.0545	-3.05328	0.00484186	0.0912297	-2.29225	2.31499
IDH2	-0.333395	29.5602	-3.01983	0.00487592	0.091446	-2.36912	2.31194
DLGAP4	0.658716	19.6367	3.17831	0.00501652	0.091788	-2.10699	2.2996
UBL5	-0.242269	23.5136	-3.01809	0.00498474	0.091788	-2.37249	2.30236
TUBA1C	0.281749	28.1364	3.01575	0.00492742	0.091788	-2.37871	2.30738
ARHGDIB	0.377933	23.4205	3.01188	0.00497667	0.091788	-2.38778	2.30306
CHCHD7	-0.401911	22.6013	-3.00808	0.00502554	0.091788	-2.39669	2.29882
FABP4	0.572178	26.9913	3.00772	0.0050301	0.091788	-2.39752	2.29842
SPG7	-0.253442	21.9331	-3.00215	0.00510259	0.0923655	-2.41057	2.29221
TFRC	0.449452	22.2819	3.00179	0.00510735	0.0923655	-2.41142	2.2918
IGKV3-20;IGKV3D-20	0.703364	25.3641	2.98707	0.00530365	0.0954893	-2.44579	2.27542
SEPTIN11;SEPTIN6;SEPTIN8	0.403441	22.527	2.99175	0.0055328	0.0991742	-2.42981	2.25706
GOT1	-0.271667	29.4808	-2.95572	0.00574604	0.102543	-2.51874	2.24063
NUDC	-0.354605	21.9355	-2.94825	0.00595299	0.104288	-2.53414	2.22526
TPPP3	0.443559	22.5686	2.94544	0.00589841	0.104288	-2.54255	2.22926
H1-4	0.439882	26.3194	2.94468	0.00590993	0.104288	-2.54432	2.22842
MICOS13	-0.277109	24.4082	-2.94393	0.00592115	0.104288	-2.54605	2.22759
OPLAH	-0.382864	22.1061	-2.93852	0.0061013	0.104288	-2.55651	2.21458
PACS1	0.315303	21.1114	2.93937	0.00599022	0.104288	-2.55659	2.22256
TUBB4A;TUBB6	0.400193	23.8114	2.93707	0.00602545	0.104288	-2.56192	2.22001
APOH	0.672172	25.7719	2.93548	0.00604979	0.104288	-2.56559	2.21826
TMSB4X	0.442733	26.1129	2.93299	0.00608819	0.104288	-2.57134	2.21551
DDX3X;DDX3Y	-0.250779	22.9865	-2.93252	0.00609556	0.104288	-2.57244	2.21499
DDAH2	0.258818	24.1984	2.92873	0.00615449	0.104756	-2.58118	2.21081
NUP43	0.411814	20.8631	2.91818	0.0063214	0.107146	-2.60549	2.19919
ARHGAP35	0.840001	19.3581	3.20859	0.006452	0.108904	-2.18178	2.19031
PGAM2	-0.319892	28.0043	-2.90736	0.00649707	0.10921	-2.63038	2.18728
ADHFE1	-0.574926	23.1943	-2.90533	0.0065305	0.109318	-2.63504	2.18505
PRKAR2A	-0.200755	23.6722	-2.90361	0.00655901	0.109344	-2.639	2.18316
CYB5R3	0.219502	25.9191	2.8988	0.0066393	0.110229	-2.65004	2.17788
FCGR3A	1.02165	17.6441	3.42733	0.00673515	0.110911	-2.10697	2.17165
MTHFR	-0.531451	23.1591	-2.92155	0.00671729	0.110911	-2.59179	2.17281
CDK5RAP2	0.250687	21.682	2.89542	0.00680065	0.111285	-2.65503	2.16745
CTNNA1	-0.350985	23.9129	-2.88859	0.00681279	0.111285	-2.67344	2.16667
ABI1	0.299542	21.5321	2.87347	0.00707755	0.115145	-2.70801	2.15012
PLS1;PLS3	0.320249	21.1706	2.86727	0.00718879	0.116487	-2.72214	2.14334
ISLR	0.857892	21.0834	2.93713	0.00725578	0.117104	-2.53144	2.13932
ABCD2	0.895502	20.343	3.11044	0.00729546	0.117277	-2.32581	2.13695
FAM50A	-1.12353	19.0581	-3.23074	0.00741263	0.117759	-2.24239	2.13003
ALDH5A1	-0.333797	25.0246	-2.8564	0.00738783	0.117759	-2.74688	2.13148
CPNE3	-0.286596	23.7916	-2.85558	0.00740311	0.117759	-2.74875	2.13059
HSPA1A	-0.249451	27.6525	-2.84914	0.00752369	0.118751	-2.76338	2.12357
AMBP	0.630518	25.2116	2.84862	0.00753368	0.118751	-2.76458	2.12299
LACTB	-0.420836	22.7561	-2.84519	0.00759868	0.118936	-2.77236	2.11926
TIMM50	-0.207514	22.7707	-2.84418	0.00761795	0.118936	-2.77465	2.11816
LRG1	-0.769905	25.9794	-2.84185	0.00766262	0.118936	-2.77994	2.11562
C6	0.557506	20.5537	2.84183	0.00766289	0.118936	-2.77997	2.11561
NRP1	0.356198	21.3555	2.83548	0.00778577	0.120382	-2.79437	2.1087
FBLN2	0.760322	21.6703	2.8381	0.00784828	0.120471	-2.7848	2.10523
ANXA7	-0.271923	24.5671	-2.83215	0.00785095	0.120471	-2.80191	2.10508
CKB;CKM	-0.475774	27.6968	-2.81974	0.00809832	0.123797	-2.82996	2.09161
ACAT1	-0.223999	29.1906	-2.81763	0.00814113	0.123984	-2.83472	2.08932
PVR	-0.568329	20.9954	-2.81523	0.00819002	0.124261	-2.84013	2.08671
SNCA	0.607466	21.9601	2.81072	0.00828268	0.124921	-2.8503	2.08183
MRPL38	-0.247226	21.0642	-2.81011	0.0082952	0.124921	-2.85166	2.08117
GUK1	0.375056	20.9202	2.81408	0.00833076	0.124992	-2.83873	2.07932
MRPL53	-0.308344	20.4255	-2.80626	0.00837528	0.125197	-2.86034	2.077
EFEMP1	1.73708	20.9104	2.98597	0.0084128	0.125295	-2.48412	2.07506
IGKC	0.662902	29.5652	2.80285	0.0084467	0.125339	-2.86801	2.07331
GSN	0.236355	26.4149	2.79808	0.0085477	0.126375	-2.87874	2.06815
NPPA	2.13378	22.1612	2.97216	0.00866249	0.127606	-2.4849	2.06236
BVES	-0.297192	22.1158	-2.78638	0.00879994	0.129162	-2.90499	2.05552
KIF13A	0.678193	17.9943	2.91704	0.00893631	0.13069	-2.62759	2.04884
ADD1	0.419998	21.6659	2.77369	0.00908125	0.132331	-2.93337	2.04185
TPM3;TPM4	0.697569	22.8017	2.77035	0.00941476	0.136651	-2.93255	2.02619
DES	0.259351	30.9861	2.75782	0.00944515	0.136651	-2.96879	2.02479
SLC9A3R2	-0.246089	22.7812	-2.7474	0.00969153	0.139717	-2.99198	2.01361
WASHC3	0.668532	17.8024	2.93638	0.00982031	0.141071	-2.6244	2.00787
MARCKS	0.305645	23.6362	2.73645	0.00995676	0.142526	-3.01628	2.00188
GLIPR2	0.88624	20.7595	2.82132	0.0100183	0.142903	-2.80578	1.9992
ERP44	0.217829	23.6682	2.72861	0.0101508	0.144284	-3.03364	1.9935
RMDN3	0.839772	23.37	2.75646	0.0102126	0.144655	-2.93909	1.99086
IGHG2	0.815947	28.3704	2.72268	0.0102997	0.144966	-3.04674	1.98718
CAT	0.455061	24.0233	2.72221	0.0103117	0.144966	-3.04779	1.98667
SMYD1	-0.226158	25.2399	-2.72102	0.010342	0.144966	-3.05042	1.9854
DPYSL2	0.169964	25.9889	2.7194	0.0103832	0.145043	-3.054	1.98367
TNNI3	-0.197228	31.3169	-2.71229	0.0105659	0.147087	-3.06967	1.97609
TIMM44	-0.179129	23.8709	-2.70358	0.0107941	0.149424	-3.08887	1.96682
TCAP	-0.357967	27.4386	-2.70307	0.0108075	0.149424	-3.08999	1.96627
CTNNB1;JUP	-0.249223	24.4382	-2.69466	0.0110322	0.152011	-3.10846	1.95734
XIRP1	-0.611336	26.2977	-2.68877	0.0111921	0.153692	-3.12138	1.95109
HNRNPA0	0.287301	21.7663	2.67939	0.0114513	0.156461	-3.14192	1.94114
CBR1;CBR3	0.318178	23.8446	2.67869	0.0114709	0.156461	-3.14345	1.9404
HSPA1A;HSPA6	-0.247173	27.2648	-2.67425	0.0115959	0.156806	-3.15317	1.9357
MRPL55	-0.295331	22.1717	-2.67339	0.0116201	0.156806	-3.15504	1.93479
AZGP1	0.622628	24.5743	2.67306	0.0116294	0.156806	-3.15575	1.93444
ACBD5	-0.350768	21.1664	-2.67229	0.0116515	0.156806	-3.15745	1.93362
PKP2	-0.212391	26.4729	-2.67044	0.0117041	0.156806	-3.16149	1.93166
HSPA1A;HSPA1L;HSPA6	-0.219088	27.0816	-2.66958	0.0117285	0.156806	-3.16336	1.93076
SRP9	0.700698	21.6809	2.74905	0.0117952	0.156836	-2.94631	1.92829
VAT1	0.355481	23.9482	2.6668	0.0118082	0.156836	-3.16943	1.92782
MACROD1	-0.226764	25.5887	-2.66342	0.0119058	0.157615	-3.1768	1.92424
CTSD	-0.302981	28.5322	-2.66093	0.011978	0.158055	-3.18222	1.92162
PDIA3	0.199612	26.6386	2.65734	0.012083	0.158922	-3.19004	1.91783
S100A11	0.309449	25.2623	2.65001	0.0123	0.161253	-3.20598	1.9101
PDIA6	0.186871	25.0793	2.64311	0.0125075	0.163445	-3.22096	1.90283
EMILIN1	0.454911	24.1725	2.63924	0.0126254	0.164455	-3.22935	1.89875
MAP1LC3A	1.0349	21.3589	2.89404	0.0127898	0.166062	-2.75984	1.89314
C4B	1.09059	20.291	2.65213	0.0128839	0.166218	-3.17098	1.88995
NIPSNAP3A;NIPSNAP3B	-0.485433	21.0998	-2.6418	0.0128522	0.166218	-3.21197	1.89102
NDUFC1	-0.306973	25.2134	-2.62281	0.013137	0.168946	-3.26487	1.8815
TMOD3	0.297314	21.1721	2.62103	0.0131936	0.169137	-3.26871	1.87964
FETUB	1.30652	19.5262	2.81291	0.0132995	0.169423	-2.84395	1.87616
CPB2	0.954892	20.4064	2.7207	0.013274	0.169423	-2.93598	1.877
OLFML3	1.61705	21.7826	3.01727	0.0133563	0.169613	-2.68238	1.87431
IGKV2-24;IGKV2D-29	0.691706	24.3251	2.61854	0.0134247	0.169948	-3.26743	1.8721
MYH1;MYH13;MYH16;MYH2;MYH3;MYH4;MYH6;MYH7;MYH8	-0.215011	30.1022	-2.60779	0.0136217	0.17175	-3.29723	1.86577
TNXB	0.492371	23.0808	2.60687	0.0136518	0.17175	-3.2992	1.86481
SELENOH	0.703189	20.2402	2.7282	0.0139332	0.174747	-2.99566	1.85595
TAGLN2	0.310652	26.5286	2.59473	0.0140562	0.175746	-3.32526	1.85213
KLHL41	-0.365025	22.4718	-2.59677	0.0141431	0.176289	-3.31397	1.84945
THSD4	0.339015	20.8918	2.58482	0.0143946	0.178873	-3.34648	1.8418
HMGB1;SP100	0.265154	21.7214	2.58949	0.0145593	0.17927	-3.32333	1.83686
JUP	-0.239918	25.3317	-2.58224	0.0144839	0.17927	-3.35199	1.83911
CCDC22	0.46617	20.8796	2.58086	0.0145321	0.17927	-3.35495	1.83767
STEAP4	0.841992	20.0546	2.82254	0.014652	0.179864	-2.85824	1.8341
COL6A1	0.317138	26.5152	2.57259	0.0148226	0.181408	-3.37259	1.82908
CALD1	0.413609	24.2602	2.56969	0.0149257	0.182121	-3.37876	1.82606
TCEAL3	0.736535	20.2645	2.60169	0.0151792	0.184105	-3.26623	1.81875
TJP2	-0.365686	21.3075	-2.56292	0.0151692	0.184105	-3.39317	1.81904
RILPL1	0.774719	18.6189	2.64005	0.0154138	0.186391	-3.16387	1.81209
RTN3	0.33427	23.3374	2.55469	0.0154701	0.186515	-3.41065	1.81051
STX2	1.17365	16.7904	2.82832	0.0155318	0.186704	-2.89159	1.80878
MYH4	-0.290564	24.3323	-2.54939	0.0156667	0.187033	-3.42189	1.80502
HSPA1A;HSPA1L	-0.239446	27.8731	-2.54936	0.0156681	0.187033	-3.42197	1.80498
SYPL1	-0.181245	24.1877	-2.54857	0.0156976	0.187033	-3.42364	1.80417
C1QC	0.929948	23.6717	2.619	0.0157682	0.187322	-3.20505	1.80222
ZW10	0.966591	19.6782	2.85408	0.0160518	0.189729	-2.86421	1.79448
CA2	0.570667	24.9979	2.53886	0.0160644	0.189729	-3.44418	1.79414
FBN1	0.38484	23.4536	2.5344	0.0162356	0.191193	-3.4536	1.78953
IQGAP1	0.342915	22.1695	2.53311	0.0162854	0.191224	-3.45632	1.7882
HSPA1A;HSPA2;HSPA6;HSPA8	-0.258012	23.4148	-2.53051	0.0163861	0.191467	-3.4618	1.78552
ATP5MG	-0.225041	28.704	-2.53014	0.0164007	0.191467	-3.46259	1.78514
TINAGL1	-0.343477	24.2673	-2.52808	0.0164808	0.19185	-3.46692	1.78302
THY1	0.752717	22.0129	2.57694	0.0166272	0.192999	-3.29922	1.77918
SF3A1	-0.328606	22.5151	-2.53586	0.0167163	0.193154	-3.42835	1.77686
PPP1R13L	-0.254438	22.7583	-2.52161	0.0167358	0.193154	-3.48055	1.77635
L1CAM	-0.842503	20.1301	-2.66784	0.017031	0.195447	-3.05404	1.76876
EPB41L2	0.268061	22.8823	2.51459	0.0170164	0.195447	-3.49531	1.76913
FCGRT	0.371519	21.0165	2.51203	0.0171197	0.195715	-3.50068	1.7665
SORBS1	-0.205333	25.9825	-2.51111	0.0171568	0.195715	-3.5026	1.76556
PSMD7	0.187147	22.2744	2.51006	0.0171993	0.195715	-3.50479	1.76449
METTL26	-0.755003	20.1179	-2.57196	0.0174931	0.196301	-3.30336	1.75713
PRKG1	0.462793	20.7256	2.5263	0.0173017	0.196301	-3.44131	1.76191
IGLV3-21;IGLV3-9	0.748596	22.2645	2.50614	0.0173597	0.196301	-3.51303	1.76046
SERPING1	0.473036	25.831	2.50325	0.0174786	0.196301	-3.51908	1.75749
TUBB	0.245833	26.7615	2.50291	0.0174924	0.196301	-3.51978	1.75715
GGT5	0.712941	20.9402	2.51037	0.0175428	0.196314	-3.48908	1.7559
SH3D19	0.880096	19.5222	2.68807	0.0179116	0.19989	-3.08966	1.74686
ALDH1A2	0.539114	20.5052	2.53197	0.0180809	0.201224	-3.40135	1.74278
PFKL;PFKM;PFKP	-0.215522	25.8339	-2.4867	0.0181739	0.201336	-3.55365	1.74055
LRP1	0.410211	20.8077	2.48631	0.0181903	0.201336	-3.55444	1.74016
EEF2	-0.175392	25.6584	-2.48207	0.0183729	0.201361	-3.56329	1.73582
PGM1	-0.210142	26.6889	-2.48187	0.0183816	0.201361	-3.56371	1.73562
CKMT2	-0.197936	31.3772	-2.48167	0.0183902	0.201361	-3.56412	1.73541
IGKV3-15	0.584453	26.1687	2.48164	0.0183914	0.201361	-3.56418	1.73539
ILF3;STRBP	0.291139	21.027	2.48271	0.0185225	0.202249	-3.5537	1.7323
IGLV3-16	0.80721	21.3202	2.49383	0.0186495	0.202545	-3.49987	1.72933
CAND1	0.210843	22.7796	2.47613	0.018631	0.202545	-3.57563	1.72976
NDUFAF1	-0.372768	21.7008	-2.48415	0.0188523	0.203113	-3.53494	1.72464
PSMC5	0.179696	21.8102	2.47327	0.0187565	0.203113	-3.58157	1.72685
CNN1	-0.684063	25.0625	-2.47125	0.0188458	0.203113	-3.58578	1.72479
KLHL36	-0.2849	24.3709	-2.56287	0.0191738	0.204899	-3.30396	1.71729
PDCD4	0.712445	20.1804	2.48147	0.0194227	0.204899	-3.52031	1.71169
RPL38	0.277436	20.9347	2.46908	0.0193144	0.204899	-3.57427	1.71412
DCD	0.617861	23.5931	2.46479	0.0193141	0.204899	-3.59072	1.71413
CALR	0.172915	26.249	2.46175	0.01927	0.204899	-3.60546	1.71512
WARS1	-0.230199	24.9514	-2.46038	0.0193318	0.204899	-3.60829	1.71373
ATP1A1	-0.344625	24.1502	-2.45989	0.0193541	0.204899	-3.60931	1.71323
MRPS35	-0.332583	22.1827	-2.45862	0.0194118	0.204899	-3.61194	1.71193
SUMF2	0.50032	19.8438	2.46067	0.0196946	0.205908	-3.58974	1.70565
APMAP	0.235751	22.1869	2.4519	0.0197192	0.205908	-3.62582	1.70511
MAP2K1	-0.219669	22.5874	-2.45185	0.0197214	0.205908	-3.62592	1.70506
MYZAP	0.234217	23.6892	2.45185	0.0197217	0.205908	-3.62593	1.70506
UFL1	0.573988	20.8554	2.49576	0.0199323	0.206246	-3.45972	1.70044
GAMT	0.320267	23.0295	2.44896	0.019855	0.206246	-3.63188	1.70213
BCKDHA	-0.208513	24.2718	-2.44769	0.0199139	0.206246	-3.6345	1.70084
DNAJB11	0.282101	22.0038	2.44609	0.0199886	0.206246	-3.63781	1.69922
LDB3	-0.138888	29.4871	-2.44566	0.0200086	0.206246	-3.63869	1.69878
IGHV3-33;IGHV3-74	0.687196	24.5591	2.44339	0.0201147	0.206814	-3.64336	1.69649
ABCF3	-0.287646	19.5906	-2.44427	0.0202587	0.207537	-3.63289	1.69339
IGHV3-43;IGHV3-7	0.61191	24.3086	2.43973	0.0202875	0.207537	-3.65091	1.69277
LAGE3	-1.72919	18.6855	-2.6568	0.0212759	0.216635	-3.16466	1.67211
GMPPA	0.315721	19.051	2.42707	0.0212838	0.216635	-3.65821	1.67195
CA1	1.06428	26.6467	2.41481	0.0214975	0.218262	-3.70199	1.66761
IGHV5-51	0.751579	21.7317	2.43647	0.0217816	0.220031	-3.59777	1.66191
HSPH1	-0.474707	19.9646	-2.4119	0.0218347	0.220031	-3.69894	1.66085
SOD3	0.496866	25.3146	2.40892	0.021793	0.220031	-3.71401	1.66168
NACA	-0.160016	24.7803	-2.3952	0.0224961	0.225626	-3.74195	1.64789
PFKL;PFKM	-0.241694	23.8176	-2.3951	0.0225013	0.225626	-3.74215	1.64779
UGDH	0.509894	19.6727	2.4073	0.0227278	0.226217	-3.68033	1.64344
ECI1	-0.183918	25.9067	-2.39144	0.0226918	0.226217	-3.74957	1.64413
MT-ND5	-0.277885	24.5489	-2.39113	0.0227084	0.226217	-3.75021	1.64381
C6orf136	-0.196142	21.3977	-2.39637	0.022837	0.226746	-3.72021	1.64136
PRPSAP2	0.415851	20.6307	2.40123	0.0230425	0.228228	-3.69443	1.63747
MYH1;MYH13;MYH2;MYH6;MYH7;MYH8	-0.238736	27.552	-2.38235	0.0231726	0.228956	-3.76799	1.63503
RBPMS2	-0.312752	21.6492	-2.37877	0.0233648	0.230294	-3.77525	1.63144
APOE	0.440733	23.981	2.37649	0.0234877	0.230542	-3.77985	1.62916
STMN1	0.593722	23.6374	2.37543	0.0235449	0.230542	-3.78199	1.6281
TPM4	0.349293	24.8836	2.37514	0.0235607	0.230542	-3.78258	1.62781
DBNL	0.319589	21.9763	2.37121	0.0237744	0.231803	-3.79051	1.62389
DPYSL2;DPYSL3	0.310549	24.0138	2.37067	0.023804	0.231803	-3.7916	1.62335
TMEM33	0.991046	18.7828	2.67386	0.0238772	0.231959	-3.18066	1.62202
[truncated: 3,635 more rows]

## Sheet: Dataset EV9
ICM-No DM vs AMD metabolomic MS analysis data
[truncated: 155 more rows]

[truncated: 65 more sheets: Dataset EV10, Dataset EV11, Dataset EV12, Dataset EV13, Dataset EV14, Dataset EV15, Dataset EV16, Dataset EV17, Dataset EV18, Dataset EV19, Dataset EV20, Dataset EV21, Dataset EV22, Dataset EV23, Dataset EV24, Dataset EV25, Dataset EV26, Dataset EV27, Dataset EV28, Dataset EV29 …]
